# Supplementary material for: Prioritization of causal genes from genome-wide association studies by Bayesian data integration across loci
Source: PLoS Comput Biol. 2025 Jan 7;21(1):e1012725. doi: 10.1371/journal.pcbi.1012725 (PMC11741684; doi:10.1371/journal.pcbi.1012725)
Supplement: S1 Table — Summary table of loci, genes, functional evidence, and SigNet gene selection for 100 independent runs. (TXT) [file pcbi.1012725.s001.txt]

locus_chr	locus_start	locus_end	locus_name	locus_ngene	locus_width	locus_pheno	locus_mindistgene	locus_nspecialgene	locus_ninteractiongene	locus_hisig_type	gene_start	gene_end	gene_tss	gene_strand	gene_locusdist_kbp	gene_closestsnp	gene_name	gene_type	gene_prob_selected	gene_signet	gene_mindist	gene_special	gene_signet+	distance_score	special_score	ppi_score	TF_score	exp_score	gene_hisig_type	ppi_deg	ppi_deg_active_cnt	ppi_deg_active_names	TF_indeg	TF_in_active_cnt	TF_in_active_names	TF_outdeg	TF_out_active_cnt	TF_out_active_names
1	2050411	2505532	rs4648819	7	455.121	PR	SKI	1.0	5.0	coloc	2050411	2185395	2050411	+	222.94	rs4648819	PRKCZ	protein_coding	0.0	.	.	.	.	-14.064638043400128	0.0	94.39000302003744	1.9097011416987888	0.04866463246971294	poorsig	22	6	CAVIN2;CREBBP;FAT1:coloc;NSRP1;PRKCA:coloc;STK38	0	0	.	0	0	.
1	2050411	2505532	rs4648819	7	455.121	PR	SKI	1.0	5.0	coloc	2184461	2212720	2212720	-	60.631	rs4648819	FAAP20	protein_coding	0.0	.	.	.	.	-13.062820113339798	0.0	94.36323405513151	1.9097011416987888	0.12902439548299946	poorsig	1	0		0	0	.	0	0	.
1	2050411	2505532	rs4648819	7	455.121	PR	SKI	1.0	5.0	coloc	2228319	2310213	2228319	+	45.032	rs4648819	SKI	protein_coding	0.96	signet	mindist	coloc	signet+	-12.96653858926528	2.054985245702309	92.62578740549957	1.9097011416987888	0.1951603676721756	coloc	13	2	ATP2A2;STK38	0	0	.	0	0	.
1	2050411	2505532	rs4648819	7	455.121	PR	SKI	1.0	5.0	coloc	2321253	2391707	2391707	-	118.356	rs4648819	MORN1	protein_coding	0.0	.	.	.	.	-13.419115451323105	0.0	94.92323125471955	1.9097011416987888	0.15817521279697155	poorsig	0	0		0	0	.	0	0	.
1	2050411	2505532	rs4648819	7	455.121	PR	SKI	1.0	5.0	coloc	2391775	2405442	2391775	+	118.424	rs4648819	RER1	protein_coding	0.0	.	.	.	.	-13.419535166922634	0.0	94.17981342042252	1.9097011416987888	0.07517853944163155	poorsig	5	1	PMP22	0	0	.	0	0	.
1	2050411	2505532	rs4648819	7	455.121	PR	SKI	1.0	5.0	coloc	2403964	2413797	2413797	-	140.446	rs4648819	PEX10	protein_coding	0.04	.	.	.	.	-13.555461298288046	0.0	95.57854330813564	1.9097011416987888	0.26578017751612126	poorsig	1	1	SCN3B:omim	0	0	.	0	0	.
1	2050411	2505532	rs4648819	7	455.121	PR	SKI	1.0	5.0	coloc	2425980	2505532	2425980	+	152.629	rs4648819	PLCH2	protein_coding	0.0	.	.	.	.	-13.630658285774414	0.0	94.92323125471955	1.9097011416987888	0.12801667462038763	poorsig	0	0		0	0	.	0	0	.
1	3342619	3611508	rs6683273	2	268.889	QRS	ARHGEF16	0.0	2.0	poorsig	3454665	3481113	3454665	+	112.046	rs6683273	ARHGEF16	protein_coding	0.24	.	mindist	.	.	-13.380168312602018	0.0	95.57854330813564	1.9097011416987888	0.7028679553102894	mindist	2	1	GBF1	0	0	.	0	0	.
1	3342619	3611508	rs6683273	2	268.889	QRS	ARHGEF16	0.0	2.0	poorsig	3487951	3611508	3487951	+	145.332	rs6683273	MEGF6	protein_coding	0.76	signet	.	.	signet+	-13.585619098571916	0.0	94.92300168513576	1.9097011416987888	0.29713204468971055	poorsig	1	0		0	0	.	0	0	.
1	5862811	6520074	rs145358377+rs200882245+rs2273042+rs709209+rs846111	13	657.263	QT	RPL22	1.0	8.0	exome	5862811	5992473	5862811	+	226.251	rs2273042	NPHP4	protein_coding	0.0	.	.	.	.	-14.085074489724295	0.0	94.5665489278606	1.9097011416987888	0.001699039879811458	poorsig	17	5	CDH2;MRTFB;NACA:exome;OBSCN;TTN:exome	0	0	.	0	0	.
1	5862811	6520074	rs145358377+rs200882245+rs2273042+rs709209+rs846111	13	657.263	HR+JT+QT	RPL22	1.0	8.0	exome	5990927	6101193	5990927	+	98.135	rs2273042	KCNAB2	protein_coding	0.0	.	.	.	.	-13.294305611057007	0.0	94.08437963572472	1.9097011416987888	0.0023132718356070497	poorsig	3	0		0	0	.	0	0	.
1	5862811	6520074	rs145358377+rs200882245+rs2273042+rs709209+rs846111	13	657.263	HR+JT+QT	RPL22	1.0	8.0	exome	6101787	6180321	6180321	-	31.756	rs145358377	CHD5	protein_coding	0.0	.	.	.	.	-12.88459529074529	0.0	94.08437963572472	1.9097011416987888	0.0034846695594806408	poorsig	3	0		0	0	.	0	0	.
1	5862811	6520074	rs145358377+rs200882245+rs2273042+rs709209+rs846111	13	657.263	HR+JT+QT	RPL22	1.0	8.0	exome	6205475	6221299	6205475	+	6.602	rs145358377	RNF207	protein_coding	1.0	signet	.	exome	signet+	-12.72933755264859	3.957633516680198	95.57854330813564	1.9097011416987888	0.9490183636648779	exome	1	1	KCNH2:exome,omim	0	0	.	0	0	.
1	5862811	6520074	rs145358377+rs200882245+rs2273042+rs709209+rs846111	13	657.263	HR+JT+QT	RPL22	1.0	8.0	exome	6185020	6209389	6209389	-	2.688	rs145358377	RPL22	protein_coding	0.0	.	mindist	.	.	-12.705179216522705	0.0	91.2710632332482	1.9097011416987888	0.00025019188726462687	mindist	19	2	CALM1:omim;FGFR1	0	0	.	0	0	.
1	5862811	6520074	rs145358377+rs200882245+rs2273042+rs709209+rs846111	13	657.263	HR+JT+QT	RPL22	1.0	8.0	exome	6221193	6235972	6235972	-	16.662	rs846111	ICMT	protein_coding	0.0	.	.	.	.	-12.791430772226104	0.0	93.80628464960208	1.9097011416987888	0.002896325180123114	poorsig	4	0		0	0	.	0	0	.
1	5862811	6520074	rs145358377+rs200882245+rs2273042+rs709209+rs846111	13	657.263	HR+JT+QT	RPL22	1.0	8.0	exome	6244179	6245578	6244179	+	24.869	rs846111	HES3	protein_coding	0.0	.	.	.	.	-12.842086741716429	0.0	94.92323125471955	1.9097011416987888	0.008412623621168043	poorsig	0	0		0	0	.	0	0	.
1	5862811	6520074	rs145358377+rs200882245+rs2273042+rs709209+rs846111	13	657.263	HR+JT+QT	RPL22	1.0	8.0	exome	6247353	6261098	6261098	-	41.788	rs846111	GPR153	protein_coding	0.0	.	.	.	.	-12.946515686252411	0.0	94.92323125471955	1.9097011416987888	0.00757841780688099	poorsig	0	0		0	0	.	0	0	.
1	5862811	6520074	rs145358377+rs200882245+rs2273042+rs709209+rs846111	13	657.263	HR+JT+QT	RPL22	1.0	8.0	exome	6264269	6393767	6393767	-	174.457	rs846111	ACOT7	protein_coding	0.0	.	.	.	.	-13.76538699322352	0.0	96.32690961695202	1.9097011416987888	0.013600567237698296	poorsig	5	3	ANK2:omim;CAV1:coloc;DCTD	0	0	.	0	0	.
1	5862811	6520074	rs145358377+rs200882245+rs2273042+rs709209+rs846111	13	657.263	HR+JT+QT	RPL22	1.0	8.0	exome	6412418	6424670	6424670	-	205.36	rs846111	HES2	protein_coding	0.0	.	.	.	.	-13.956129216345184	0.0	94.92323125471955	1.9097011416987888	0.002761270542175377	poorsig	0	0		0	0	.	0	0	.
1	5862811	6520074	rs145358377+rs200882245+rs2273042+rs709209+rs846111	13	657.263	HR+JT+QT	RPL22	1.0	8.0	exome	6424776	6461367	6424776	+	205.466	rs846111	ESPN	protein_coding	0.0	.	.	.	.	-13.956783478897393	0.0	94.92323125471955	1.9097011416987888	0.0027594645371282894	poorsig	0	0		0	0	.	0	0	.
1	5862811	6520074	rs145358377+rs200882245+rs2273042+rs709209+rs846111	13	657.263	JT+QT	RPL22	1.0	8.0	exome	6460786	6466175	6466175	-	246.865	rs846111	TNFRSF25	protein_coding	0.0	.	.	.	.	-14.212310039264146	0.0	94.92323125471955	1.9097011416987888	0.0021372289189735775	poorsig	0	0		0	0	.	0	0	.
1	5862811	6520074	rs145358377+rs200882245+rs2273042+rs709209+rs846111	13	657.263	JT+QT	RPL22	1.0	8.0	exome	6467122	6520074	6467122	+	247.812	rs846111	PLEKHG5	protein_coding	0.0	.	.	.	.	-14.218155196216424	0.0	95.29727300762654	1.9097011416987888	0.0030885653288106273	poorsig	2	1	GNB4:coloc	0	0	.	0	0	.
1	9823984	10181239	rs182770070	6	357.255	HR	LZIC	0.0	4.0	poorsig	9728926	9823984	9823984	-	116.434	rs182770070	CLSTN1	protein_coding	0.0	.	.	.	.	-13.407252313348156	0.0	95.11197156630284	1.917879406169341	0.1196395851065802	poorsig	7	2	SLC8A1;SLK	0	0	.	0	0	.
1	9823984	10181239	rs182770070	6	357.255	HR	LZIC	0.0	4.0	poorsig	9848276	9910336	9910336	-	30.082	rs182770070	CTNNBIP1	protein_coding	1.0	signet	.	.	signet+	-12.87426288025098	0.0	95.57854330813564	1.9097011416987888	0.3224237507074237	poorsig	2	1	TCF7L2	0	0	.	0	0	.
1	9823984	10181239	rs182770070	6	357.255	HR	LZIC	0.0	4.0	poorsig	9922113	9943407	9943407	-	2.989	rs182770070	LZIC	protein_coding	0.0	.	mindist	.	.	-12.707037075279448	0.0	95.20391870161954	1.917879406169341	0.26418408169091395	mindist	0	0		0	0	.	0	0	.
1	9823984	10181239	rs182770070	6	357.255	HR	LZIC	0.0	4.0	poorsig	9943428	9985501	9943428	+	3.01	rs182770070	NMNAT1	protein_coding	0.0	.	.	.	.	-12.707166693332244	0.0	93.52985244055668	1.917879406169341	0.04952364638099922	poorsig	6	0		0	0	.	0	0	.
1	9823984	10181239	rs182770070	6	357.255	HR	LZIC	0.0	4.0	poorsig	9997206	10016021	9997206	+	56.788	rs182770070	RBP7	protein_coding	0.0	.	.	.	.	-13.03910000967813	0.0	95.20391870161954	1.917879406169341	0.18953680075322718	poorsig	0	0		0	0	.	0	0	.
1	9823984	10181239	rs182770070	6	357.255	HR	LZIC	0.0	4.0	poorsig	10032832	10181239	10032832	+	92.414	rs182770070	UBE4B	protein_coding	0.0	.	.	.	.	-13.258993950102438	0.0	94.18094935856016	1.917879406169341	0.054692135360855855	poorsig	6	1	PDE3A	0	0	.	0	0	.
1	11654375	12144207	rs7537765	16	489.832	QRS	MTHFR	0.0	13.0	poorsig	11654375	11663327	11654375	+	172.871	rs7537765	FBXO44	protein_coding	0.0	.	.	.	.	-13.755597744093306	0.0	94.54576118156515	1.8912746180022408	0.02462000824211668	poorsig	3	0		0	0	.	0	0	.
1	11654375	12144207	rs7537765	16	489.832	QRS	MTHFR	0.0	13.0	poorsig	11637018	11655785	11655785	-	171.461	rs7537765	FBXO2	protein_coding	0.0	.	.	.	.	-13.746894817691288	0.0	94.26665955422746	1.8912746180022408	0.018786917587410128	poorsig	4	0		0	0	.	0	0	.
1	11654375	12144207	rs7537765	16	489.832	QRS	MTHFR	0.0	13.0	poorsig	11664200	11674354	11664200	+	163.046	rs7537765	FBXO6	protein_coding	0.0	.	.	.	.	-13.69495501224946	0.0	84.69010556105361	1.8912746180022408	1.372044339009614e-06	poorsig	33	2	GNB4:coloc;STK38	0	0	.	0	0	.
1	11654375	12144207	rs7537765	16	489.832	QRS	MTHFR	0.0	13.0	poorsig	11674480	11691650	11691650	-	135.596	rs7537765	MAD2L2	protein_coding	0.0	.	.	.	.	-13.525525700380395	0.0	91.56041144974492	1.8912746180022408	0.001565619774157672	poorsig	20	3	ATP2A2;DTWD2;TCF7L2	0	0	.	0	0	.
1	11654375	12144207	rs7537765	16	489.832	QRS	MTHFR	0.0	13.0	poorsig	11691710	11725857	11691710	+	135.536	rs7537765	DRAXIN	protein_coding	0.0	.	.	.	.	-13.525155363086691	0.0	95.38765447314444	1.8912746180022408	0.07194451004902369	poorsig	0	0		0	0	.	0	0	.
1	11654375	12144207	rs7537765	16	489.832	QRS	MTHFR	0.0	13.0	poorsig	11736084	11754802	11736084	+	91.162	rs7537765	AGTRAP	protein_coding	0.0	.	.	.	.	-13.251266245240505	0.0	95.95502418023791	1.8912746180022408	0.16685980236798317	poorsig	8	3	NDRG4:coloc;PBX3;SENP2:exome	0	0	.	0	0	.
1	11654375	12144207	rs7537765	16	489.832	QRS	MTHFR	0.0	13.0	poorsig	11761787	11789585	11761787	+	65.459	rs7537765	C1orf167	protein_coding	0.0	.	.	.	.	-13.092619920906422	0.0	95.38765447314444	1.8912746180022408	0.11087800804251197	poorsig	0	0		0	0	.	0	0	.
1	11654375	12144207	rs7537765	16	489.832	QRS	MTHFR	0.0	13.0	poorsig	11806096	11848079	11806096	+	21.15	rs7537765	CLCN6	protein_coding	0.0	.	.	.	.	-12.81913200179508	0.0	95.38765447314444	1.8912746180022408	0.1457537406017085	poorsig	0	0		0	0	.	0	0	.
1	11654375	12144207	rs7537765	16	489.832	QRS	MTHFR	0.0	13.0	poorsig	11785723	11806455	11806455	-	20.791	rs7537765	MTHFR	protein_coding	0.0	.	mindist	.	.	-12.81691615032109	0.0	95.10625610008488	1.8912746180022408	0.11024839625942812	mindist	1	0		0	0	.	0	0	.
1	11654375	12144207	rs7537765	16	489.832	QRS	MTHFR	0.0	13.0	poorsig	11845709	11848345	11848345	-	21.099	rs7537765	NPPA	protein_coding	1.0	signet	.	.	signet+	-12.818817215095432	0.0	95.57854330813564	1.9097011416987888	0.17974669949553226	poorsig	6	2	OBSCN;PM20D1:exome	1	1	TBX5	0	0	.
1	11654375	12144207	rs7537765	16	489.832	QRS	MTHFR	0.0	13.0	poorsig	11857464	11858945	11858945	-	31.699	rs7537765	NPPB	protein_coding	0.0	.	.	.	.	-12.884243470316273	0.0	94.8256258519795	1.9097011416987888	0.07929736686950044	poorsig	2	0		1	1	NKX2-5	0	0	.
1	11654375	12144207	rs7537765	16	489.832	QRS	MTHFR	0.0	13.0	poorsig	11919591	11926428	11926428	-	99.182	rs7537765	KIAA2013	protein_coding	0.0	.	.	.	.	-13.300767996832125	0.0	94.26665955422746	1.8912746180022408	0.029349854106762063	poorsig	4	0		0	0	.	0	0	.
1	11654375	12144207	rs7537765	16	489.832	QRS	MTHFR	0.0	13.0	poorsig	11934205	11975538	11934205	+	106.959	rs7537765	PLOD1	protein_coding	0.0	.	.	.	.	-13.348769882384245	0.0	92.70931117490252	1.8912746180022408	0.005894014300396058	poorsig	12	1	CAND2	0	0	.	0	0	.
1	11654375	12144207	rs7537765	16	489.832	QRS	MTHFR	0.0	13.0	poorsig	11980181	12015211	11980181	+	152.935	rs7537765	MFN2	protein_coding	0.0	.	.	.	.	-13.6325470059723	0.0	93.43390777253587	1.9097011416987888	0.009329517590439868	poorsig	7	0		1	1	PPARGC1A	0	0	.
1	11654375	12144207	rs7537765	16	489.832	QRS	MTHFR	0.0	13.0	poorsig	12019466	12032045	12019466	+	192.22	rs7537765	MIIP	protein_coding	0.0	.	.	.	.	-13.875025349024254	0.0	94.26665955422746	1.8912746180022408	0.01652757541573686	poorsig	4	0		0	0	.	0	0	.
1	11654375	12144207	rs7537765	16	489.832	QRS	MTHFR	0.0	13.0	poorsig	12063303	12144207	12063303	+	236.057	rs7537765	TNFRSF8	protein_coding	0.0	.	.	.	.	-14.145599948091805	0.0	95.10625610008488	1.8912746180022408	0.02919659725295342	poorsig	1	0		0	0	.	0	0	.
1	23177808	23559501	rs2298632	8	381.693	QT	ZNF436	1.0	6.0	coloc	23084030	23177808	23177808	-	206.174	rs2298632	LUZP1	protein_coding	0.0	.	.	.	.	-13.961153458963086	0.0	94.17867749489848	1.9097011416987888	0.008279283977459518	poorsig	5	0		0	0	.	0	0	.
1	23177808	23559501	rs2298632	8	381.693	QT	ZNF436	1.0	6.0	coloc	23191895	23217502	23217502	-	166.48	rs2298632	HTR1D	protein_coding	0.0	.	.	.	.	-13.71615065002572	0.0	95.57854330813564	1.9097011416987888	0.04288941722113277	poorsig	0	0		0	0	.	0	0	.
1	23177808	23559501	rs2298632	8	381.693	QT	ZNF436	1.0	6.0	coloc	23303771	23344336	23303771	+	80.211	rs2298632	HNRNPR	protein_coding	0.0	.	.	.	.	-13.183673516851504	0.0	88.5020802852475	1.9097011416987888	6.170682248675827e-05	poorsig	21	0		0	0	.	0	0	.
1	23177808	23559501	rs2298632	8	381.693	QT	ZNF436	1.0	6.0	coloc	23359448	23369836	23369836	-	14.146	rs2298632	ZNF436	protein_coding	0.0	.	mindist	.	.	-12.775901295043498	0.0	94.7363386432633	1.9097011416987888	0.04730754520205422	mindist	3	0		0	0	.	0	0	.
1	23177808	23559501	rs2298632	8	381.693	QT	ZNF436	1.0	6.0	coloc	23380909	23424748	23424748	-	40.766	rs2298632	TCEA3	protein_coding	1.0	signet	.	coloc	signet+	-12.940207607683003	2.054985245702309	95.57854330813564	1.9097011416987888	0.7274559146026938	coloc	0	0		0	0	.	0	0	.
1	23177808	23559501	rs2298632	8	381.693	QT	ZNF436	1.0	6.0	coloc	23428563	23484568	23428563	+	44.581	rs2298632	ASAP3	protein_coding	0.0	.	.	.	.	-12.96375488727428	0.0	95.29704333695744	1.9097011416987888	0.06868431778799487	poorsig	1	0		0	0	.	0	0	.
1	23177808	23559501	rs2298632	8	381.693	QT	ZNF436	1.0	6.0	coloc	23506438	23531233	23531233	-	147.251	rs2298632	E2F2	protein_coding	0.0	.	.	.	.	-13.59746371968218	0.0	95.01630929109554	1.9097011416987888	0.027524541475162985	poorsig	2	0		0	0	.	0	0	.
1	23177808	23559501	rs2298632	8	381.693	QT	ZNF436	1.0	6.0	coloc	23557926	23559501	23559501	-	175.519	rs2298632	ID3	protein_coding	0.0	.	.	.	.	-13.77194196332206	0.0	96.22981588876414	1.9097011416987888	0.07779727291101532	poorsig	9	4	LMO4;NKX2-5;PDLIM5;SREBF1	0	0	.	0	0	.
1	25818640	26281522	rs2997447	17	462.882	QRS	TRIM63	0.0	9.0	poorsig	25818640	25832942	25818640	+	242.292	rs2997447	MTFR1L	protein_coding	0.0	.	.	.	.	-14.18408416519576	0.0	94.17867749489848	1.9097011416987888	0.00994688021718679	poorsig	5	0		0	0	.	0	0	.
1	25818640	26281522	rs2997447	17	462.882	QRS	TRIM63	0.0	9.0	poorsig	25831913	25859458	25859458	-	201.474	rs2997447	AUNIP	protein_coding	0.0	.	.	.	.	-13.932143704289697	0.0	95.29704333695744	1.9097011416987888	0.03915645388171993	poorsig	1	0		0	0	.	0	0	.
1	25818640	26281522	rs2997447	17	462.882	QRS	TRIM63	0.0	9.0	poorsig	25861484	25875708	25875708	-	185.224	rs2997447	PAQR7	protein_coding	0.0	.	.	.	.	-13.8318440205785	0.0	95.57854330813564	1.9097011416987888	0.05736101628803561	poorsig	0	0		0	0	.	0	0	.
1	25818640	26281522	rs2997447	17	462.882	QRS	TRIM63	0.0	9.0	poorsig	25884181	25906991	25884181	+	176.751	rs2997447	STMN1	protein_coding	0.0	.	.	.	.	-13.779546222419423	0.0	94.17867749489848	1.955500609805128	0.015605077887140377	poorsig	5	0		0	0	.	0	0	.
1	25818640	26281522	rs2997447	17	462.882	QRS	TRIM63	0.0	9.0	poorsig	25959767	25998117	25998117	-	62.815	rs2997447	PAFAH2	protein_coding	0.0	.	.	.	.	-13.076300390830584	0.0	95.57854330813564	1.9097011416987888	0.12210832292233584	poorsig	0	0		0	0	.	0	0	.
1	25818640	26281522	rs2997447	17	462.882	QRS	TRIM63	0.0	9.0	poorsig	26019884	26036464	26019884	+	41.048	rs2997447	EXTL1	protein_coding	1.0	signet	.	.	signet+	-12.941948192963409	0.0	95.57854330813564	1.9097011416987888	0.13966696139280457	poorsig	0	0		0	0	.	0	0	.
1	25818640	26281522	rs2997447	17	462.882	QRS	TRIM63	0.0	9.0	poorsig	26037252	26046118	26046118	-	14.814	rs2997447	SLC30A2	protein_coding	0.0	.	.	.	.	-12.780024383580056	0.0	93.3478487890963	1.9097011416987888	0.01764566301767781	poorsig	8	0		0	0	.	0	0	.
1	25818640	26281522	rs2997447	17	462.882	QRS	TRIM63	0.0	9.0	poorsig	26051301	26068436	26068436	-	7.504	rs2997447	TRIM63	protein_coding	0.0	.	mindist	.	.	-12.73490495663059	0.0	93.66573838402196	1.9097011416987888	0.025368266782602455	mindist	24	6	BCAT1;GABPB1;JOSD1;NRAP:exome;SENP2:exome;TTN:exome	0	0	.	0	0	.
1	25818640	26281522	rs2997447	17	462.882	QRS	TRIM63	0.0	9.0	poorsig	26111165	26125555	26111165	+	50.233	rs2997447	PDIK1L	protein_coding	0.0	.	.	.	.	-12.99864066034109	0.0	95.29704333695744	1.9097011416987888	0.09959065181503522	poorsig	1	0		0	0	.	0	0	.
1	25818640	26281522	rs2997447	17	462.882	QRS	TRIM63	0.0	9.0	poorsig	26159079	26163962	26159079	+	98.147	rs2997447	FAM110D	protein_coding	0.0	.	.	.	.	-13.294379678515748	0.0	95.57854330813564	1.9097011416987888	0.09818262411947323	poorsig	0	0		0	0	.	0	0	.
1	25818640	26281522	rs2997447	17	462.882	QRS	TRIM63	0.0	9.0	poorsig	26164101	26168963	26168963	-	108.031	rs2997447	C1orf232	protein_coding	0.0	.	.	.	.	-13.355386575365069	0.0	95.57854330813564	1.9097011416987888	0.09237185743681385	poorsig	0	0		0	0	.	0	0	.
1	25818640	26281522	rs2997447	17	462.882	QRS	TRIM63	0.0	9.0	poorsig	26169908	26170873	26169908	+	108.976	rs2997447	ZNF593	protein_coding	0.0	.	.	.	.	-13.361219387740888	0.0	94.27394053804886	1.9097011416987888	0.02491292578466198	poorsig	8	1	MAP3K7	0	0	.	0	0	.
1	25818640	26281522	rs2997447	17	462.882	QRS	TRIM63	0.0	9.0	poorsig	26169516	26171831	26171831	-	110.899	rs2997447	ZNF593OS	protein_coding	0.0	.	.	.	.	-13.373088698004066	0.0	95.57854330813564	1.9097011416987888	0.0907510675236841	poorsig	0	0		0	0	.	0	0	.
1	25818640	26281522	rs2997447	17	462.882	QRS	TRIM63	0.0	9.0	poorsig	26177484	26189884	26177484	+	116.552	rs2997447	CNKSR1	protein_coding	0.0	.	.	.	.	-13.407980643359103	0.0	94.7363386432633	1.9097011416987888	0.03775144020883723	poorsig	3	0		0	0	.	0	0	.
1	25818640	26281522	rs2997447	17	462.882	QRS	TRIM63	0.0	9.0	poorsig	26190561	26202968	26190561	+	129.629	rs2997447	CATSPER4	protein_coding	0.0	.	.	.	.	-13.488695656521646	0.0	95.57854330813564	1.9097011416987888	0.08084334566247309	poorsig	0	0		0	0	.	0	0	.
1	25818640	26281522	rs2997447	17	462.882	QRS	TRIM63	0.0	9.0	poorsig	26234200	26278808	26234200	+	173.268	rs2997447	CEP85	protein_coding	0.0	.	.	.	.	-13.758048142519971	0.0	92.25054483898003	1.9097011416987888	0.0022148004801332026	poorsig	11	0		0	0	.	0	0	.
1	25818640	26281522	rs2997447	17	462.882	QRS	TRIM63	0.0	9.0	poorsig	26280086	26281522	26280086	+	219.154	rs2997447	SH3BGRL3	protein_coding	0.0	.	.	.	.	-14.041269760167474	0.0	95.57854330813564	1.9097011416987888	0.04652264457938469	poorsig	0	0		0	0	.	0	0	.
1	44355260	44788170	rs272564	7	432.91	HR	TMEM53	0.0	4.0	poorsig	44221070	44355260	44355260	-	191.341	rs272564	ERI3	protein_coding	1.0	signet	.	.	signet+	-13.869599907671509	0.0	95.57854330813564	1.9097011416987888	0.2920939070974763	poorsig	1	1	KCNJ5:coloc,omim	0	0	.	0	0	.
1	44355260	44788170	rs272564	7	432.91	HR	TMEM53	0.0	4.0	poorsig	44405194	44651724	44405194	+	141.407	rs272564	RNF220	protein_coding	0.0	.	.	.	.	-13.56139286727552	0.0	94.36323405513151	1.9097011416987888	0.11791607441018954	poorsig	2	0		0	0	.	0	0	.
1	44355260	44788170	rs272564	7	432.91	HR	TMEM53	0.0	4.0	poorsig	44635238	44674481	44674481	-	127.88	rs272564	TMEM53	protein_coding	0.0	.	mindist	.	.	-13.477900324410207	0.0	94.92323125471955	1.9097011416987888	0.22440733943882316	mindist	0	0		0	0	.	0	0	.
1	44355260	44788170	rs272564	7	432.91	HR	TMEM53	0.0	4.0	poorsig	44674692	44725591	44674692	+	128.091	rs272564	ARMH1	protein_coding	0.0	.	.	.	.	-13.479202677226397	0.0	94.92323125471955	1.9097011416987888	0.22411527213694818	poorsig	0	0		0	0	.	0	0	.
1	44355260	44788170	rs272564	7	432.91	HR	TMEM53	0.0	4.0	poorsig	44739818	44767767	44739818	+	193.217	rs272564	KIF2C	protein_coding	0.0	.	.	.	.	-13.881179120387952	0.0	93.25236299070887	1.955500609805128	0.029521395987931378	poorsig	6	0		0	0	.	0	0	.
1	44355260	44788170	rs272564	7	432.91	HR	TMEM53	0.0	4.0	poorsig	44775251	44778779	44775251	+	228.65	rs272564	RPS8	protein_coding	0.0	.	.	.	.	-14.099881809184184	0.0	89.77546577590395	1.9097011416987888	0.0007002736557637382	poorsig	28	3	CACNA1C:omim;CALM1:omim;CAV3:omim	0	0	.	0	0	.
1	44355260	44788170	rs272564	7	432.91	HR	TMEM53	0.0	4.0	poorsig	44783585	44788170	44788170	-	241.569	rs272564	BEST4	protein_coding	0.0	.	.	.	.	-14.17962160080664	0.0	94.92323125471955	1.9097011416987888	0.11124573727286761	poorsig	0	0		0	0	.	0	0	.
1	50960267	51798427	rs17391905+rs7538988	7	838.16	QRS	C1orf185	0.0	5.0	poorsig	50437028	50960267	50960267	-	120.201	rs17391905	FAF1	protein_coding	0.0	.	.	.	.	-13.430503323104467	0.0	94.28746618142752	1.9097011416987888	0.06469705214198412	poorsig	15	4	CREBBP;NACA:exome;PAM;STK38	0	0	.	0	0	.
1	50960267	51798427	rs17391905+rs7538988	7	838.16	QRS	C1orf185	0.0	5.0	poorsig	50960745	50974634	50960745	+	119.723	rs17391905	CDKN2C	protein_coding	0.0	.	.	.	.	-13.427552969331302	0.0	94.17867749489848	1.9097011416987888	0.058199531551709656	poorsig	5	0		0	0	.	0	0	.
1	50960267	51798427	rs17391905+rs7538988	7	838.16	PR+QRS	C1orf185	0.0	5.0	poorsig	51102221	51148086	51102221	+	21.753	rs17391905	C1orf185	protein_coding	1.0	signet	mindist	.	signet+	-12.822853891596791	0.0	95.57854330813564	1.9097011416987888	0.43200717492850255	mindist	0	0		0	0	.	0	0	.
1	50960267	51798427	rs17391905+rs7538988	7	838.16	PR+QRS	C1orf185	0.0	5.0	poorsig	51236273	51273447	51236273	+	115.596	rs7538988	RNF11	protein_coding	0.0	.	.	.	.	-13.402079935812772	0.0	91.2668822980203	1.9097011416987888	0.003246427439715493	poorsig	18	1	ACVR2A	0	0	.	0	0	.
1	50960267	51798427	rs17391905+rs7538988	7	838.16	PR+QRS	C1orf185	0.0	5.0	poorsig	51287258	51345116	51287258	+	64.611	rs7538988	TTC39A	protein_coding	0.0	.	.	.	.	-13.087385820488755	0.0	95.57854330813564	1.9097011416987888	0.3315936481248533	poorsig	0	0		0	0	.	0	0	.
1	50960267	51798427	rs17391905+rs7538988	7	838.16	PR	C1orf185	0.0	5.0	poorsig	51354263	51519266	51519266	-	167.397	rs7538988	EPS15	protein_coding	0.0	.	.	.	.	-13.721810638331148	0.0	93.26830883836487	1.9097011416987888	0.017448452804725737	poorsig	14	2	GJA1;SGIP1	0	0	.	0	0	.
1	50960267	51798427	rs17391905+rs7538988	7	838.16	PR	C1orf185	0.0	5.0	poorsig	51577179	51798427	51577179	+	225.31	rs7538988	OSBPL9	protein_coding	0.0	.	.	.	.	-14.07926636650139	0.0	95.29704333695744	1.9097011416987888	0.09280771300850907	poorsig	1	0		0	0	.	0	0	.
1	61408005	61725423	rs2207790+rs9436640	1	317.418	QRS	TM2D1	0.0	0.0	poorsig	61681046	61725423	61725423	-	293.128	rs2207790	TM2D1	protein_coding	1.0	signet	mindist	.	signet+	-14.497858609573749	0.0	95.57854330813564	1.9097011416987888	1.0	mindist	0	0		0	0	.	0	0	.
1	62114402	62319434	rs1890262	2	205.032	JT	L1TD1	0.0	2.0	poorsig	62194849	62212328	62194849	+	80.447	rs1890262	L1TD1	protein_coding	0.0	.	mindist	.	.	-13.1851301768734	0.0	90.10433730796328	1.9097011416987888	0.005382572546977994	mindist	20	1	GJA1	0	0	.	0	0	.
1	62114402	62319434	rs1890262	2	205.032	JT	L1TD1	0.0	2.0	poorsig	62236165	62319434	62236165	+	121.763	rs1890262	KANK4	protein_coding	1.0	signet	.	.	signet+	-13.4401444373172	0.0	95.57854330813564	1.9097011416987888	0.9946174274530221	poorsig	3	1	MYLIP	0	0	.	0	0	.
1	66525663	66779047	rs10789207	2	253.384	HR	SGIP1	0.0	1.0	poorsig	66533267	66751139	66533267	+	7.604	rs10789207	SGIP1	protein_coding	1.0	signet	mindist	.	signet+	-12.735522185453428	0.0	95.57854330813564	1.9097011416987888	0.5555031259532074	mindist	4	0		0	0	.	0	0	.
1	66525663	66779047	rs10789207	2	253.384	HR	SGIP1	0.0	1.0	poorsig	66752459	66779047	66752459	+	226.796	rs10789207	DYNLT5	protein_coding	0.0	.	.	.	.	-14.088438386808765	0.0	96.7085282955622	1.9097011416987888	0.4444968740467925	poorsig	0	0		0	0	.	0	0	.
1	87328880	87427449	rs2152735	1	98.569	HR	LMO4	0.0	1.0	poorsig	87328880	87348923	87328880	+	98.569	rs2152735	LMO4	protein_coding	1.0	signet	mindist	.	signet+	-13.296984384148123	0.0	95.57854330813564	1.9097011416987888	1.0	mindist	9	2	GABPB1;PITPNB	0	0	.	0	0	.
1	109076012	109548406	rs12127701	15	472.394	PR	MYBPHL	1.0	9.0	coloc	109062496	109076012	109076012	-	219.63	rs12127701	TAF13	protein_coding	0.0	.	.	.	.	-14.044207769364183	0.0	94.64285041993196	1.9097011416987888	0.024545265705122696	poorsig	1	0		0	0	.	0	0	.
1	109076012	109548406	rs12127701	15	472.394	PR	MYBPHL	1.0	9.0	coloc	109090764	109096934	109090764	+	204.878	rs12127701	TMEM167B	protein_coding	0.0	.	.	.	.	-13.953154173419104	0.0	94.92323125471955	1.9097011416987888	0.03558603990343781	poorsig	0	0		0	0	.	0	0	.
1	109076012	109548406	rs12127701	15	472.394	PR	MYBPHL	1.0	9.0	coloc	109113679	109206781	109113679	+	181.963	rs12127701	ELAPOR1	protein_coding	0.0	.	.	.	.	-13.811716188665748	0.0	94.92323125471955	1.9097011416987888	0.04099259366877095	poorsig	0	0		0	0	.	0	0	.
1	109076012	109548406	rs12127701	15	472.394	PR	MYBPHL	1.0	9.0	coloc	109105951	109113857	109113857	-	181.785	rs12127701	CFAP276	protein_coding	0.0	.	.	.	.	-13.810617521361095	0.0	94.92323125471955	1.9097011416987888	0.041037655640692346	poorsig	0	0		0	0	.	0	0	.
1	109076012	109548406	rs12127701	15	472.394	PR	MYBPHL	1.0	9.0	coloc	109213918	109238182	109213918	+	81.724	rs12127701	SARS1	protein_coding	0.0	.	.	.	.	-13.193012188941044	0.0	94.92323125471955	1.9097011416987888	0.07610358766827381	poorsig	0	0		0	0	.	0	0	.
1	109076012	109548406	rs12127701	15	472.394	PR	MYBPHL	1.0	9.0	coloc	109249539	109275751	109249539	+	46.103	rs12127701	CELSR2	protein_coding	0.04	.	.	.	.	-12.973149109957877	0.0	95.57854330813564	1.9097011416987888	0.1825949917386206	poorsig	1	1	DTWD2	0	0	.	0	0	.
1	109076012	109548406	rs12127701	15	472.394	PR	MYBPHL	1.0	9.0	coloc	109279556	109283186	109283186	-	12.456	rs12127701	PSRC1	protein_coding	0.0	.	.	.	.	-12.765470127937531	0.0	94.92323125471955	1.9097011416987888	0.11670360953980619	poorsig	0	0		0	0	.	0	0	.
1	109076012	109548406	rs12127701	15	472.394	PR	MYBPHL	1.0	9.0	coloc	109292365	109307011	109292365	+	3.277	rs12127701	MYBPHL	protein_coding	0.0	.	mindist	.	.	-12.708814694289222	0.0	94.64285041993196	1.9097011416987888	0.09330858025291026	mindist	1	0		0	0	.	0	0	.
1	109076012	109548406	rs12127701	15	472.394	PR	MYBPHL	1.0	9.0	coloc	109309568	109397918	109397918	-	102.276	rs12127701	SORT1	protein_coding	0.0	.	.	.	.	-13.319865056610734	0.0	92.62578740549957	1.9097011416987888	0.006738239513286322	poorsig	15	2	ANO3;MED13L	0	0	.	0	0	.
1	109076012	109548406	rs12127701	15	472.394	PR	MYBPHL	1.0	9.0	coloc	109399042	109426448	109426448	-	130.806	rs12127701	PSMA5	protein_coding	0.0	.	.	.	.	-13.495960439766453	0.0	92.42711415811614	1.9097011416987888	0.004632191399058729	poorsig	9	0		0	0	.	0	0	.
1	109076012	109548406	rs12127701	15	472.394	PR	MYBPHL	1.0	9.0	coloc	109466546	109482134	109466546	+	170.904	rs12127701	SYPL2	protein_coding	0.96	signet	.	coloc	signet+	-13.74345685314808	2.054985245702309	94.08437963572472	1.9097011416987888	0.14808469452453815	coloc	3	0		0	0	.	0	0	.
1	109076012	109548406	rs12127701	15	472.394	PR	MYBPHL	1.0	9.0	coloc	109483479	109492804	109483479	+	187.837	rs12127701	ATXN7L2	protein_coding	0.0	.	.	.	.	-13.84797220971926	0.0	94.64285041993196	1.9097011416987888	0.02986701076274103	poorsig	1	0		0	0	.	0	0	.
1	109076012	109548406	rs12127701	15	472.394	PR	MYBPHL	1.0	9.0	coloc	109494052	109502932	109494052	+	198.41	rs12127701	CYB561D1	protein_coding	0.0	.	.	.	.	-13.913231813157935	0.0	94.92323125471955	1.9097011416987888	0.03703545820740931	poorsig	0	0		0	0	.	0	0	.
1	109076012	109548406	rs12127701	15	472.394	PR	MYBPHL	1.0	9.0	coloc	109504178	109509738	109509738	-	214.096	rs12127701	AMIGO1	protein_coding	0.0	.	.	.	.	-14.010050326308322	0.0	93.9023414147541	1.9097011416987888	0.012111645533678928	poorsig	7	1	GPR183	0	0	.	0	0	.
1	109076012	109548406	rs12127701	15	472.394	PR	MYBPHL	1.0	9.0	coloc	109539872	109548406	109539872	+	244.23	rs12127701	GPR61	protein_coding	0.0	.	.	.	.	-14.19604605978236	0.0	96.6091849786408	1.9097011416987888	0.1506584359416529	poorsig	4	3	PMP22;SCN3B:omim;SLC12A7:exome	0	0	.	0	0	.
1	111989668	111989668	locus_KCND3	1	0.0		KCND3	1.0	1.0	.	111770662	111989668	111989668	-	0.0		KCND3	omim	1.0	signet	mindist	omim	signet+	-12.688588105764817	2.6813310543687003	95.57854330813564	1.9097011416987888	1.0	.	2	2	KCNH2:exome,omim;SCN1B:omim	0	0	.	0	0	.
1	115641970	116070054	rs12039739+rs4074536	4	428.084	QRS	CASQ2	1.0	2.0	omim	115641970	115698224	115641970	+	126.376	rs4074536	VANGL1	protein_coding	0.0	.	.	.	.	-13.468617202914722	0.0	93.61022602167	1.9097011416987888	0.004155478030469015	poorsig	5	0		0	0	.	0	0	.
1	115641970	116070054	rs12039739+rs4074536	4	428.084	QRS	CASQ2	1.0	2.0	omim	115700021	115768714	115768714	-	0.368	rs4074536	CASQ2	protein_coding	1.0	signet	mindist	omim	signet+	-12.690859507832862	2.6813310543687003	95.57854330813564	1.9097011416987888	0.9456131064899349	omim	9	3	GJA1;PAM;TRDN:omim	0	0	.	0	0	.
1	115641970	116070054	rs12039739+rs4074536	4	428.084	QRS	CASQ2	1.0	2.0	omim	115836377	115843917	115843917	-	53.427	rs12039739	NHLH2	protein_coding	0.0	.	.	.	.	-13.01835494894254	0.0	95.2867509569796	1.9097011416987888	0.03485562953871629	poorsig	0	0		0	0	.	0	0	.
1	115641970	116070054	rs12039739+rs4074536	4	428.084	QRS	CASQ2	1.0	2.0	omim	115976513	116070054	115976513	+	186.023	rs12039739	SLC22A15	protein_coding	0.0	.	.	.	.	-13.836775678872977	0.0	95.2867509569796	1.9097011416987888	0.015375785940879893	poorsig	0	0		0	0	.	0	0	.
1	154936719	155331114	rs11264339	30	394.395	PR	KRTCAP2	3.0	24.0	coloc	154924740	154936719	154936719	-	231.453	rs11264339	PMVK	protein_coding	0.0	.	.	.	.	-14.117182733088336	0.0	95.38978206185767	1.9097011416987888	0.008985062191614731	poorsig	4	1	NPPA	0	0	.	0	0	.
1	154936719	155331114	rs11264339	30	394.395	PR	KRTCAP2	3.0	24.0	coloc	154944076	154956123	154956123	-	212.049	rs11264339	PBXIP1	protein_coding	0.0	.	.	.	.	-13.997415652304824	0.0	93.90098200190548	1.9097011416987888	0.0022853757726669865	poorsig	6	0		0	0	.	0	0	.
1	154936719	155331114	rs11264339	30	394.395	PR	KRTCAP2	3.0	24.0	coloc	154957026	154963853	154963853	-	204.319	rs11264339	PYGO2	protein_coding	0.0	.	.	.	.	-13.94970386429944	0.0	95.6706389340996	1.9097011416987888	0.01406795031678246	poorsig	3	1	CREBBP	0	0	.	0	0	.
1	154936719	155331114	rs11264339	30	394.395	PR	KRTCAP2	3.0	24.0	coloc	154962298	154974395	154974395	-	193.777	rs11264339	SHC1	protein_coding	0.0	.	.	.	.	-13.884635601795845	0.0	91.84296731669308	1.9097011416987888	0.00032670287119275276	poorsig	20	4	FGFR1;GBF1;PRKCA:coloc;RFFL:coloc	0	0	.	0	0	.
1	154936719	155331114	rs11264339	30	394.395	PR	KRTCAP2	3.0	24.0	coloc	154974653	154979251	154974653	+	193.519	rs11264339	CKS1B	protein_coding	0.0	.	.	.	.	-13.883043151432922	0.0	94.4571288786615	1.9097011416987888	0.004468486856136972	poorsig	4	0		0	0	.	0	0	.
1	154936719	155331114	rs11264339	30	394.395	PR	KRTCAP2	3.0	24.0	coloc	154983338	154993111	154983338	+	184.834	rs11264339	FLAD1	protein_coding	0.0	.	.	.	.	-13.829436828169433	0.0	93.62403992185811	1.9097011416987888	0.002049441274231147	poorsig	7	0		0	0	.	0	0	.
1	154936719	155331114	rs11264339	30	394.395	PR	KRTCAP2	3.0	24.0	coloc	154993586	154994315	154993586	+	174.586	rs11264339	LENEP	protein_coding	0.0	.	.	.	.	-13.76618321840498	0.0	95.57854330813564	1.9097011416987888	0.015414740129189336	poorsig	0	0		0	0	.	0	0	.
1	154936719	155331114	rs11264339	30	394.395	PR	KRTCAP2	3.0	24.0	coloc	155002630	155018523	155002630	+	165.542	rs11264339	ZBTB7B	protein_coding	0.0	.	.	.	.	-13.7103610436675	0.0	93.12409774341168	1.9097011416987888	0.0014003200433688392	poorsig	28	6	AKAP9:omim;SP3;STK38;TBX3;TCF7L2;TTN:exome	0	0	.	0	0	.
1	154936719	155331114	rs11264339	30	394.395	PR	KRTCAP2	3.0	24.0	coloc	155018520	155033781	155033781	-	134.391	rs11264339	DCST2	protein_coding	0.0	.	.	.	.	-13.518088093065195	0.0	95.57854330813564	1.9097011416987888	0.019755250976322733	poorsig	0	0		0	0	.	0	0	.
1	154936719	155331114	rs11264339	30	394.395	PR	KRTCAP2	3.0	24.0	coloc	155033824	155050930	155033824	+	134.348	rs11264339	DCST1	protein_coding	0.0	.	.	.	.	-13.517822684671376	0.0	95.57854330813564	1.9097011416987888	0.019760494881611516	poorsig	0	0		0	0	.	0	0	.
1	154936719	155331114	rs11264339	30	394.395	PR	KRTCAP2	3.0	24.0	coloc	155050566	155062775	155050566	+	117.606	rs11264339	ADAM15	protein_coding	0.0	.	.	.	.	-13.414486235151818	0.0	96.41786877906604	1.9097011416987888	0.05072133633455743	poorsig	6	3	SGIP1;SH3GL2;SORBS1	0	0	.	0	0	.
1	154936719	155331114	rs11264339	30	394.395	PR	KRTCAP2	3.0	24.0	coloc	155063737	155069553	155063737	+	104.435	rs11264339	EFNA4	protein_coding	0.0	.	.	.	.	-13.33319102689581	0.0	95.01630929109554	1.9097011416987888	0.013545879123686605	poorsig	2	0		0	0	.	0	0	.
1	154936719	155331114	rs11264339	30	394.395	PR	KRTCAP2	3.0	24.0	coloc	155078837	155087538	155078837	+	89.335	rs11264339	EFNA3	protein_coding	0.0	.	.	.	.	-13.239989474647253	0.0	95.57854330813564	1.9097011416987888	0.026089108976426984	poorsig	0	0		0	0	.	0	0	.
1	154936719	155331114	rs11264339	30	394.395	PR	KRTCAP2	3.0	24.0	coloc	155127876	155134899	155127876	+	40.296	rs11264339	EFNA1	protein_coding	0.0	.	.	coloc	signet+	-12.937306632215666	2.054985245702309	95.29704333695744	1.9097011416987888	0.20803078292895183	coloc	1	0		0	0	.	0	0	.
1	154936719	155331114	rs11264339	30	394.395	PR	KRTCAP2	3.0	24.0	coloc	155135344	155138857	155135344	+	32.828	rs11264339	SLC50A1	protein_coding	0.0	.	.	.	.	-12.891211983726116	0.0	94.7363386432633	1.9097011416987888	0.015928194417289033	poorsig	3	0		0	0	.	0	0	.
1	154936719	155331114	rs11264339	30	394.395	PR	KRTCAP2	3.0	24.0	coloc	155139891	155140595	155140595	-	27.577	rs11264339	DPM3	protein_coding	0.0	.	.	.	.	-12.858801298238886	0.0	95.29704333695744	1.9097011416987888	0.028823935965553726	poorsig	1	0		0	0	.	0	0	.
1	154936719	155331114	rs11264339	30	394.395	PR	KRTCAP2	3.0	24.0	coloc	155169408	155173475	155173475	-	5.303	rs11264339	KRTCAP2	protein_coding	0.0	.	mindist	.	.	-12.721319750239925	0.0	95.01630929109554	1.9097011416987888	0.024976956355352374	mindist	2	0		0	0	.	0	0	.
1	154936719	155331114	rs11264339	30	394.395	PR	KRTCAP2	3.0	24.0	coloc	155173787	155184971	155173787	+	5.615	rs11264339	TRIM46	protein_coding	0.0	.	.	.	.	-12.723245504167178	0.0	95.01630929109554	1.9097011416987888	0.02492890316771818	poorsig	2	0		0	0	.	0	0	.
1	154936719	155331114	rs11264339	30	394.395	PR	KRTCAP2	3.0	24.0	coloc	155185824	155192916	155192916	-	24.744	rs11264339	MUC1	protein_coding	0.0	.	.	.	.	-12.84131520568788	0.0	93.07240615004312	1.9097011416987888	0.003171025564568174	poorsig	8	0		0	0	.	0	0	.
1	154936719	155331114	rs11264339	30	394.395	PR	KRTCAP2	3.0	24.0	coloc	155195588	155209051	155195588	+	27.416	rs11264339	THBS3	protein_coding	0.0	.	.	coloc	signet+	-12.857807559834116	2.054985245702309	94.83034908643704	1.9097011416987888	0.1412442816711606	coloc	5	1	MAP3K7	0	0	.	0	0	.
1	154936719	155331114	rs11264339	30	394.395	PR	KRTCAP2	3.0	24.0	coloc	155208695	155213824	155208695	+	40.523	rs11264339	MTX1	protein_coding	0.0	.	.	.	.	-12.938707741643508	0.0	94.17867749489848	1.9097011416987888	0.00869661497324436	poorsig	5	0		0	0	.	0	0	.
1	154936719	155331114	rs11264339	30	394.395	PR	KRTCAP2	3.0	24.0	coloc	155213821	155227574	155213821	+	45.649	rs11264339	GBAP1	transcribed_unprocessed_pseudogene	1.0	signet	.	coloc	signet+	-12.97034689110219	2.054985245702309	95.57854330813564	1.9097011416987888	0.26670569269373734	coloc	0	0		0	0	.	0	0	.
1	154936719	155331114	rs11264339	30	394.395	PR	KRTCAP2	3.0	24.0	coloc	155234452	155244699	155244699	-	76.527	rs11264339	GBA	protein_coding	0.0	.	.	.	.	-13.160934807018146	0.0	94.4571288786615	1.9097011416987888	0.009199583256303982	poorsig	4	0		0	0	.	0	0	.
1	154936719	155331114	rs11264339	30	394.395	PR	KRTCAP2	3.0	24.0	coloc	155247205	155255483	155255483	-	87.311	rs11264339	FAM189B	protein_coding	0.0	.	.	.	.	-13.22749676327301	0.0	94.83034908643704	1.9097011416987888	0.012501097448342931	poorsig	6	1	SNTA1:omim	0	0	.	0	0	.
1	154936719	155331114	rs11264339	30	394.395	PR	KRTCAP2	3.0	24.0	coloc	155255979	155262430	155255979	+	87.807	rs11264339	SCAMP3	protein_coding	0.0	.	.	.	.	-13.230558218234286	0.0	94.27394053804886	1.9097011416987888	0.007144525742005023	poorsig	8	1	SOCS6	0	0	.	0	0	.
1	154936719	155331114	rs11264339	30	394.395	PR	KRTCAP2	3.0	24.0	coloc	155277463	155289848	155277463	+	109.291	rs11264339	HCN3	protein_coding	0.0	.	.	.	.	-13.363163658532828	0.0	95.95225940701228	1.9097011416987888	0.033517237597335686	poorsig	2	1	HCN4:omim	0	0	.	0	0	.
1	154936719	155331114	rs11264339	30	394.395	PR	KRTCAP2	3.0	24.0	coloc	155262868	155278491	155278491	-	110.319	rs11264339	CLK2	protein_coding	0.0	.	.	.	.	-13.369508770831604	0.0	93.44495537153406	1.9097011416987888	0.0027139651319667735	poorsig	9	1	MKLN1	0	0	.	0	0	.
1	154936719	155331114	rs11264339	30	394.395	PR	KRTCAP2	3.0	24.0	coloc	155289293	155301438	155301438	-	133.266	rs11264339	PKLR	protein_coding	0.0	.	.	.	.	-13.511144268808268	0.0	95.57854330813564	1.9097011416987888	0.01989290533799907	poorsig	0	0		0	0	.	0	0	.
1	154936719	155331114	rs11264339	30	394.395	PR	KRTCAP2	3.0	24.0	coloc	155308748	155320666	155308748	+	140.576	rs11264339	FDPS	protein_coding	0.0	.	.	.	.	-13.556263695757735	0.0	94.55176799762302	1.9839630046310008	0.007335534494226294	poorsig	7	1	FGFR1	1	1	SREBF1	0	0	.
1	154936719	155331114	rs11264339	30	394.395	PR	KRTCAP2	3.0	24.0	coloc	155320894	155331114	155320894	+	152.722	rs11264339	RUSC1	protein_coding	0.0	.	.	.	.	-13.631232308579651	0.0	94.55176799762302	1.9097011416987888	0.0063186135064560705	poorsig	7	1	TRIM74	0	0	.	0	0	.
1	156242184	156736960	rs1171563	20	494.776	HR	MEF2D	0.0	12.0	poorsig	156242184	156243317	156242184	+	244.553	rs1171563	BGLAP	protein_coding	0.0	.	.	.	.	-14.19803970888013	0.0	93.61433182458374	1.955500609805128	0.02416484723568498	poorsig	0	0		0	0	.	0	0	.
1	156242184	156736960	rs1171563	20	494.776	HR	MEF2D	0.0	12.0	poorsig	156243320	156248117	156248117	-	238.62	rs1171563	PAQR6	protein_coding	0.0	.	.	.	.	-14.161419522821143	0.0	93.33619750558788	1.9097011416987888	0.01813031469872268	poorsig	1	0		0	0	.	0	0	.
1	156242184	156736960	rs1171563	20	494.776	HR	MEF2D	0.0	12.0	poorsig	156249224	156282825	156282825	-	203.912	rs1171563	SMG5	protein_coding	0.0	.	.	.	.	-13.947191742990489	0.0	91.41044005967596	1.9097011416987888	0.00327414156258842	poorsig	8	0		0	0	.	0	0	.
1	156242184	156736960	rs1171563	20	494.776	HR	MEF2D	0.0	12.0	poorsig	156282935	156293185	156282935	+	203.802	rs1171563	TMEM79	protein_coding	0.0	.	.	.	.	-13.946512791285366	0.0	92.78221095435164	1.9097011416987888	0.012916499986995606	poorsig	3	0		0	0	.	0	0	.
1	156242184	156736960	rs1171563	20	494.776	HR	MEF2D	0.0	12.0	poorsig	156290089	156295689	156295689	-	191.048	rs1171563	GLMP	protein_coding	0.0	.	.	.	.	-13.867791427220592	0.0	93.1564751080901	1.9097011416987888	0.020317672637990933	poorsig	5	1	GPD1L:omim	0	0	.	0	0	.
1	156242184	156736960	rs1171563	20	494.776	HR	MEF2D	0.0	12.0	poorsig	156298624	156299307	156299307	-	187.43	rs1171563	VHLL	protein_coding	0.0	.	.	.	.	-13.84546008841031	0.0	93.61433182458374	1.9097011416987888	0.03284104601460959	poorsig	0	0		0	0	.	0	0	.
1	156242184	156736960	rs1171563	20	494.776	HR	MEF2D	0.0	12.0	poorsig	156308968	156367873	156308968	+	177.769	rs1171563	CCT3	protein_coding	0.0	.	.	.	.	-13.785829611835918	0.0	85.28539063735256	1.9097011416987888	8.415907830598232e-06	poorsig	38	4	PAM;RIOK3;RYR2:omim;STRN	0	0	.	0	0	.
1	156242184	156736960	rs1171563	20	494.776	HR	MEF2D	0.0	12.0	poorsig	156337314	156346995	156337314	+	149.423	rs1171563	TSACC	protein_coding	0.0	.	.	.	.	-13.610869929714225	0.0	93.61433182458374	1.9097011416987888	0.04152390537885623	poorsig	0	0		0	0	.	0	0	.
1	156242184	156736960	rs1171563	20	494.776	HR	MEF2D	0.0	12.0	poorsig	156369211	156385219	156369211	+	117.526	rs1171563	RHBG	protein_coding	0.0	.	.	.	.	-13.413992452093549	0.0	93.61433182458374	1.9097011416987888	0.05055929329751954	poorsig	0	0		0	0	.	0	0	.
1	156242184	156736960	rs1171563	20	494.776	HR	MEF2D	0.0	12.0	poorsig	156463727	156500779	156500779	-	14.042	rs1171563	MEF2D	protein_coding	0.0	.	mindist	.	.	-12.775259377067746	0.0	93.05882472187898	1.9097011416987888	0.054947201122187976	mindist	2	0		0	0	.	0	0	.
1	156242184	156736960	rs1171563	20	494.776	HR	MEF2D	0.0	12.0	poorsig	156525405	156572604	156572604	-	85.867	rs1171563	IQGAP3	protein_coding	1.0	signet	.	.	signet+	-13.218583979071228	0.0	95.57854330813564	1.9097011416987888	0.4382400102104551	poorsig	3	3	CALM1:omim;CALM2:omim;CALM3:omim	0	0	.	0	0	.
1	156242184	156736960	rs1171563	20	494.776	HR	MEF2D	0.0	12.0	poorsig	156579723	156587719	156579723	+	92.986	rs1171563	TTC24	protein_coding	0.0	.	.	.	.	-13.262524498969071	0.0	93.61433182458374	1.9097011416987888	0.05882781135806898	poorsig	0	0		0	0	.	0	0	.
1	156242184	156736960	rs1171563	20	494.776	HR	MEF2D	0.0	12.0	poorsig	156591756	156609507	156591756	+	105.019	rs1171563	NAXE	protein_coding	0.0	.	.	.	.	-13.336795643221183	0.0	93.9890030849066	1.9097011416987888	0.07944101856218888	poorsig	2	1	ABHD10	0	0	.	0	0	.
1	156242184	156736960	rs1171563	20	494.776	HR	MEF2D	0.0	12.0	poorsig	156594301	156601496	156601496	-	114.759	rs1171563	GPATCH4	protein_coding	0.0	.	.	.	.	-13.396913730565617	0.0	90.3264332348628	1.9097011416987888	0.0019200032985755686	poorsig	12	0		0	0	.	0	0	.
1	156242184	156736960	rs1171563	20	494.776	HR	MEF2D	0.0	12.0	poorsig	156619331	156625725	156619331	+	132.594	rs1171563	HAPLN2	protein_coding	0.0	.	.	.	.	-13.506996491118796	0.0	93.61433182458374	1.9097011416987888	0.04606911335757835	poorsig	0	0		0	0	.	0	0	.
1	156242184	156736960	rs1171563	20	494.776	HR	MEF2D	0.0	12.0	poorsig	156641390	156659532	156641390	+	154.653	rs1171563	BCAN	protein_coding	0.0	.	.	.	.	-13.643150997148656	0.0	93.61433182458374	1.9097011416987888	0.04020487380410529	poorsig	0	0		0	0	.	0	0	.
1	156242184	156736960	rs1171563	20	494.776	HR	MEF2D	0.0	12.0	poorsig	156668763	156677407	156677407	-	190.67	rs1171563	NES	protein_coding	0.0	.	.	.	.	-13.865458302270264	0.0	93.25462145582426	1.9097011416987888	0.022465269823815658	poorsig	7	2	NACA:exome;PAM	0	0	.	0	0	.
1	156242184	156736960	rs1171563	20	494.776	HR	MEF2D	0.0	12.0	poorsig	156699606	156705816	156705816	-	219.079	rs1171563	CRABP2	protein_coding	0.0	.	.	.	.	-14.040806838550346	0.0	93.33619750558788	1.9097011416987888	0.020454400992386483	poorsig	1	0		0	0	.	0	0	.
1	156242184	156736960	rs1171563	20	494.776	HR	MEF2D	0.0	12.0	poorsig	156728442	156736960	156728442	+	241.705	rs1171563	METTL25B	protein_coding	0.0	.	.	.	.	-14.1804610320057	0.0	93.61433182458374	1.9097011416987888	0.023492428842549193	poorsig	0	0		0	0	.	0	0	.
1	156242184	156736960	rs1171563	20	494.776	HR	MEF2D	0.0	12.0	poorsig	156721891	156728766	156728766	-	242.029	rs1171563	ISG20L2	protein_coding	0.0	.	.	.	.	-14.182460853391694	0.0	92.78221095435164	1.9097011416987888	0.010201731907290037	poorsig	3	0		0	0	.	0	0	.
1	161766298	162787405	rs12036340+rs12143842+rs164133+rs16857031+rs17457880+rs17460657+rs347272+rs3934467+rs4656345+rs4657172+rs6669543+rs7545047	9	1021.107	QT	SH2D1B	2.0	6.0	coloc	161766298	161977574	161766298	+	244.937	rs6669543	ATF6	protein_coding	0.0	.	.	.	.	-14.200409867559827	0.0	95.01630929109554	1.975010943500858	0.008919703752608607	poorsig	2	0		0	0	.	2	1	ATP2A2
1	161766298	162787405	rs12036340+rs12143842+rs164133+rs16857031+rs17457880+rs17460657+rs347272+rs3934467+rs4656345+rs4657172+rs6669543+rs7545047	9	1021.107	QRS+QT	SH2D1B	2.0	6.0	coloc	161983192	162023869	161983192	+	28.043	rs6669543	OLFML2B	protein_coding	0.0	.	.	.	.	-12.861677584553313	0.0	95.57854330813564	1.9097011416987888	0.05591983977648008	poorsig	0	0		0	0	.	0	0	.
1	161766298	162787405	rs12036340+rs12143842+rs164133+rs16857031+rs17457880+rs17460657+rs347272+rs3934467+rs4656345+rs4657172+rs6669543+rs7545047	9	1021.107	QRS+QT	SH2D1B	2.0	6.0	coloc	162069691	162370475	162069691	+	5.591	rs12143842	NOS1AP	protein_coding	0.0	.	.	coloc	signet+	-12.723097369249697	2.054985245702309	95.1096862789575	1.9097011416987888	0.3137597810187287	coloc	5	1	CAMKV	0	0	.	0	0	.
1	161766298	162787405	rs12036340+rs12143842+rs164133+rs16857031+rs17457880+rs17460657+rs347272+rs3934467+rs4656345+rs4657172+rs6669543+rs7545047	9	1021.107	QT	SH2D1B	2.0	6.0	coloc	162373203	162376854	162376854	-	28.146	rs347272	SPATA46	protein_coding	0.0	.	.	.	.	-12.862313330240834	0.0	95.57854330813564	1.9097011416987888	0.055884300277733244	poorsig	0	0		0	0	.	0	0	.
1	161766298	162787405	rs12036340+rs12143842+rs164133+rs16857031+rs17457880+rs17460657+rs347272+rs3934467+rs4656345+rs4657172+rs6669543+rs7545047	9	1021.107	QT	SH2D1B	2.0	6.0	coloc	162378841	162386812	162378841	+	30.133	rs347272	C1orf226	protein_coding	1.0	signet	.	coloc	signet+	-12.874577666950628	2.054985245702309	95.57854330813564	1.9097011416987888	0.43095531015791866	coloc	0	0		0	0	.	0	0	.
1	161766298	162787405	rs12036340+rs12143842+rs164133+rs16857031+rs17457880+rs17460657+rs347272+rs3934467+rs4656345+rs4657172+rs6669543+rs7545047	9	1021.107	QT	SH2D1B	2.0	6.0	coloc	162395268	162412138	162412138	-	0.64	rs164133	SH2D1B	protein_coding	0.0	.	mindist	.	.	-12.69253837023098	0.0	94.7363386432633	1.9097011416987888	0.028527079160211424	mindist	3	0		0	0	.	0	0	.
1	161766298	162787405	rs12036340+rs12143842+rs164133+rs16857031+rs17457880+rs17460657+rs347272+rs3934467+rs4656345+rs4657172+rs6669543+rs7545047	9	1021.107	QT	SH2D1B	2.0	6.0	coloc	162497251	162529631	162497251	+	85.753	rs164133	UHMK1	protein_coding	0.0	.	.	.	.	-13.217880338213192	0.0	95.6706389340996	1.9097011416987888	0.04294035694226943	poorsig	3	1	PAM	0	0	.	0	0	.
1	161766298	162787405	rs12036340+rs12143842+rs164133+rs16857031+rs17457880+rs17460657+rs347272+rs3934467+rs4656345+rs4657172+rs6669543+rs7545047	9	1021.107	QT	SH2D1B	2.0	6.0	coloc	162561722	162601240	162561722	+	150.224	rs164133	UAP1	protein_coding	0.0	.	.	.	.	-13.615813932585157	0.0	95.95225940701228	1.9097011416987888	0.03822535288426539	poorsig	2	1	FBXL17	0	0	.	0	0	.
1	161766298	162787405	rs12036340+rs12143842+rs164133+rs16857031+rs17457880+rs17460657+rs347272+rs3934467+rs4656345+rs4657172+rs6669543+rs7545047	9	1021.107	QT	SH2D1B	2.0	6.0	coloc	162631373	162787405	162631373	+	219.875	rs164133	DDR2	protein_coding	0.0	.	.	.	.	-14.045719979980138	0.0	95.95225940701228	1.9097011416987888	0.024868276029784323	poorsig	2	1	CDH2	0	0	.	0	0	.
1	168543997	168729206	rs545833	3	185.209	QT	DPT	0.0	1.0	poorsig	168540768	168543997	168543997	-	176.705	rs545833	XCL2	protein_coding	0.0	.	.	.	.	-13.77926229716092	0.0	93.61433182458374	1.9097011416987888	0.07972669333610159	poorsig	0	0		0	0	.	0	0	.
1	168543997	168729206	rs545833	3	185.209	QT	DPT	0.0	1.0	poorsig	168576605	168582069	168576605	+	144.097	rs545833	XCL1	protein_coding	1.0	signet	.	.	signet+	-13.577996322609865	0.0	95.57854330813564	1.9097011416987888	0.6951182051714299	poorsig	3	3	MEIS1;MITF;TBX20	0	0	.	0	0	.
1	168543997	168729206	rs545833	3	185.209	QT	DPT	0.0	1.0	poorsig	168695468	168729206	168729206	-	8.504	rs545833	DPT	protein_coding	0.0	.	mindist	.	.	-12.741077244858973	0.0	93.61433182458374	1.9097011416987888	0.22515510149246865	mindist	0	0		0	0	.	0	0	.
1	169101212	169854080	rs10919070+rs12061601+rs12079745+rs1983546+rs6018+rs6027+rs6033	11	752.868	QT	NME7	0.0	11.0	poorsig	169105697	169310992	169105697	+	4.485	rs12061601	ATP1B1	protein_coding	1.0	signet	.	.	signet+	-12.716270818469106	0.0	95.57854330813564	1.9097011416987888	0.5931699621597701	poorsig	16	7	ATP2A2;CACNA1C:omim;CAV3:omim;KCNH2:exome,omim;KCNQ1:exome,omim;KIRREL3;NDRG2	0	0	.	0	0	.
1	169101212	169854080	rs10919070+rs12061601+rs12079745+rs1983546+rs6018+rs6027+rs6033	11	752.868	QT	NME7	0.0	11.0	poorsig	169132531	169367948	169132531	+	0.709	rs12079745	NME7	protein_coding	0.0	.	mindist	.	.	-12.69296425811874	0.0	92.07825655583112	1.9097011416987888	0.018329298308466323	mindist	7	0		0	0	.	0	0	.
1	169101212	169854080	rs10919070+rs12061601+rs12079745+rs1983546+rs6018+rs6027+rs6033	11	752.868	JT+QT	NME7	0.0	11.0	poorsig	169367970	169396540	169367970	+	108.975	rs1983546	BLZF1	protein_coding	0.0	.	.	.	.	-13.36121321545266	0.0	93.0104063444592	1.9097011416987888	0.023864729394182584	poorsig	7	1	AKAP9:omim	0	0	.	0	0	.
1	169101212	169854080	rs10919070+rs12061601+rs12079745+rs1983546+rs6018+rs6027+rs6033	11	752.868	JT+QT	NME7	0.0	11.0	poorsig	169394870	169460669	169394870	+	82.075	rs1983546	CCDC181	protein_coding	0.0	.	.	.	.	-13.195178662109203	0.0	93.7386822877206	1.9097011416987888	0.05836474978215894	poorsig	1	0		0	0	.	0	0	.
1	169101212	169854080	rs10919070+rs12061601+rs12079745+rs1983546+rs6018+rs6027+rs6033	11	752.868	JT+QT	NME7	0.0	11.0	poorsig	169463909	169485944	169485944	-	8.999	rs1983546	SLC19A2	protein_coding	0.0	.	.	.	.	-12.74413252753202	0.0	93.46003589606582	1.9097011416987888	0.06934623468402501	poorsig	2	0		0	0	.	0	0	.
1	169101212	169854080	rs10919070+rs12061601+rs12079745+rs1983546+rs6018+rs6027+rs6033	11	752.868	JT+QT	NME7	0.0	11.0	poorsig	169511951	169586588	169586588	-	33.973	rs6033	F5	protein_coding	0.0	.	.	.	.	-12.898279253747612	0.0	93.7386822877206	1.9097011416987888	0.07854027231324061	poorsig	1	0		0	0	.	0	0	.
1	169101212	169854080	rs10919070+rs12061601+rs12079745+rs1983546+rs6018+rs6027+rs6033	11	752.868	JT+QT	NME7	0.0	11.0	poorsig	169588849	169630193	169630193	-	77.578	rs6033	SELP	protein_coding	0.0	.	.	.	.	-13.167421881946176	0.0	93.1821564186157	1.955500609805128	0.036008048652165114	poorsig	3	0		0	0	.	0	0	.
1	169101212	169854080	rs10919070+rs12061601+rs12079745+rs1983546+rs6018+rs6027+rs6033	11	752.868	JT+QT	NME7	0.0	11.0	poorsig	169662007	169854080	169662007	+	109.392	rs6033	C1orf112	protein_coding	0.0	.	.	.	.	-13.363787059643895	0.0	93.46003589606582	1.9097011416987888	0.03731731092238285	poorsig	2	0		0	0	.	0	0	.
1	169101212	169854080	rs10919070+rs12061601+rs12079745+rs1983546+rs6018+rs6027+rs6033	11	752.868	JT+QT	NME7	0.0	11.0	poorsig	169690665	169711702	169711702	-	159.087	rs6033	SELL	protein_coding	0.0	.	.	.	.	-13.6705189231533	0.0	94.1209769641432	1.9097011416987888	0.05317915644094405	poorsig	3	1	PRKCA:coloc	0	0	.	0	0	.
1	169101212	169854080	rs10919070+rs12061601+rs12079745+rs1983546+rs6018+rs6027+rs6033	11	752.868	JT+QT	NME7	0.0	11.0	poorsig	169722640	169764705	169722640	+	170.025	rs6033	SELE	protein_coding	0.0	.	.	.	.	-13.738031411795331	0.0	93.1821564186157	1.9097011416987888	0.019440013416534483	poorsig	3	0		0	0	.	0	0	.
1	169101212	169854080	rs10919070+rs12061601+rs12079745+rs1983546+rs6018+rs6027+rs6033	11	752.868	JT+QT	NME7	0.0	11.0	poorsig	169792529	169794963	169794963	-	242.348	rs6033	METTL18	protein_coding	0.0	.	.	.	.	-14.184429813336548	0.0	93.1821564186157	1.9097011416987888	0.012440223926129968	poorsig	3	0		0	0	.	0	0	.
1	172353471	172611833	rs12132562	3	258.362	JT	C1orf105	0.0	1.0	poorsig	172420685	172468831	172420685	+	67.214	rs12132562	C1orf105	protein_coding	1.0	signet	mindist	.	signet+	-13.103452286747231	0.0	95.57854330813564	1.9097011416987888	0.4647711271601845	mindist	0	0		0	0	.	0	0	.
1	172353471	172611833	rs12132562	3	258.362	JT	C1orf105	0.0	1.0	poorsig	172370189	172444086	172444086	-	90.615	rs12132562	PIGC	protein_coding	0.0	.	.	.	.	-13.24789000357958	0.0	95.57854330813564	1.9097011416987888	0.40226350860924137	poorsig	0	0		0	0	.	0	0	.
1	172353471	172611833	rs12132562	3	258.362	JT	C1orf105	0.0	1.0	poorsig	172532349	172611833	172532349	+	178.878	rs12132562	SUCO	protein_coding	0.0	.	.	.	.	-13.792674679481191	0.0	95.01630929109554	1.9097011416987888	0.13296536423057403	poorsig	2	0		0	0	.	0	0	.
1	205504596	206102449	rs1361754+rs1775154	12	597.853	QT	PM20D1	1.0	9.0	exome	205504596	205532793	205504596	+	222.891	rs1775154	CDK18	protein_coding	0.0	.	.	.	.	-14.064335601276936	0.0	94.55335904511068	1.9097011416987888	0.0018431437392552618	poorsig	7	2	GNB4:coloc;NSRP1	0	0	.	0	0	.
1	205504596	206102449	rs1361754+rs1775154	12	597.853	QT	PM20D1	1.0	9.0	exome	205568885	205602918	205568885	+	158.602	rs1775154	MFSD4A	protein_coding	0.0	.	.	.	.	-13.667525363362534	0.0	94.92323125471955	1.9097011416987888	0.003967575152108589	poorsig	0	0		0	0	.	0	0	.
1	205504596	206102449	rs1361754+rs1775154	12	597.853	QT	PM20D1	1.0	9.0	exome	205597556	205632011	205632011	-	95.476	rs1775154	ELK4	protein_coding	0.0	.	.	.	.	-13.27789349665774	0.0	94.73702391463716	1.9097011416987888	0.004862630962733085	poorsig	4	1	ID2	0	0	.	0	0	.
1	205504596	206102449	rs1361754+rs1775154	12	597.853	QT	PM20D1	1.0	9.0	exome	205657851	205680509	205657851	+	69.636	rs1775154	SLC45A3	protein_coding	0.0	.	.	.	.	-13.11840156883637	0.0	94.92323125471955	1.9097011416987888	0.006870788745053302	poorsig	0	0		0	0	.	0	0	.
1	205504596	206102449	rs1361754+rs1775154	12	597.853	QT	PM20D1	1.0	9.0	exome	205712822	205750182	205750182	-	22.695	rs1775154	NUCKS1	protein_coding	0.0	.	.	.	.	-12.828668187107928	0.0	94.08437963572472	1.9097011416987888	0.0039675972010156275	poorsig	3	0		0	0	.	0	0	.
1	205504596	206102449	rs1361754+rs1775154	12	597.853	QT	PM20D1	1.0	9.0	exome	205767986	205775482	205775482	-	47.995	rs1775154	RAB29	protein_coding	0.0	.	.	.	.	-12.984827079285973	0.0	94.64285041993196	1.9097011416987888	0.005932659320201193	poorsig	1	0		0	0	.	0	0	.
1	205504596	206102449	rs1361754+rs1775154	12	597.853	QT	PM20D1	1.0	9.0	exome	205789094	205813748	205813748	-	18.996	rs1361754	SLC41A1	protein_coding	0.0	.	.	.	.	-12.805836892951149	0.0	94.08437963572472	1.9097011416987888	0.004059224585524554	poorsig	1	0		0	0	.	0	0	.
1	205504596	206102449	rs1361754+rs1775154	12	597.853	QT	PM20D1	1.0	9.0	exome	205828025	205850132	205850132	-	17.388	rs1361754	PM20D1	protein_coding	1.0	signet	mindist	exome	signet+	-12.79591185347991	3.957633516680198	95.57854330813564	1.9097011416987888	0.9559582065981731	exome	1	1	NPPA	0	0	.	0	0	.
1	205504596	206102449	rs1361754+rs1775154	12	597.853	QT	PM20D1	1.0	9.0	exome	205913048	205943460	205943460	-	110.716	rs1361754	SLC26A9	protein_coding	0.0	.	.	.	.	-13.371959169258272	0.0	94.64285041993196	1.9097011416987888	0.004028283982518674	poorsig	1	0		0	0	.	0	0	.
1	205504596	206102449	rs1361754+rs1775154	12	597.853	QT	PM20D1	1.0	9.0	exome	205976740	206003461	206003461	-	170.717	rs1361754	RAB7B	protein_coding	0.0	.	.	.	.	-13.742302635249374	0.0	94.92323125471955	1.9097011416987888	0.0036817119333257937	poorsig	0	0		0	0	.	0	0	.
1	205504596	206102449	rs1361754+rs1775154	12	597.853	QT	PM20D1	1.0	9.0	exome	206008535	206023909	206023909	-	191.165	rs1361754	CTSE	protein_coding	0.0	.	.	.	.	-13.868513584943312	0.0	94.36323405513151	1.9097011416987888	0.0018536741452317396	poorsig	2	0		0	0	.	0	0	.
1	205504596	206102449	rs1361754+rs1775154	12	597.853	QT	PM20D1	1.0	9.0	exome	206053173	206102449	206053173	+	220.429	rs1361754	RHEX	protein_coding	0.0	.	.	.	.	-14.04913942765866	0.0	95.01676738349812	1.9097011416987888	0.002974503634859037	poorsig	3	1	PBX3	0	0	.	0	0	.
1	207645113	207915947	rs2745959+rs41317993	3	270.834	HR	CD34	0.0	3.0	poorsig	207645113	207738416	207645113	+	143.274	rs41317993	CR1L	protein_coding	0.0	.	.	.	.	-13.572916529397908	0.0	95.57854330813564	1.9097011416987888	0.18906803920475138	poorsig	1	0		0	0	.	0	0	.
1	207645113	207915947	rs2745959+rs41317993	3	270.834	HR	CD34	0.0	3.0	poorsig	207752037	207795513	207752037	+	36.35	rs41317993	CD46	protein_coding	0.0	.	.	.	.	-12.912950782866474	0.0	95.57854330813564	1.9097011416987888	0.36579486297633645	poorsig	1	0		0	0	.	0	0	.
1	207645113	207915947	rs2745959+rs41317993	3	270.834	HR	CD34	0.0	3.0	poorsig	207880972	207911402	207911402	-	4.545	rs2745959	CD34	protein_coding	1.0	signet	mindist	.	signet+	-12.71664115576281	0.0	95.57854330813564	1.9097011416987888	0.44513709781891214	mindist	1	0		0	0	.	0	0	.
1	217549549	217871696	rs11454451	2	322.147	HR	GPATCH2	0.0	2.0	poorsig	217426992	217631090	217631090	-	81.541	rs11454451	GPATCH2	protein_coding	0.0	.	mindist	.	.	-13.19188266019525	0.0	92.78221095435164	1.9097011416987888	0.057601042600075314	mindist	3	0		0	0	.	0	0	.
1	217549549	217871696	rs11454451	2	322.147	HR	GPATCH2	0.0	2.0	poorsig	217631324	217871696	217631324	+	81.775	rs11454451	SPATA17	protein_coding	1.0	signet	.	.	signet+	-13.19332697564069	0.0	95.57854330813564	1.9097011416987888	0.9423989573999246	poorsig	3	3	CALM1:omim;CALM2:omim;CALM3:omim	0	0	.	0	0	.
1	228082660	228499899	rs397637	13	417.239	PR	OBSCN	0.0	9.0	poorsig	228082660	228099212	228082660	+	182.967	rs397637	ARF1	protein_coding	0.0	.	.	.	.	-13.817913166047044	0.0	90.66566040315556	1.9097011416987888	0.0030480067816452284	poorsig	14	3	ARHGAP10;CAV3:omim;RYR2:omim	0	0	.	0	0	.
1	228082660	228499899	rs397637	13	417.239	PR	OBSCN	0.0	9.0	poorsig	228100726	228105411	228105411	-	160.216	rs397637	C1orf35	protein_coding	0.0	.	.	.	.	-13.677487436563142	0.0	89.8018097609862	1.9097011416987888	0.0014785515854326666	poorsig	7	0		0	0	.	0	0	.
1	228082660	228499899	rs397637	13	417.239	PR	OBSCN	0.0	9.0	poorsig	228106679	228109312	228109312	-	156.315	rs397637	MRPL55	protein_coding	0.0	.	.	.	.	-13.653409340184227	0.0	88.99453653285592	1.9097011416987888	0.0006756148041680227	poorsig	10	0		0	0	.	0	0	.
1	228082660	228499899	rs397637	13	417.239	PR	OBSCN	0.0	9.0	poorsig	228139962	228148984	228139962	+	125.665	rs397637	GUK1	protein_coding	0.0	.	.	.	.	-13.464228705984343	0.0	91.16220488129797	1.9097011416987888	0.00713289227596729	poorsig	2	0		0	0	.	0	0	.
1	228082660	228499899	rs397637	13	417.239	PR	OBSCN	0.0	9.0	poorsig	228149930	228159826	228149930	+	115.697	rs397637	GJC2	protein_coding	0.0	.	.	.	.	-13.40270333692384	0.0	92.36678713126332	1.9097011416987888	0.025300506619068498	poorsig	1	1	CHRM2	0	0	.	0	0	.
1	228082660	228499899	rs397637	13	417.239	PR	OBSCN	0.0	9.0	poorsig	228165804	228182257	228165804	+	99.823	rs397637	IBA57	protein_coding	0.0	.	.	.	.	-13.304724433586514	0.0	90.61579097426116	1.9097011416987888	0.004844321364750865	poorsig	4	0		0	0	.	0	0	.
1	228082660	228499899	rs397637	13	417.239	PR	OBSCN	0.0	9.0	poorsig	228208044	228378876	228208044	+	57.583	rs397637	OBSCN	protein_coding	1.0	signet	mindist	.	signet+	-13.044006978819692	0.0	95.57854330813564	1.9097011416987888	0.8989945345523579	mindist	13	8	ANK2:omim;CALM1:omim;CALM2:omim;CALM3:omim;FGFR1;NPPA;SNTA1:omim;TTN:exome	0	0	.	0	0	.
1	228082660	228499899	rs397637	13	417.239	PR	OBSCN	0.0	9.0	poorsig	228393673	228406835	228406835	-	141.208	rs397637	TRIM11	protein_coding	0.0	.	.	.	.	-13.560164581918071	0.0	92.09077416396384	1.9097011416987888	0.016401129554100318	poorsig	2	1	KANK4	0	0	.	0	0	.
1	228082660	228499899	rs397637	13	417.239	PR	OBSCN	0.0	9.0	poorsig	228407935	228416861	228416861	-	151.234	rs397637	TRIM17	protein_coding	0.0	.	.	.	.	-13.622047943695822	0.0	91.71165006525337	1.9097011416987888	0.010552288409149391	poorsig	0	0		0	0	.	0	0	.
1	228082660	228499899	rs397637	13	417.239	PR	OBSCN	0.0	9.0	poorsig	228424845	228425360	228425360	-	159.733	rs397637	H3-4	protein_coding	0.0	.	.	.	.	-13.674506221348834	0.0	91.71165006525337	1.9097011416987888	0.010013002211286084	poorsig	0	0		0	0	.	0	0	.
1	228082660	228499899	rs397637	13	417.239	PR	OBSCN	0.0	9.0	poorsig	228434777	228457873	228457873	-	192.246	rs397637	H2AW	protein_coding	0.0	.	.	.	.	-13.875185828518193	0.0	91.71165006525337	1.9097011416987888	0.008192383346241554	poorsig	0	0		0	0	.	0	0	.
1	228082660	228499899	rs397637	13	417.239	PR	OBSCN	0.0	9.0	poorsig	228458103	228463104	228458103	+	192.476	rs397637	H2BU1	protein_coding	0.0	.	.	.	.	-13.87660545481072	0.0	91.71165006525337	1.9097011416987888	0.00818076147475385	poorsig	0	0		0	0	.	0	0	.
1	228082660	228499899	rs397637	13	417.239	PR	OBSCN	0.0	9.0	poorsig	228487382	228499899	228487382	+	221.755	rs397637	RNF187	protein_coding	0.0	.	.	.	.	-14.057323881849491	0.0	91.43654729715476	1.9097011416987888	0.005186007021078262	poorsig	1	0		0	0	.	0	0	.
1	237042184	237833988	locus_RYR2	1	791.804		RYR2	1.0	1.0	.	237042184	237833988	237042184	+	0.0		RYR2	omim	1.0	signet	mindist	omim	signet+	-12.688588105764817	2.6813310543687003	95.57854330813564	1.9097011416987888	1.0	.	17	9	CACNA1C:omim;CALM1:omim;CALM2:omim;CALM3:omim;CAMK2D:coloc;CAV3:omim;GJA1;RBM20;SNTA1:omim	0	0	.	0	0	.
2	8610136	8837630	rs3856447	2	227.494	PR	ID2	0.0	2.0	poorsig	8678845	8684461	8678845	+	68.709	rs3856447	ID2	protein_coding	1.0	signet	mindist	.	signet+	-13.11267985764866	0.0	95.57854330813564	1.9097011416987888	0.9960401584250034	mindist	11	7	FGFR1;NKX2-5;PDLIM5;PMP22;PRKCA:coloc;SREBF1;STK38	0	0	.	0	0	.
2	8610136	8837630	rs3856447	2	227.494	PR	ID2	0.0	2.0	poorsig	8721081	8837630	8837630	-	227.494	rs3856447	KIDINS220	protein_coding	0.0	.	.	.	.	-14.092746643992172	0.0	90.99745466250025	1.9432730153542288	0.003959841574996613	poorsig	4	0		0	0	.	0	0	.
2	18560679	18632585	rs6718130	3	71.906	JT	NT5C1B	0.0	1.0	poorsig	18554723	18560679	18560679	-	71.906	rs6718130	RDH14	protein_coding	0.0	.	.	.	.	-13.132412663114795	0.0	95.29704333695744	1.9097011416987888	0.23994913657200603	poorsig	1	0		0	0	.	0	0	.
2	18560679	18632585	rs6718130	3	71.906	JT	NT5C1B	0.0	1.0	poorsig	18555545	18589564	18589564	-	43.021	rs6718130	NT5C1B-RDH14	protein_coding	0.0	.	.	.	.	-12.954126117638005	0.0	95.57854330813564	1.9097011416987888	0.38001604920800613	poorsig	0	0		0	0	.	0	0	.
2	18560679	18632585	rs6718130	3	71.906	JT	NT5C1B	0.0	1.0	poorsig	18562872	18589572	18589572	-	43.013	rs6718130	NT5C1B	protein_coding	1.0	signet	mindist	.	signet+	-12.954076739332178	0.0	95.57854330813564	1.9097011416987888	0.3800348142199879	mindist	0	0		0	0	.	0	0	.
2	27275433	27695366	rs1260326	20	419.933	HR	GCKR	0.0	16.0	poorsig	27275433	27281499	27275433	+	232.64	rs1260326	DNAJC5G	protein_coding	0.0	.	.	.	.	-14.124509239215424	0.0	93.89231528830322	1.9097011416987888	0.02248603940297335	poorsig	0	0		0	0	.	0	0	.
2	27275433	27695366	rs1260326	20	419.933	HR	GCKR	0.0	16.0	poorsig	27282429	27307439	27282429	+	225.644	rs1260326	TRIM54	protein_coding	0.0	.	.	.	.	-14.08132791076967	0.0	91.01546753040682	1.9097011416987888	0.0013221090361547959	poorsig	22	4	CALM3:omim;CAVIN2;JOSD1;LMO4	0	0	.	0	0	.
2	27275433	27695366	rs1260326	20	419.933	HR	GCKR	0.0	16.0	poorsig	27307400	27308445	27308445	-	199.628	rs1260326	UCN	protein_coding	0.0	.	.	.	.	-13.920749660220103	0.0	94.5471379530276	1.9097011416987888	0.053062840943988485	poorsig	1	1	CRHR1	0	0	.	0	0	.
2	27275433	27695366	rs1260326	20	419.933	HR	GCKR	0.0	16.0	poorsig	27309492	27325680	27309492	+	198.581	rs1260326	MPV17	protein_coding	0.0	.	.	.	.	-13.914287274444987	0.0	92.78221095435164	1.9097011416987888	0.009143216849810577	poorsig	4	0		0	0	.	0	0	.
2	27275433	27695366	rs1260326	20	419.933	HR	GCKR	0.0	16.0	poorsig	27325849	27356999	27356999	-	151.074	rs1260326	GTF3C2	protein_coding	0.0	.	.	.	.	-13.621060377579282	0.0	93.43345383159256	1.9097011416987888	0.02351132101777169	poorsig	5	1	CASQ2:omim	0	0	.	0	0	.
2	27275433	27695366	rs1260326	20	419.933	HR	GCKR	0.0	16.0	poorsig	27364352	27370338	27370338	-	137.735	rs1260326	EIF2B4	protein_coding	0.0	.	.	.	.	-13.538728224900904	0.0	92.60613234275326	1.9097011416987888	0.011161749550500573	poorsig	8	1	GPR183	0	0	.	0	0	.
2	27275433	27695366	rs1260326	20	419.933	HR	GCKR	0.0	16.0	poorsig	27370496	27377535	27370496	+	137.577	rs1260326	SNX17	protein_coding	0.0	.	.	.	.	-13.53775300336082	0.0	92.78221095435164	1.9097011416987888	0.013323728555993706	poorsig	4	0		0	0	.	0	0	.
2	27275433	27695366	rs1260326	20	419.933	HR	GCKR	0.0	16.0	poorsig	27377235	27380790	27380790	-	127.283	rs1260326	ZNF513	protein_coding	0.0	.	.	.	.	-13.474215468337864	0.0	93.33574254652687	1.9097011416987888	0.024695367483306467	poorsig	2	0		0	0	.	0	0	.
2	27275433	27695366	rs1260326	20	419.933	HR	GCKR	0.0	16.0	poorsig	27381195	27409591	27409591	-	98.482	rs1260326	PPM1G	protein_coding	0.0	.	.	.	.	-13.296447395072256	0.0	92.5335917232532	1.9097011416987888	0.013226639300777674	poorsig	15	3	CAV1:coloc;FBXL17;TLE3	0	0	.	0	0	.
2	27275433	27695366	rs1260326	20	419.933	HR	GCKR	0.0	16.0	poorsig	27427790	27442259	27427790	+	80.283	rs1260326	NRBP1	protein_coding	0.0	.	.	.	.	-13.184117921603946	0.0	93.05859786475696	1.9097011416987888	0.02501732387097508	poorsig	3	0		0	0	.	0	0	.
2	27275433	27695366	rs1260326	20	419.933	HR	GCKR	0.0	16.0	poorsig	27442366	27446481	27442366	+	65.707	rs1260326	KRTCAP3	protein_coding	0.0	.	.	.	.	-13.094150648387062	0.0	93.89231528830322	1.9097011416987888	0.06300746657850144	poorsig	0	0		0	0	.	0	0	.
2	27275433	27695366	rs1260326	20	419.933	HR	GCKR	0.0	16.0	poorsig	27444377	27489805	27444377	+	63.696	rs1260326	IFT172	protein_coding	0.0	.	.	.	.	-13.081738176759789	0.0	93.33574254652687	1.9097011416987888	0.03656505366341885	poorsig	2	0		0	0	.	0	0	.
2	27275433	27695366	rs1260326	20	419.933	HR	GCKR	0.0	16.0	poorsig	27491883	27495200	27495200	-	12.873	rs1260326	FNDC4	protein_coding	0.71	signet	.	.	signet+	-12.768043972128767	0.0	95.57854330813564	1.9097011416987888	0.4713438794358111	poorsig	4	3	CAV1:coloc;NDUFB3;PPP1R10	0	0	.	0	0	.
2	27275433	27695366	rs1260326	20	419.933	HR	GCKR	0.0	16.0	poorsig	27496839	27523684	27496839	+	11.234	rs1260326	GCKR	protein_coding	0.0	.	mindist	.	.	-12.757927591722453	0.0	93.61364751256691	1.9097011416987888	0.0667402699033185	mindist	1	0		0	0	.	0	0	.
2	27275433	27695366	rs1260326	20	419.933	HR	GCKR	0.0	16.0	poorsig	27537386	27582720	27537386	+	29.313	rs1260326	C2orf16	protein_coding	0.29	.	.	.	.	-12.869516390603357	0.0	93.89231528830322	1.9097011416987888	0.07887682782391835	poorsig	0	0		0	0	.	0	0	.
2	27275433	27695366	rs1260326	20	419.933	HR	GCKR	0.0	16.0	poorsig	27582969	27623217	27582969	+	74.896	rs1260326	ZNF512	protein_coding	0.0	.	.	.	.	-13.150867804917656	0.0	91.51349889754988	1.9097011416987888	0.005516368090951009	poorsig	12	1	TBX5	0	0	.	0	0	.
2	27275433	27695366	rs1260326	20	419.933	HR	GCKR	0.0	16.0	poorsig	27628247	27651511	27628247	+	120.174	rs1260326	GPN1	protein_coding	0.0	.	.	.	.	-13.4303366713223	0.0	92.23170045811897	1.9097011416987888	0.008554456569648821	poorsig	6	0		0	0	.	0	0	.
2	27275433	27695366	rs1260326	20	419.933	HR	GCKR	0.0	16.0	poorsig	27625638	27629012	27629012	-	120.939	rs1260326	CCDC121	protein_coding	0.0	.	.	.	.	-13.435058471817014	0.0	93.89231528830322	1.9097011416987888	0.04480615028106843	poorsig	0	0		0	0	.	0	0	.
2	27275433	27695366	rs1260326	20	419.933	HR	GCKR	0.0	16.0	poorsig	27663426	27695366	27663426	+	155.353	rs1260326	SLC4A1AP	protein_coding	0.0	.	.	.	.	-13.647471598908524	0.0	92.78221095435164	1.9097011416987888	0.011939210124090566	poorsig	4	0		0	0	.	0	0	.
2	27275433	27695366	rs1260326	20	419.933	HR	GCKR	0.0	16.0	poorsig	27650809	27663840	27663840	-	155.767	rs1260326	SUPT7L	protein_coding	0.0	.	.	.	.	-13.650026926235077	0.0	93.05859786475696	1.9097011416987888	0.015699981517020498	poorsig	3	0		0	0	.	0	0	.
2	36355778	36646087	rs7562790	2	290.309	QRS	FEZ2	0.0	2.0	poorsig	36355778	36551135	36355778	+	90.634	rs7562790	CRIM1	protein_coding	1.0	signet	.	.	signet+	-13.24800727705592	0.0	95.57854330813564	1.9097011416987888	0.6293494500453147	poorsig	1	0		0	0	.	0	0	.
2	36355778	36646087	rs7562790	2	290.309	QRS	FEZ2	0.0	2.0	poorsig	36531805	36646087	36531805	+	85.393	rs7562790	FEZ2	protein_coding	0.0	.	mindist	.	.	-13.215658314450977	0.0	95.01676738349812	1.9097011416987888	0.3706505499546852	mindist	3	0		0	0	.	0	0	.
2	36965723	37253403	rs17020136+rs3770770	8	287.68	QRS	STRN	0.0	6.0	poorsig	36837698	36966536	36966536	-	0.813	rs3770770	STRN	protein_coding	0.89	signet	mindist	.	signet+	-12.693606176094493	0.0	95.57854330813564	1.9097011416987888	0.41555837663972794	mindist	8	3	CALM1:omim;CAV1:coloc;RASSF3	0	0	.	0	0	.
2	36965723	37253403	rs17020136+rs3770770	8	287.68	QRS	STRN	0.0	6.0	poorsig	36968383	37084372	36968383	+	2.66	rs3770770	HEATR5B	protein_coding	0.11	.	.	.	.	-12.705006392452312	0.0	94.72646373419998	1.9097011416987888	0.17523769534898703	poorsig	1	0		0	0	.	0	0	.
2	36965723	37253403	rs17020136+rs3770770	8	287.68	QRS	STRN	0.0	6.0	poorsig	37084518	37099244	37084518	+	63.646	rs17020136	GPATCH11	protein_coding	0.0	.	.	.	.	-13.081429562348369	0.0	94.72646373419998	1.9097011416987888	0.12026770602106203	poorsig	1	0		0	0	.	0	0	.
2	36965723	37253403	rs17020136+rs3770770	8	287.68	QRS	STRN	0.0	6.0	poorsig	37099210	37157522	37157522	-	136.65	rs17020136	EIF2AK2	protein_coding	0.0	.	.	.	.	-13.53203129217311	0.0	91.79179600794924	1.9097011416987888	0.004073288610065918	poorsig	14	1	MAP3K7	0	0	.	0	0	.
2	36965723	37253403	rs17020136+rs3770770	8	287.68	QRS	STRN	0.0	6.0	poorsig	37196488	37216193	37196488	+	175.616	rs17020136	CEBPZOS	protein_coding	0.0	.	.	.	.	-13.772540675280212	0.0	95.00726552538362	1.9097011416987888	0.07979100827243522	poorsig	0	0		0	0	.	0	0	.
2	36965723	37253403	rs17020136+rs3770770	8	287.68	QRS	STRN	0.0	6.0	poorsig	37167820	37196598	37196598	-	175.726	rs17020136	SULT6B1	protein_coding	0.0	.	.	.	.	-13.773219626985334	0.0	95.00726552538362	1.9097011416987888	0.07973685241800017	poorsig	0	0		0	0	.	0	0	.
2	36965723	37253403	rs17020136+rs3770770	8	287.68	QRS	STRN	0.0	6.0	poorsig	37201612	37231596	37231596	-	210.724	rs17020136	CEBPZ	protein_coding	0.0	.	.	.	.	-13.98923737040222	0.0	90.9804815516	1.9097011416987888	0.0011456018715532703	poorsig	16	1	TCF7L2	0	0	.	0	0	.
2	36965723	37253403	rs17020136+rs3770770	8	287.68	QRS	STRN	0.0	6.0	poorsig	37231631	37253403	37231631	+	210.759	rs17020136	NDUFAF7	protein_coding	0.0	.	.	.	.	-13.989453400490214	0.0	95.66657582066132	1.9097011416987888	0.1241894708181684	poorsig	1	1	NPPA	0	0	.	0	0	.
2	39779267	40126137	rs6544311	1	346.87	QT	THUMPD2	0.0	1.0	poorsig	39736060	39779267	39779267	-	346.87	rs6544311	THUMPD2	protein_coding	1.0	signet	mindist	.	signet+	-14.829569723543411	0.0	95.57854330813564	1.9097011416987888	1.0	mindist	1	0		0	0	.	0	0	.
2	40525842	40611053	rs12997023	1	85.211	QT	SLC8A1	0.0	1.0	poorsig	40097270	40611053	40611053	-	85.211	rs12997023	SLC8A1	protein_coding	1.0	signet	mindist	.	signet+	-13.21453495799341	0.0	95.57854330813564	1.9097011416987888	1.0	mindist	8	6	ANK2:omim;ATP2A2;CACNA2D1:omim;CAV3:omim;GJA1;PDE3A	0	0	.	0	0	.
2	47176921	47176921	locus_CALM2	1	0.0		CALM2	1.0	1.0	.	47160084	47176921	47176921	-	0.0		CALM2	omim	1.0	signet	mindist	omim	signet+	-12.688588105764817	2.6813310543687003	95.57854330813564	1.9097011416987888	1.0	.	26	20	AKAP9:omim;CACNA1C:omim;CAMK2D:coloc;CAMKV;CAV3:omim;CRHR1;GJA1;IQGAP3;JOSD1;KCNE1:omim;KCNN2;KCNQ1:exome,omim;MAP3K7;OBSCN;PAM;RIOK3;RYR2:omim;SCN10A:coloc,exome,omim;SPATA17;TTN:exome	0	0	.	0	0	.
2	59779570	60554467	rs12713404	1	774.897	HR	BCL11A	0.0	1.0	poorsig	60450520	60554467	60554467	-	774.897	rs12713404	BCL11A	protein_coding	1.0	signet	mindist	.	signet+	-17.471475737072737	0.0	95.57854330813564	1.9097011416987888	1.0	mindist	1	0		0	0	.	0	0	.
2	66433452	66573869	rs4430933+rs62144050	1	140.417	HR+PR	MEIS1	0.0	1.0	poorsig	66433452	66573869	66433452	+	64.478	rs62144050	MEIS1	protein_coding	1.0	signet	mindist	.	signet+	-13.08656490615438	0.0	95.57854330813564	1.9097011416987888	1.0	mindist	4	3	CREBBP;PBX3;XCL1	0	0	.	0	0	.
2	71453561	71686763	rs7595140	1	233.202	JT	DYSF	0.0	1.0	poorsig	71453561	71686763	71453561	+	98.06	rs7595140	DYSF	protein_coding	1.0	signet	mindist	.	signet+	-13.29384268943988	0.0	95.57854330813564	1.9097011416987888	1.0	mindist	4	2	CAV3:omim;TTN:exome	0	0	.	0	0	.
2	102619553	103019900	rs2732860	3	400.347	PR	TMEM182	1.0	1.0	coloc	102619553	102711355	102619553	+	162.322	rs2732860	SLC9A2	protein_coding	0.0	.	.	.	.	-13.690486275572113	0.0	95.57854330813564	1.9839630046310008	0.05673850604637532	poorsig	0	0		1	1	SP3	0	0	.
2	102619553	103019900	rs2732860	3	400.347	PR	TMEM182	1.0	1.0	coloc	102714630	102736888	102714630	+	67.245	rs2732860	MFSD9	protein_coding	0.0	.	.	.	.	-13.103643627682311	0.0	95.57854330813564	1.9097011416987888	0.09473029785911688	poorsig	0	0		0	0	.	0	0	.
2	102619553	103019900	rs2732860	3	400.347	PR	TMEM182	1.0	1.0	coloc	102736905	103019900	102736905	+	44.97	rs2732860	TMEM182	protein_coding	1.0	signet	mindist	coloc	signet+	-12.96615590739512	2.054985245702309	95.57854330813564	1.9097011416987888	0.8485311960945078	coloc	0	0		0	0	.	0	0	.
2	123408943	124921219	rs1439840	1	1512.276	JT	CNTNAP5	0.0	0.0	poorsig	124025287	124921219	124025287	+	616.344	rs1439840	CNTNAP5	protein_coding	1.0	signet	mindist	.	signet+	-16.492840921598212	0.0	95.57854330813564	1.9097011416987888	1.0	mindist	0	0		0	0	.	0	0	.
2	147715326	147930826	rs1606812	1	215.5	JT	ACVR2A	0.0	1.0	poorsig	147844517	147930826	147844517	+	129.191	rs1606812	ACVR2A	protein_coding	1.0	signet	mindist	.	signet+	-13.485992194277614	0.0	95.57854330813564	1.9097011416987888	1.0	mindist	5	1	BMP2	0	0	.	0	0	.
2	158968640	159286703	rs17494056	2	318.063	HR	WDSUB1	0.0	1.0	poorsig	158968640	159232659	158968640	+	227.58	rs17494056	TANC1	protein_coding	0.0	.	.	.	.	-14.093277460779817	0.0	95.38978206185767	1.9097011416987888	0.26212296891318265	poorsig	4	1	GBF1	0	0	.	0	0	.
2	158968640	159286703	rs17494056	2	318.063	HR	WDSUB1	0.0	1.0	poorsig	159235798	159286703	159286703	-	90.483	rs17494056	WDSUB1	protein_coding	1.0	signet	mindist	.	signet+	-13.247075261533434	0.0	95.57854330813564	1.9097011416987888	0.7378770310868173	mindist	0	0		0	0	.	0	0	.
2	163518692	163736012	rs13018106	1	217.32	PR	FIGN	0.0	0.0	poorsig	163593396	163736012	163736012	-	217.32	rs13018106	FIGN	protein_coding	1.0	signet	mindist	.	signet+	-14.029949783556622	0.0	95.57854330813564	1.9097011416987888	1.0	mindist	0	0		0	0	.	0	0	.
2	173877880	173965373	rs1047640+rs938291	1	87.493	QT	SP3	0.0	1.0	poorsig	173880850	173965373	173880850	+	2.97	rs938291	SP3	protein_coding	1.0	signet	mindist	.	signet+	-12.706919801803108	0.0	95.57854330813564	1.9097011416987888	1.0	mindist	6	1	CREBBP	0	0	.	9	3	ATP2A2;CDH2;IGFBP3
2	174395712	175005381	rs1991601+rs564190295	6	609.669	QRS	WIPF1	0.0	4.0	poorsig	174348022	174395712	174395712	-	207.329	rs1991601	CIR1	protein_coding	0.0	.	.	.	.	-13.968282451866866	0.0	95.01630929109554	1.9097011416987888	0.08131611402378933	poorsig	2	0		0	0	.	0	0	.
2	174395712	175005381	rs1991601+rs564190295	6	609.669	QRS	WIPF1	0.0	4.0	poorsig	174395730	174429575	174395730	+	207.311	rs1991601	SCRN3	protein_coding	0.0	.	.	.	.	-13.968171350678755	0.0	95.57854330813564	1.9097011416987888	0.1426921224830516	poorsig	0	0		0	0	.	0	0	.
2	174395712	175005381	rs1991601+rs564190295	6	609.669	HR+QRS	WIPF1	0.0	4.0	poorsig	174431571	174487094	174487094	-	115.947	rs1991601	GPR155	protein_coding	1.0	signet	.	.	signet+	-13.404246408980931	0.0	95.57854330813564	1.9097011416987888	0.25078958011744823	poorsig	0	0		0	0	.	0	0	.
2	174395712	175005381	rs1991601+rs564190295	6	609.669	HR+QRS	WIPF1	0.0	4.0	poorsig	174559572	174682916	174682916	-	0.029	rs564190295	WIPF1	protein_coding	0.0	.	mindist	.	.	-12.68876710212344	0.0	94.7363386432633	1.9097011416987888	0.22093949887673756	mindist	3	0		0	0	.	0	0	.
2	174395712	175005381	rs1991601+rs564190295	6	609.669	HR+QRS	WIPF1	0.0	4.0	poorsig	174747592	174787935	174747592	+	64.647	rs564190295	CHRNA1	protein_coding	0.0	.	.	.	.	-13.087608022864975	0.0	95.01630929109554	1.9097011416987888	0.19617725845352962	poorsig	2	0		0	0	.	0	0	.
2	174395712	175005381	rs1991601+rs564190295	6	609.669	HR+QRS	WIPF1	0.0	4.0	poorsig	174798809	175005381	174798809	+	115.864	rs564190295	CHN1	protein_coding	0.0	.	.	.	.	-13.40373410905798	0.0	94.7363386432633	1.9097011416987888	0.10808542604544376	poorsig	3	0		0	0	.	0	0	.
2	178478600	179050137	rs10497520+rs10497529+rs151041685+rs34819099+rs72648998+rs7561149+rs922984	4	571.537	JT+QT	TTN	1.0	4.0	exome	178463664	178478600	178478600	-	232.184	rs72648998	FKBP7	protein_coding	0.0	.	.	.	.	-14.121694675783282	0.0	92.51218918604594	1.9097011416987888	0.0002195581865330662	poorsig	5	1	PBX3	0	0	.	0	0	.
2	178478600	179050137	rs10497520+rs10497529+rs151041685+rs34819099+rs72648998+rs7561149+rs922984	4	571.537	JT+QT	TTN	1.0	4.0	exome	178480457	178516463	178480457	+	230.327	rs72648998	PLEKHA3	protein_coding	0.0	.	.	.	.	-14.110232736543178	0.0	92.68195831616626	1.9097011416987888	0.00026318266990499805	poorsig	1	0		0	0	.	0	0	.
2	178478600	179050137	rs10497520+rs10497529+rs151041685+rs34819099+rs72648998+rs7561149+rs922984	4	571.537	HR+JT+PR+QT	TTN	1.0	4.0	exome	178525989	178830802	178830802	-	5.673	rs7561149	TTN	protein_coding	1.0	signet	mindist	exome	signet+	-12.723603496884424	3.957633516680198	95.57854330813564	1.9097011416987888	0.9981871889319113	exome	21	9	CALM1:omim;CALM2:omim;CALM3:omim;CAV3:omim;DYSF;KCNH2:exome,omim;OBSCN;PAM;TLE3	0	0	.	0	0	.
2	178478600	179050137	rs10497520+rs10497529+rs151041685+rs34819099+rs72648998+rs7561149+rs922984	4	571.537	HR+QT	TTN	1.0	4.0	exome	178829757	179050137	179050137	-	74.976	rs10497529	CCDC141	protein_coding	0.0	.	.	.	.	-13.151361587975927	0.0	93.3432258246788	1.9097011416987888	0.001330070211650605	poorsig	2	1	CAV3:omim	0	0	.	0	0	.
2	187377642	187565760	rs62172372	2	188.118	HR	CALCRL	0.0	2.0	poorsig	187341964	187448460	187448460	-	70.818	rs62172372	CALCRL	protein_coding	0.36	.	mindist	.	.	-13.12569721352232	0.0	95.57854330813564	1.9097011416987888	0.7375028782222566	mindist	1	1	ADM	0	0	.	0	0	.
2	187377642	187565760	rs62172372	2	188.118	HR	CALCRL	0.0	2.0	poorsig	187464230	187565760	187464230	+	86.588	rs62172372	TFPI	protein_coding	0.64	signet	.	.	signet+	-13.223034198883887	0.0	94.64285041993196	1.9097011416987888	0.2624971217777435	poorsig	1	0		0	0	.	0	0	.
2	191678068	191847088	rs12468579	2	169.02	JT	CAVIN2	0.0	2.0	poorsig	191678068	191741097	191678068	+	154.196	rs12468579	NABP1	protein_coding	0.0	.	.	.	.	-13.640330261428288	0.0	95.10625610008488	1.9097011416987888	0.20874095635521353	poorsig	1	0		0	0	.	0	0	.
2	191678068	191847088	rs12468579	2	169.02	JT	CAVIN2	0.0	2.0	poorsig	191834310	191847088	191847088	-	14.824	rs12468579	CAVIN2	protein_coding	1.0	signet	mindist	.	signet+	-12.78008610646234	0.0	95.57854330813564	1.9097011416987888	0.7912590436447865	mindist	6	2	CAV1:coloc;PRKCA:coloc	0	0	.	0	0	.
2	200295976	200584096	rs295140	3	288.12	QT	SPATS2L	1.0	3.0	coloc	200305881	200482264	200305881	+	9.905	rs295140	SPATS2L	protein_coding	1.0	signet	mindist	coloc	signet+	-12.749724620666932	2.054985245702309	95.57854330813564	1.9097011416987888	0.9367969411865583	coloc	4	1	FGFR1	0	0	.	0	0	.
2	200295976	200584096	rs295140	3	288.12	QT	SPATS2L	1.0	3.0	coloc	200510008	200584096	200510008	+	214.032	rs295140	SGO2	protein_coding	0.0	.	.	.	.	-14.009655299861706	0.0	95.57854330813564	1.9097011416987888	0.0340404874053517	poorsig	4	1	CASQ2:omim	0	0	.	0	0	.
2	200295976	200584096	rs295140	3	288.12	QT	SPATS2L	1.0	3.0	coloc	200488958	200519784	200519784	-	223.808	rs295140	KCTD18	protein_coding	0.0	.	.	.	.	-14.06999558958236	0.0	95.48421906161926	1.9097011416987888	0.0291625714080901	poorsig	1	0		0	0	.	0	0	.
2	200810594	201361836	rs1106399	10	551.242	JT	ORC2	0.0	9.0	poorsig	200810594	200827338	200810594	+	193.243	rs1106399	BZW1	protein_coding	0.0	.	.	.	.	-13.881339599881889	0.0	93.7107353530763	1.9097011416987888	0.03466045471820504	poorsig	4	0		0	0	.	0	0	.
2	200810594	201361836	rs1106399	10	551.242	JT	ORC2	0.0	9.0	poorsig	200853009	200864691	200864691	-	139.146	rs1106399	CLK1	protein_coding	0.0	.	.	.	.	-13.54743732359115	0.0	93.3550599332134	1.9097011416987888	0.033913944094124446	poorsig	12	2	ELP6;FAT1:coloc	0	0	.	0	0	.
2	200810594	201361836	rs1106399	10	551.242	JT	ORC2	0.0	9.0	poorsig	200870907	200889303	200889303	-	114.534	rs1106399	PPIL3	protein_coding	0.0	.	.	.	.	-13.39552496571423	0.0	94.2675748980577	1.9097011416987888	0.09832256790484893	poorsig	2	0		0	0	.	0	0	.
2	200810594	201361836	rs1106399	10	551.242	JT	ORC2	0.0	9.0	poorsig	200889327	200903938	200889327	+	114.51	rs1106399	NIF3L1	protein_coding	0.0	.	.	.	.	-13.39537683079675	0.0	92.1595557038058	1.9097011416987888	0.011945833104796496	poorsig	12	1	DCTD	0	0	.	0	0	.
2	200810594	201361836	rs1106399	10	551.242	JT	ORC2	0.0	9.0	poorsig	200908977	200963680	200963680	-	40.157	rs1106399	ORC2	protein_coding	0.0	.	mindist	.	.	-12.93644868415192	0.0	92.88115480508696	1.9097011416987888	0.038896713894498	mindist	7	0		0	0	.	0	0	.
2	200810594	201361836	rs1106399	10	551.242	JT	ORC2	0.0	9.0	poorsig	201071433	201085750	201071433	+	67.596	rs1106399	NDUFB3	protein_coding	0.71	signet	.	.	signet+	-13.105810100850473	0.0	95.57854330813564	1.9097011416987888	0.4873277319780175	poorsig	4	2	CAV3:omim;FNDC4	0	0	.	0	0	.
2	200810594	201361836	rs1106399	10	551.242	JT	ORC2	0.0	9.0	poorsig	200973718	201071671	201071671	-	67.834	rs1106399	FAM126B	protein_coding	0.29	.	.	.	.	-13.107279105448828	0.0	94.82746657151978	1.9097011416987888	0.22961204330119472	poorsig	0	0		0	0	.	0	0	.
2	200810594	201361836	rs1106399	10	551.242	JT	ORC2	0.0	9.0	poorsig	201116154	201176687	201116154	+	112.317	rs1106399	CFLAR	protein_coding	0.0	.	.	.	.	-13.38184100271191	0.0	92.88115480508696	1.9097011416987888	0.024916181523298928	poorsig	6	0		0	0	.	0	0	.
2	200810594	201361836	rs1106399	10	551.242	JT	ORC2	0.0	9.0	poorsig	201182872	201229428	201182872	+	179.035	rs1106399	CASP10	protein_coding	0.0	.	.	.	.	-13.793643728733048	0.0	93.63036679604647	1.9097011416987888	0.03491535548597279	poorsig	10	2	MYLIP;RIOK3	0	0	.	0	0	.
2	200810594	201361836	rs1106399	10	551.242	JT	ORC2	0.0	9.0	poorsig	201233443	201361836	201233443	+	229.606	rs1106399	CASP8	protein_coding	0.0	.	.	.	.	-14.105782516730514	0.0	92.09235665425474	1.9097011416987888	0.005489173995043187	poorsig	17	3	PIK3C3;RFFL:coloc;SORBS1	0	0	.	0	0	.
2	219195237	219641980	rs55910611+rs907683	23	446.743	HR	SPEG	2.0	18.0	omim	219195237	219209651	219195237	+	239.582	rs907683	ZFAND2B	protein_coding	0.0	.	.	.	.	-14.167357264096848	0.0	95.01630929109554	1.9097011416987888	0.00017015347061067902	poorsig	2	0		0	0	.	0	0	.
2	219195237	219641980	rs55910611+rs907683	23	446.743	HR	SPEG	2.0	18.0	omim	219209772	219218994	219209772	+	225.047	rs907683	ABCB6	protein_coding	0.0	.	.	.	.	-14.077643054697326	0.0	95.38978206185767	1.9097011416987888	0.0002703960614068986	poorsig	4	1	CACNA2D1:omim	0	0	.	0	0	.
2	219195237	219641980	rs55910611+rs907683	23	446.743	HR	SPEG	2.0	18.0	omim	219219380	219229717	219229717	-	205.102	rs907683	ATG9A	protein_coding	0.0	.	.	.	.	-13.954536765982262	0.0	94.4571288786615	1.9097011416987888	0.0001203423844387598	poorsig	4	0		0	0	.	0	0	.
2	219195237	219641980	rs55910611+rs907683	23	446.743	HR	SPEG	2.0	18.0	omim	219229783	219236679	219229783	+	205.036	rs907683	ANKZF1	protein_coding	0.0	.	.	.	.	-13.954129394959187	0.0	95.57854330813564	1.9097011416987888	0.00036950441329284856	poorsig	0	0		0	0	.	0	0	.
2	219195237	219641980	rs55910611+rs907683	23	446.743	HR	SPEG	2.0	18.0	omim	219245455	219250337	219245455	+	189.364	rs907683	STK16	protein_coding	0.0	.	.	.	.	-13.857397293844	0.0	94.17867749489848	1.9097011416987888	0.00010038662408667924	poorsig	5	0		0	0	.	0	0	.
2	219195237	219641980	rs55910611+rs907683	23	446.743	HR	SPEG	2.0	18.0	omim	219236598	219245478	219245478	-	189.341	rs907683	GLB1L	protein_coding	0.0	.	.	.	.	-13.857255331214745	0.0	95.01630929109554	1.9097011416987888	0.00023201516385638115	poorsig	2	0		0	0	.	0	0	.
2	219195237	219641980	rs55910611+rs907683	23	446.743	HR	SPEG	2.0	18.0	omim	219249710	219277902	219249710	+	185.109	rs907683	TUBA4A	protein_coding	0.0	.	.	.	.	-13.831134207432235	0.0	89.34889175898347	1.9097011416987888	8.232513833710001e-07	poorsig	27	3	CAV3:omim;FGFR1;GJA1	0	0	.	0	0	.
2	219195237	219641980	rs55910611+rs907683	23	446.743	HR	SPEG	2.0	18.0	omim	219253243	219272197	219253243	+	181.576	rs907683	TUBA4B	protein_coding	0.0	.	.	.	.	-13.809327513121366	0.0	94.4571288786615	1.9097011416987888	0.0001391496728124973	poorsig	4	0		0	0	.	0	0	.
2	219195237	219641980	rs55910611+rs907683	23	446.743	HR	SPEG	2.0	18.0	omim	219279342	219286898	219279342	+	155.477	rs907683	DNAJB2	protein_coding	0.0	.	.	.	.	-13.648236962648843	0.0	95.29704333695744	1.9097011416987888	0.0003786283607133819	poorsig	1	0		0	0	.	0	0	.
2	219195237	219641980	rs55910611+rs907683	23	446.743	HR	SPEG	2.0	18.0	omim	219289623	219309648	219309648	-	125.171	rs907683	PTPRN	protein_coding	0.0	.	.	.	.	-13.461179595599525	0.0	95.01990872879998	1.9097011416987888	0.0003460135389826854	poorsig	12	3	CAND2;SNTA1:omim;TRDN:omim	0	0	.	0	0	.
2	219195237	219641980	rs55910611+rs907683	23	446.743	HR	SPEG	2.0	18.0	omim	219327407	219333177	219333177	-	101.642	rs907683	RESP18	protein_coding	0.0	.	.	.	.	-13.31595182587394	0.0	95.57854330813564	1.9097011416987888	0.0006994821344774639	poorsig	0	0		0	0	.	0	0	.
2	219195237	219641980	rs55910611+rs907683	23	446.743	HR+JT+QT	SPEG	2.0	18.0	omim	219372043	219400022	219400022	-	34.797	rs907683	DNPEP	protein_coding	0.0	.	.	.	.	-12.903365219247798	0.0	95.95225940701228	1.9097011416987888	0.0015355485517160722	poorsig	2	1	TNS3	0	0	.	0	0	.
2	219195237	219641980	rs55910611+rs907683	23	446.743	HR+JT+QT	SPEG	2.0	18.0	omim	219418377	219426735	219418377	+	16.442	rs907683	DES	protein_coding	0.0	.	.	.	.	-12.79007286881586	0.0	95.57683551159164	1.9097011416987888	0.0011814661118148772	poorsig	10	3	DYSF;LMO4;NRAP:exome	0	0	.	0	0	.
2	219195237	219641980	rs55910611+rs907683	23	446.743	HR+JT+QT	SPEG	2.0	18.0	omim	219434843	219493629	219434843	+	0.024	rs907683	SPEG	protein_coding	0.0	.	mindist	coloc	signet+	-12.688736240682298	2.054985245702309	96.89176192453336	1.9097011416987888	0.03801589727826529	coloc	2	2	CACNA1C:omim;RYR2:omim	0	0	.	0	0	.
2	219195237	219641980	rs55910611+rs907683	23	446.743	HR+JT+QT	SPEG	2.0	18.0	omim	219496131	219498287	219496131	+	61.312	rs907683	SPEGNB	protein_coding	0.0	.	.	.	.	-13.067023441623324	0.0	95.57854330813564	1.9097011416987888	0.0008971908799776069	poorsig	0	0		0	0	.	0	0	.
2	219195237	219641980	rs55910611+rs907683	23	446.743	HR+JT+QT	SPEG	2.0	18.0	omim	219498865	219513898	219498865	+	64.046	rs907683	GMPPA	protein_coding	0.0	.	.	.	.	-13.08389847763972	0.0	95.01630929109554	1.9097011416987888	0.0005027834620935318	poorsig	2	0		0	0	.	0	0	.
2	219195237	219641980	rs55910611+rs907683	23	446.743	HR+JT+QT	SPEG	2.0	18.0	omim	219514170	219538772	219514170	+	79.351	rs907683	ASIC4	protein_coding	0.0	.	.	.	.	-13.178365348975095	0.0	94.55176799762302	1.9097011416987888	0.0002874794615927674	poorsig	7	1	PMP22	0	0	.	0	0	.
2	219195237	219641980	rs55910611+rs907683	23	446.743	HR+JT+QT	SPEG	2.0	18.0	omim	219543663	219550595	219543663	+	92.027	rs55910611	TMEM198	protein_coding	0.0	.	.	.	.	-13.256605274558057	0.0	95.57854330813564	1.9097011416987888	0.0007422505129195554	poorsig	0	0		0	0	.	0	0	.
2	219195237	219641980	rs55910611+rs907683	23	446.743	HR+JT+QT	SPEG	2.0	18.0	omim	219538954	219543809	219543809	-	91.881	rs55910611	CHPF	protein_coding	0.0	.	.	.	.	-13.255704120476713	0.0	95.29704333695744	1.9097011416987888	0.0005606450453746791	poorsig	1	0		0	0	.	0	0	.
2	219195237	219641980	rs55910611+rs907683	23	446.743	HR+JT+QT	SPEG	2.0	18.0	omim	219569162	219575711	219569162	+	66.528	rs55910611	INHA	protein_coding	0.0	.	.	.	.	-13.099218097022565	0.0	96.234646004376	1.9097011416987888	0.0016743439207975931	poorsig	1	1	ACVR2A	0	0	.	0	0	.
2	219195237	219641980	rs55910611+rs907683	23	446.743	HR+JT+QT	SPEG	2.0	18.0	omim	219550728	219571859	219571859	-	63.831	rs55910611	OBSL1	protein_coding	0.0	.	.	.	.	-13.082571435670618	0.0	82.3839108745306	1.9097011416987888	1.64352526871002e-09	poorsig	42	4	CASQ2:omim;PPP1R10;SPATS2L:coloc;TTN:exome	0	0	.	0	0	.
2	219195237	219641980	rs55910611+rs907683	23	446.743	HR+JT+QT	SPEG	2.0	18.0	omim	219597857	219616451	219597857	+	37.833	rs55910611	STK11IP	protein_coding	0.0	.	.	.	.	-12.922104286309164	0.0	95.01630929109554	1.9097011416987888	0.0005910814208696081	poorsig	2	0		0	0	.	0	0	.
2	219195237	219641980	rs55910611+rs907683	23	446.743	HR+JT+QT	SPEG	2.0	18.0	omim	219627394	219641980	219627394	+	8.296	rs55910611	SLC4A3	protein_coding	1.0	signet	.	omim,exome	signet+	-12.739793408907468	6.6389645710488985	95.57854330813564	1.9097011416987888	0.9511844166349916	omim	0	0		0	0	.	0	0	.
2	227164453	227561217	rs4608502	6	396.764	HR	MFF	0.0	5.0	poorsig	227002714	227164453	227164453	-	104.986	rs4608502	COL4A4	protein_coding	0.0	.	.	.	.	-13.336591957709649	0.0	94.08437963572472	1.9097011416987888	0.1101213963944669	poorsig	2	0		0	0	.	0	0	.
2	227164453	227561217	rs4608502	6	396.764	HR	MFF	0.0	5.0	poorsig	227164624	227314792	227164624	+	104.815	rs4608502	COL4A3	protein_coding	0.0	.	.	.	.	-13.335536496422597	0.0	94.36323405513151	1.9097011416987888	0.14569177231268007	poorsig	2	0		0	0	.	0	0	.
2	227164453	227561217	rs4608502	6	396.764	HR	MFF	0.0	5.0	poorsig	227325151	227357836	227325151	+	55.712	rs4608502	MFF	protein_coding	0.0	.	mindist	.	.	-13.032458627544392	0.0	92.153523706318	1.9097011416987888	0.021646867626759984	mindist	9	0		0	0	.	0	0	.
2	227164453	227561217	rs4608502	6	396.764	HR	MFF	0.0	5.0	poorsig	227362038	227381995	227381995	-	112.556	rs4608502	TM4SF20	protein_coding	1.0	signet	.	.	signet+	-13.383316179598491	0.0	95.57854330813564	1.9097011416987888	0.46825958520069466	poorsig	1	1	MEP1B	0	0	.	0	0	.
2	227164453	227561217	rs4608502	6	396.764	HR	MFF	0.0	5.0	poorsig	227387683	227387949	227387949	-	118.51	rs4608502	SCYGR1	protein_coding	0.0	.	.	.	.	-13.420065983710275	0.0	94.92323125471955	1.9097011416987888	0.23438403700044846	poorsig	0	0		0	0	.	0	0	.
2	227164453	227561217	rs4608502	6	396.764	HR	MFF	0.0	5.0	poorsig	227472152	227561217	227472152	+	202.713	rs4608502	AGFG1	protein_coding	0.0	.	.	.	.	-13.93979116940466	0.0	92.9765313554103	1.9097011416987888	0.019896341464949882	poorsig	6	0		0	0	.	0	0	.
2	231198546	231594276	rs13002735	5	395.73	HR	B3GNT7	1.0	3.0	coloc	231198546	231376848	231198546	+	205.627	rs13002735	ARMC9	protein_coding	0.0	.	.	.	.	-13.957777217302162	0.0	95.29704333695744	1.9097011416987888	0.025506231458830058	poorsig	1	0		0	0	.	0	0	.
2	231198546	231594276	rs13002735	5	395.73	HR	B3GNT7	1.0	3.0	coloc	231395710	231401164	231395710	+	8.463	rs13002735	B3GNT7	protein_coding	1.0	signet	mindist	coloc	signet+	-12.740824181041608	2.054985245702309	95.57854330813564	1.9097011416987888	0.8910148075767097	coloc	0	0		0	0	.	0	0	.
2	231198546	231594276	rs13002735	5	395.73	HR	B3GNT7	1.0	3.0	coloc	231453531	231483641	231453531	+	49.358	rs13002735	NCL	protein_coding	0.0	.	.	.	.	-12.993239908141256	0.0	85.23597820678803	1.9097011416987888	2.858080515884589e-06	poorsig	38	3	KCNQ1:exome,omim;PPARGC1A;TBX5	0	0	.	0	0	.
2	231198546	231594276	rs13002735	5	395.73	HR	B3GNT7	1.0	3.0	coloc	231523187	231530445	231530445	-	126.272	rs13002735	NMUR1	protein_coding	0.0	.	.	.	.	-13.46797528493897	0.0	95.57854330813564	1.9097011416987888	0.055159263280318976	poorsig	0	0		0	0	.	0	0	.
2	231198546	231594276	rs13002735	5	395.73	HR	B3GNT7	1.0	3.0	coloc	231592864	231594276	231592864	+	188.691	rs13002735	TEX44	protein_coding	0.0	.	.	.	.	-13.853243343866298	0.0	95.29704333695744	1.9097011416987888	0.028316839603625386	poorsig	1	0		0	0	.	0	0	.
3	8733802	8841808	locus_CAV3	1	108.006		CAV3	1.0	1.0	.	8733802	8841808	8733802	+	0.0		CAV3	omim	1.0	signet	mindist	omim	signet+	-12.688588105764817	2.6813310543687003	95.57854330813564	1.9097011416987888	1.0	.	46	26	ANK2:omim;ATP1B1;ATP2A2;CACNA1C:omim;CACNA2D1:omim;CALM1:omim;CALM2:omim;CALM3:omim;CAND2;CAV1:coloc;DYSF;FERMT2;HCN4:omim;KCNH2:exome,omim;KCNJ2:omim;NACA:exome;NDRG2;NDUFB3;PBX3;RYR2:omim;SLC8A1;SNTA1:omim;SOD2;SORBS1;SRL;TTN:exome	0	0	.	0	0	.
3	12557057	13283281	rs4642101	7	726.224	QRS	CAND2	0.0	5.0	poorsig	12557057	12586208	12557057	+	243.667	rs4642101	MKRN2	protein_coding	0.0	.	.	.	.	-14.192571061509785	0.0	90.87317280465734	1.9097011416987888	0.0012350671451495379	poorsig	14	0		0	0	.	0	0	.
3	12557057	13283281	rs4642101	7	726.224	QRS	CAND2	0.0	5.0	poorsig	12514934	12561059	12561059	-	239.665	rs4642101	MKRN2OS	protein_coding	0.0	.	.	.	.	-14.1678695640198	0.0	94.7280779918578	1.9097011416987888	0.059783638619164546	poorsig	0	0		0	0	.	0	0	.
3	12557057	13283281	rs4642101	7	726.224	QRS	CAND2	0.0	5.0	poorsig	12582101	12664201	12664201	-	136.523	rs4642101	RAF1	protein_coding	0.0	.	.	.	.	-13.531247411568106	0.0	90.38771129121632	1.9097011416987888	0.0014725380456230462	poorsig	25	3	CALM1:omim;PCDH7;PRKCA:coloc	0	0	.	0	0	.
3	12557057	13283281	rs4642101	7	726.224	QRS	CAND2	0.0	5.0	poorsig	12733528	12769457	12769457	-	31.267	rs4642101	TMEM40	protein_coding	0.0	.	.	.	.	-12.881577041801611	0.0	94.7280779918578	1.9097011416987888	0.21637749493852965	poorsig	0	0		0	0	.	0	0	.
3	12557057	13283281	rs4642101	7	726.224	QRS	CAND2	0.0	5.0	poorsig	12796472	12871916	12796472	+	4.252	rs4642101	CAND2	protein_coding	1.0	signet	mindist	.	signet+	-12.714832675311891	0.0	95.57854330813564	1.9097011416987888	0.5983849206057861	mindist	7	3	CAV3:omim;GJA1;KCNQ1:exome,omim	0	0	.	0	0	.
3	12557057	13283281	rs4642101	7	726.224	QRS	CAND2	0.0	5.0	poorsig	12834485	12841582	12841582	-	40.858	rs4642101	RPL32	protein_coding	0.0	.	.	.	.	-12.940775458200015	0.0	90.17287061571412	1.9097011416987888	0.0021438831729828642	poorsig	20	1	CDH2	0	0	.	0	0	.
3	12557057	13283281	rs4642101	7	726.224	QRS	CAND2	0.0	5.0	poorsig	12897043	13283281	12897043	+	96.319	rs4642101	IQSEC1	protein_coding	0.0	.	.	.	.	-13.283096735634269	0.0	94.54507280277755	1.9097011416987888	0.12060245747276441	poorsig	4	1	PMP22	0	0	.	0	0	.
3	27722711	27793256	rs9826413	1	70.545	PR	EOMES	0.0	0.0	poorsig	27715949	27722711	27722711	-	70.545	rs9826413	EOMES	protein_coding	1.0	signet	mindist	.	signet+	-13.12401217883597	0.0	95.57854330813564	1.9097011416987888	1.0	mindist	0	0		0	0	.	0	0	.
3	32105689	32168709	locus_GPD1L	1	63.02		GPD1L	1.0	1.0	.	32105689	32168709	32105689	+	0.0		GPD1L	omim	1.0	signet	mindist	omim	signet+	-12.688588105764817	2.6813310543687003	95.57854330813564	1.9097011416987888	1.0	.	4	1	MYH7B	0	0	.	0	0	.
3	37861880	38816286	rs10865879+rs116202356+rs11708996+rs11710077+rs12053903+rs12632942+rs1805124+rs2051211+rs2070492+rs41312411+rs57326399+rs6599234+rs6599250+rs6599255+rs6793245+rs6795970+rs6801957+rs9851724	14	954.406	JT+QT	EXOG	2.0	10.0	omim	37861880	37984469	37861880	+	200.405	rs116202356	CTDSPL	protein_coding	0.0	.	.	.	.	-13.925545528173554	0.0	93.61091031062472	1.9097011416987888	8.651814924086087e-06	poorsig	5	2	PCDH7;SLC12A7:exome	0	0	.	0	0	.
3	37861880	38816286	rs10865879+rs116202356+rs11708996+rs11710077+rs12053903+rs12632942+rs1805124+rs2051211+rs2070492+rs41312411+rs57326399+rs6599234+rs6599250+rs6599255+rs6793245+rs6795970+rs6801957+rs9851724	14	954.406	JT+QT	EXOG	2.0	10.0	omim	37988059	38007188	37988059	+	74.226	rs116202356	VILL	protein_coding	0.0	.	.	.	.	-13.14673237180464	0.0	92.95712980534644	1.9097011416987888	9.804110807133193e-06	poorsig	4	1	LITAF:coloc	0	0	.	0	0	.
3	37861880	38816286	rs10865879+rs116202356+rs11708996+rs11710077+rs12053903+rs12632942+rs1805124+rs2051211+rs2070492+rs41312411+rs57326399+rs6599234+rs6599250+rs6599255+rs6793245+rs6795970+rs6801957+rs9851724	14	954.406	JT+QT	EXOG	2.0	10.0	omim	38007496	38029642	38007496	+	54.789	rs116202356	PLCD1	protein_coding	0.0	.	.	.	.	-13.026761605509597	0.0	92.95712980534644	1.9097011416987888	1.1053780919884685e-05	poorsig	4	1	CALM1:omim	0	0	.	0	0	.
3	37861880	38816286	rs10865879+rs116202356+rs11708996+rs11710077+rs12053903+rs12632942+rs1805124+rs2051211+rs2070492+rs41312411+rs57326399+rs6599234+rs6599250+rs6599255+rs6793245+rs6795970+rs6801957+rs9851724	14	954.406	JT+QT	EXOG	2.0	10.0	omim	38039205	38124025	38039205	+	23.08	rs116202356	DLEC1	protein_coding	0.0	.	.	.	.	-12.831044518075856	0.0	93.13453240828692	1.9097011416987888	1.6052943437533166e-05	poorsig	0	0		0	0	.	0	0	.
3	37861880	38816286	rs10865879+rs116202356+rs11708996+rs11710077+rs12053903+rs12632942+rs1805124+rs2051211+rs2070492+rs41312411+rs57326399+rs6599234+rs6599250+rs6599255+rs6793245+rs6795970+rs6801957+rs9851724	14	954.406	JT+QT	EXOG	2.0	10.0	omim	38103129	38137242	38137242	-	74.957	rs116202356	ACAA1	protein_coding	0.0	.	.	.	.	-13.151244314499587	0.0	92.857063416754	1.9097011416987888	8.830604186363527e-06	poorsig	1	0		0	0	.	0	0	.
3	37861880	38816286	rs10865879+rs116202356+rs11708996+rs11710077+rs12053903+rs12632942+rs1805124+rs2051211+rs2070492+rs41312411+rs57326399+rs6599234+rs6599250+rs6599255+rs6793245+rs6795970+rs6801957+rs9851724	14	954.406	JT+QT	EXOG	2.0	10.0	omim	38138478	38143022	38138478	+	76.193	rs116202356	MYD88	protein_coding	0.0	.	.	.	.	-13.158873262749866	0.0	93.05769044136024	1.9097011416987888	1.0710467270871909e-05	poorsig	7	2	MAP3K7;STK38	0	0	.	0	0	.
3	37861880	38816286	rs10865879+rs116202356+rs11708996+rs11710077+rs12053903+rs12632942+rs1805124+rs2051211+rs2070492+rs41312411+rs57326399+rs6599234+rs6599250+rs6599255+rs6793245+rs6795970+rs6801957+rs9851724	14	954.406	JT+QT	EXOG	2.0	10.0	omim	38165089	38255484	38165089	+	102.804	rs116202356	OXSR1	protein_coding	0.0	.	.	.	.	-13.32312402479532	0.0	92.30441002346714	1.9097011416987888	4.278875891691973e-06	poorsig	3	0		0	0	.	0	0	.
3	37861880	38816286	rs10865879+rs116202356+rs11708996+rs11710077+rs12053903+rs12632942+rs1805124+rs2051211+rs2070492+rs41312411+rs57326399+rs6599234+rs6599250+rs6599255+rs6793245+rs6795970+rs6801957+rs9851724	14	954.406	JT+QT	EXOG	2.0	10.0	omim	38265812	38278757	38265812	+	50.514	rs2070492	SLC22A13	protein_coding	0.0	.	.	.	.	-13.000375073333265	0.0	93.13453240828692	1.9097011416987888	1.355237310987375e-05	poorsig	0	0		0	0	.	0	0	.
3	37861880	38816286	rs10865879+rs116202356+rs11708996+rs11710077+rs12053903+rs12632942+rs1805124+rs2051211+rs2070492+rs41312411+rs57326399+rs6599234+rs6599250+rs6599255+rs6793245+rs6795970+rs6801957+rs9851724	14	954.406	JT+QRS+QT	EXOG	2.0	10.0	omim	38282294	38318575	38282294	+	34.032	rs2070492	SLC22A14	protein_coding	0.0	.	.	.	.	-12.898643418753087	0.0	93.13453240828692	1.9097011416987888	1.5003647284285789e-05	poorsig	0	0		0	0	.	0	0	.
3	37861880	38816286	rs10865879+rs116202356+rs11708996+rs11710077+rs12053903+rs12632942+rs1805124+rs2051211+rs2070492+rs41312411+rs57326399+rs6599234+rs6599250+rs6599255+rs6793245+rs6795970+rs6801957+rs9851724	14	954.406	HR+JT+PR+QRS+QT	EXOG	2.0	10.0	omim	38346760	38421348	38346760	+	30.434	rs2070492	XYLB	protein_coding	0.0	.	.	.	.	-12.87643552570737	0.0	93.13453240828692	1.9097011416987888	1.534057404792665e-05	poorsig	0	0		0	0	.	0	0	.
3	37861880	38816286	rs10865879+rs116202356+rs11708996+rs11710077+rs12053903+rs12632942+rs1805124+rs2051211+rs2070492+rs41312411+rs57326399+rs6599234+rs6599250+rs6599255+rs6793245+rs6795970+rs6801957+rs9851724	14	954.406	HR+JT+PR+QRS+QT	EXOG	2.0	10.0	omim	38453890	38493142	38453890	+	64.368	rs2051211	ACVR2B	protein_coding	0.0	.	.	.	.	-13.08588595444926	0.0	94.16716135681004	1.9097011416987888	3.494165731171498e-05	poorsig	3	2	ACVR2A;BMP2	0	0	.	0	0	.
3	37861880	38816286	rs10865879+rs116202356+rs11708996+rs11710077+rs12053903+rs12632942+rs1805124+rs2051211+rs2070492+rs41312411+rs57326399+rs6599234+rs6599250+rs6599255+rs6793245+rs6795970+rs6801957+rs9851724	14	954.406	HR+JT+PR+QRS+QT	EXOG	2.0	10.0	omim	38496127	38542161	38496127	+	22.131	rs2051211	EXOG	protein_coding	0.0	.	mindist	.	.	-12.82518701654712	0.0	93.23397736990336	1.9097011416987888	1.7835568389867163e-05	mindist	3	1	TRDN:omim	0	0	.	0	0	.
3	37861880	38816286	rs10865879+rs116202356+rs11708996+rs11710077+rs12053903+rs12632942+rs1805124+rs2051211+rs2070492+rs41312411+rs57326399+rs6599234+rs6599250+rs6599255+rs6793245+rs6795970+rs6801957+rs9851724	14	954.406	HR+JT+PR+QRS+QT	EXOG	2.0	10.0	omim	38548057	38649687	38649687	-	24.122	rs6599234	SCN5A	protein_coding	0.0	.	.	omim	signet+	-12.837476042409827	2.6813310543687003	99.44888272291392	1.9097011416987888	0.12868747495741278	omim	11	10	CACNA1C:omim;CACNA1D;CALM1:omim;CALM2:omim;CALM3:omim;CAMK2D:coloc;CAV3:omim;GPD1L:omim;KCNJ2:omim;SNTA1:omim	0	0	.	0	0	.
3	37861880	38816286	rs10865879+rs116202356+rs11708996+rs11710077+rs12053903+rs12632942+rs1805124+rs2051211+rs2070492+rs41312411+rs57326399+rs6599234+rs6599250+rs6599255+rs6793245+rs6795970+rs6801957+rs9851724	14	954.406	HR+JT+PR+QRS+QT	EXOG	2.0	10.0	omim	38696802	38816286	38816286	-	61.362	rs6599255	SCN10A	protein_coding	1.0	signet	.	coloc,omim,exome	signet+	-13.067332056034743	8.693949816751207	95.57854330813564	1.9097011416987888	0.8711464686250058	omim	8	5	CACNA1D;CALM1:omim;CALM2:omim;CALM3:omim;GJA1	0	0	.	0	0	.
3	47282917	47580792	rs17784882	6	297.875	QT	ELP6	0.0	5.0	poorsig	47282917	47346816	47282917	+	219.596	rs17784882	KLHL18	protein_coding	0.0	.	.	.	.	-14.04399791156442	0.0	93.98877487206651	1.9097011416987888	0.027037128393015187	poorsig	3	0		0	0	.	0	0	.
3	47282917	47580792	rs17784882	6	297.875	QT	ELP6	0.0	5.0	poorsig	47227998	47283451	47283451	-	219.062	rs17784882	KIF9	protein_coding	0.0	.	.	.	.	-14.040701909650464	0.0	93.7107353530763	1.9097011416987888	0.02054191699471663	poorsig	4	0		0	0	.	0	0	.
3	47282917	47580792	rs17784882	6	297.875	QT	ELP6	0.0	5.0	poorsig	47381011	47413435	47381011	+	121.502	rs17784882	PTPN23	protein_coding	0.0	.	.	.	.	-13.438533470089592	0.0	94.36391901647298	1.9097011416987888	0.07208310092187002	poorsig	5	1	SH3GL2	0	0	.	0	0	.
3	47282917	47580792	rs17784882	6	297.875	QT	ELP6	0.0	5.0	poorsig	47413681	47477126	47477126	-	25.387	rs17784882	SCAP	protein_coding	0.86	signet	.	.	signet+	-12.84528398701873	0.0	95.01814167293522	1.9097011416987888	0.25095955042666557	poorsig	5	2	SREBF1;ZHX3	0	0	.	0	0	.
3	47282917	47580792	rs17784882	6	297.875	QT	ELP6	0.0	5.0	poorsig	47495640	47513712	47513712	-	11.199	rs17784882	ELP6	protein_coding	0.14	.	mindist	.	.	-12.75771156163446	0.0	95.57854330813564	1.9097011416987888	0.47975033494400293	mindist	4	2	GBF1;GJA1	0	0	.	0	0	.
3	47282917	47580792	rs17784882	6	297.875	QT	ELP6	0.0	5.0	poorsig	47562238	47580792	47580792	-	78.279	rs17784882	CSPG5	protein_coding	0.0	.	.	.	.	-13.17174865599427	0.0	94.82746657151978	1.9097011416987888	0.14962796831972972	poorsig	0	0		0	0	.	0	0	.
3	49554477	50100045	rs3749237	15	545.568	HR	GMPPB	0.0	12.0	poorsig	49554477	49671549	49554477	+	178.122	rs3749237	BSN	protein_coding	0.0	.	.	.	.	-13.788008429580536	0.0	93.79155992807996	1.9097011416987888	0.05046038126556154	poorsig	0	0		0	0	.	0	0	.
3	49554477	50100045	rs3749237	15	545.568	HR	GMPPB	0.0	12.0	poorsig	49674014	49683971	49674014	+	58.585	rs3749237	APEH	protein_coding	0.0	.	.	.	.	-13.05019161162453	0.0	92.68172001310894	1.9097011416987888	0.03478427448261628	poorsig	4	0		0	0	.	0	0	.
3	49554477	50100045	rs3749237	15	545.568	HR	GMPPB	0.0	12.0	poorsig	49683947	49689501	49683947	+	48.652	rs3749237	MST1	protein_coding	0.0	.	.	.	.	-12.98888227265202	0.0	90.5472663910468	1.9097011416987888	0.0043755013996519855	poorsig	19	3	RASSF3;SOD2;STRN	0	0	.	0	0	.
3	49554477	50100045	rs3749237	15	545.568	HR	GMPPB	0.0	12.0	poorsig	49689538	49721529	49689538	+	43.061	rs3749237	RNF123	protein_coding	0.0	.	.	.	.	-12.95437300916714	0.0	86.35729593796304	1.9097011416987888	6.86015554217244e-05	poorsig	31	3	EEF1AKMT1;OBSCN;PPFIA2	0	0	.	0	0	.
3	49554477	50100045	rs3749237	15	545.568	HR	GMPPB	0.0	12.0	poorsig	49716829	49719684	49719684	-	12.915	rs3749237	AMIGO3	protein_coding	0.0	.	.	.	.	-12.76830320823436	0.0	93.2351172907283	1.9097011416987888	0.08019419117233917	poorsig	2	0		0	0	.	0	0	.
3	49554477	50100045	rs3749237	15	545.568	HR	GMPPB	0.0	12.0	poorsig	49716844	49723973	49723973	-	8.626	rs3749237	GMPPB	protein_coding	0.0	.	mindist	.	.	-12.741830264022832	0.0	91.9595914270256	1.9097011416987888	0.022997790899894798	mindist	10	1	PDE3A	0	0	.	0	0	.
3	49554477	50100045	rs3749237	15	545.568	HR	GMPPB	0.0	12.0	poorsig	49724294	49786542	49786542	-	53.943	rs3749237	IP6K1	protein_coding	0.0	.	.	.	.	-13.021539849668384	0.0	93.2351172907283	1.9097011416987888	0.06225348025810346	poorsig	2	0		0	0	.	0	0	.
3	49554477	50100045	rs3749237	15	545.568	HR	GMPPB	0.0	12.0	poorsig	49790732	49799873	49790732	+	58.133	rs3749237	CDHR4	protein_coding	0.0	.	.	.	.	-13.047401737345302	0.0	93.79155992807996	1.9097011416987888	0.10582588944280917	poorsig	0	0		0	0	.	0	0	.
3	49554477	50100045	rs3749237	15	545.568	HR	GMPPB	0.0	12.0	poorsig	49803261	49805030	49803261	+	70.662	rs3749237	INKA1	protein_coding	0.0	.	.	.	.	-13.12473433655869	0.0	92.95803924486124	1.9097011416987888	0.04256115184887113	poorsig	3	0		0	0	.	0	0	.
3	49554477	50100045	rs3749237	15	545.568	HR	GMPPB	0.0	12.0	poorsig	49805209	49813953	49813953	-	81.354	rs3749237	UBA7	protein_coding	0.0	.	.	.	.	-13.190728442296544	0.0	93.79155992807996	1.9097011416987888	0.09169505814541724	poorsig	0	0		0	0	.	0	0	.
3	49554477	50100045	rs3749237	15	545.568	HR	GMPPB	0.0	12.0	poorsig	49828601	49856574	49856574	-	123.975	rs3749237	TRAIP	protein_coding	0.0	.	.	.	.	-13.453797538878378	0.0	92.2330504833811	1.9097011416987888	0.01483352682773713	poorsig	8	1	MAP3K7	0	0	.	0	0	.
3	49554477	50100045	rs3749237	15	545.568	HR	GMPPB	0.0	12.0	poorsig	49857988	49869935	49869935	-	137.336	rs3749237	CAMKV	protein_coding	1.0	signet	.	.	signet+	-13.53626548189778	0.0	95.57854330813564	1.9097011416987888	0.3875771116183184	poorsig	7	4	CALM1:omim;CALM2:omim;CALM3:omim;NRXN3	0	0	.	0	0	.
3	49554477	50100045	rs3749237	15	545.568	HR	GMPPB	0.0	12.0	poorsig	49887002	49903873	49903873	-	171.274	rs3749237	MST1R	protein_coding	0.0	.	.	.	.	-13.74574059979258	0.0	93.33437768160287	1.9097011416987888	0.03332387417482737	poorsig	5	1	FGFR1	0	0	.	0	0	.
3	49554477	50100045	rs3749237	15	545.568	HR	GMPPB	0.0	12.0	poorsig	49907160	49930173	49930173	-	197.574	rs3749237	MON1A	protein_coding	0.0	.	.	.	.	-13.908071780199007	0.0	93.51295667337848	1.9097011416987888	0.03386973672384398	poorsig	1	0		0	0	.	0	0	.
3	49554477	50100045	rs3749237	15	545.568	HR	GMPPB	0.0	12.0	poorsig	49940007	50100045	49940007	+	207.408	rs3749237	RBM6	protein_coding	0.0	.	.	.	.	-13.968770062636908	0.0	93.61159460419152	1.9097011416987888	0.03517943018458679	poorsig	3	1	MITF	0	0	.	0	0	.
3	53046750	53813733	rs2358740+rs4687718	6	766.983	QRS	TKT	0.0	6.0	poorsig	52903572	53046750	53046750	-	201.537	rs4687718	SFMBT1	protein_coding	0.0	.	.	.	.	-13.932532558448084	0.0	93.61364751256691	1.9097011416987888	0.04606198594543221	poorsig	1	0		0	0	.	0	0	.
3	53046750	53813733	rs2358740+rs4687718	6	766.983	QRS	TKT	0.0	6.0	poorsig	53088483	53130453	53130453	-	117.834	rs4687718	RFT1	protein_coding	0.0	.	.	.	.	-13.41589351686789	0.0	93.05859786475696	1.9097011416987888	0.04432626557486873	poorsig	3	0		0	0	.	0	0	.
3	53046750	53813733	rs2358740+rs4687718	6	766.983	QRS	TKT	0.0	6.0	poorsig	53156009	53192717	53156009	+	92.278	rs4687718	PRKCD	protein_coding	0.0	.	.	.	.	-13.258154518903378	0.0	90.64249820206037	1.9097011416987888	0.004633056210466327	poorsig	19	3	CD34;CREBBP;MEP1B	0	0	.	0	0	.
3	53046750	53813733	rs2358740+rs4687718	6	766.983	HR+QRS	TKT	0.0	6.0	poorsig	53224712	53256052	53256052	-	7.765	rs4687718	TKT	protein_coding	0.09	.	mindist	.	.	-12.736515923858196	0.0	93.92936334742996	1.9097011416987888	0.20887176089361306	mindist	19	6	CAV3:omim;CDH2;ESD;KCNQ1:exome,omim;PITPNB;SOD2	0	0	.	0	0	.
3	53046750	53813733	rs2358740+rs4687718	6	766.983	HR+QRS	TKT	0.0	6.0	poorsig	53328963	53813733	53328963	+	80.676	rs4687718	CACNA1D	protein_coding	0.91	signet	.	.	signet+	-13.1865436308777	0.0	95.57854330813564	1.9097011416987888	0.6928910231621924	poorsig	3	3	CACNA1C:omim;CACNB2:omim;SCN10A:coloc,exome,omim	0	0	.	0	0	.
3	53046750	53813733	rs2358740+rs4687718	6	766.983	HR+QRS	TKT	0.0	6.0	poorsig	53283429	53347586	53347586	-	73.956	rs2358740	DCP1A	protein_coding	0.0	.	.	.	.	-13.145065853982976	0.0	90.16430260845928	1.9097011416987888	0.0032159082134271227	poorsig	15	1	TBX3	0	0	.	0	0	.
3	62319015	62534435	rs17639063	2	215.42	JT	FEZF2	0.0	0.0	poorsig	62319015	62336213	62319015	+	215.42	rs17639063	C3orf14	protein_coding	0.0	.	.	.	.	-14.0182224359227	0.0	95.57854330813564	1.9097011416987888	0.415473547229269	poorsig	0	0		0	0	.	0	0	.
3	62319015	62534435	rs17639063	2	215.42	JT	FEZF2	0.0	0.0	poorsig	62369681	62374324	62374324	-	160.111	rs17639063	FEZF2	protein_coding	1.0	signet	mindist	.	signet+	-13.676839346299165	0.0	95.57854330813564	1.9097011416987888	0.584526452770731	mindist	0	0		0	0	.	0	0	.
3	66133610	66501263	rs2242285	2	367.653	QRS	LRIG1	0.0	1.0	poorsig	66133610	66388116	66133610	+	247.568	rs2242285	SLC25A26	protein_coding	0.89	signet	.	.	signet+	-14.216649157888698	0.0	95.57854330813564	1.9097011416987888	0.7090345008294707	poorsig	0	0		0	0	.	0	0	.
3	66133610	66501263	rs2242285	2	367.653	QRS	LRIG1	0.0	1.0	poorsig	66378797	66501263	66501263	-	120.085	rs2242285	LRIG1	protein_coding	0.11	.	mindist	.	.	-13.429787337669977	0.0	93.90098200190548	1.9097011416987888	0.2909654991705292	mindist	6	0		0	0	.	0	0	.
3	68953297	69968336	rs13314892+rs1483890+rs4855537+rs900669	8	1015.039	JT	TAFA4	0.0	5.0	poorsig	68731766	68953297	68953297	-	2.187	rs4855537	TAFA4	protein_coding	0.0	.	mindist	.	.	-12.702086900120287	0.0	94.92277211606496	1.8388555426321505	0.2179935694015863	mindist	2	1	NRXN3	0	0	.	0	0	.
3	68953297	69968336	rs13314892+rs1483890+rs4855537+rs900669	8	1015.039	JT	TAFA4	0.0	5.0	poorsig	68975217	69013684	69013684	-	58.2	rs4855537	EOGT	protein_coding	0.0	.	.	.	.	-13.047815280656604	0.0	94.54782634570294	1.8388555426321505	0.10603735241329043	poorsig	0	0		0	0	.	0	0	.
3	68953297	69968336	rs13314892+rs1483890+rs4855537+rs900669	8	1015.039	JT	TAFA4	0.0	5.0	poorsig	69019827	69052339	69052339	-	96.855	rs4855537	TMF1	protein_coding	0.0	.	.	.	.	-13.28640508212468	0.0	93.7107353530763	1.8388555426321505	0.036165680591990386	poorsig	3	0		0	0	.	0	0	.
3	68953297	69968336	rs13314892+rs1483890+rs4855537+rs900669	8	1015.039	JT	TAFA4	0.0	5.0	poorsig	69054730	69080408	69080408	-	124.924	rs4855537	UBA3	protein_coding	0.0	.	.	.	.	-13.459655040407112	0.0	93.9890030849066	1.8388555426321505	0.04017031912700315	poorsig	2	0		0	0	.	0	0	.
3	68953297	69968336	rs13314892+rs1483890+rs4855537+rs900669	8	1015.039	JT	TAFA4	0.0	5.0	poorsig	69084937	69106092	69084937	+	129.453	rs4855537	ARL6IP5	protein_coding	0.0	.	.	.	.	-13.48760933379345	0.0	94.36369069551652	1.8388555426321505	0.056818484832428955	poorsig	4	1	PAM	0	0	.	0	0	.
3	68953297	69968336	rs13314892+rs1483890+rs4855537+rs900669	8	1015.039	HR+JT+PR	TAFA4	0.0	5.0	poorsig	69106065	69123032	69123032	-	167.548	rs4855537	LMOD3	protein_coding	0.0	.	.	.	.	-13.722742653853633	0.0	94.54782634570294	1.8388555426321505	0.05399352003979915	poorsig	0	0		0	0	.	0	0	.
3	68953297	69968336	rs13314892+rs1483890+rs4855537+rs900669	8	1015.039	HR+PR+QRS	TAFA4	0.0	5.0	poorsig	69168782	69542583	69542583	-	181.009	rs1483890	FRMD4B	protein_coding	0.0	.	.	.	.	-13.805827825695872	0.0	94.54782634570294	1.8388555426321505	0.0496887658471237	poorsig	0	0		0	0	.	0	0	.
3	68953297	69968336	rs13314892+rs1483890+rs4855537+rs900669	8	1015.039	QRS	TAFA4	0.0	5.0	poorsig	69739456	69968336	69739456	+	6.445	rs13314892	MITF	protein_coding	1.0	signet	.	.	signet+	-12.728368503396734	0.0	95.57854330813564	1.9097011416987888	0.43913230774677803	poorsig	3	2	CREBBP;XCL1	0	0	.	3	1	PPARGC1A
3	73382431	73624941	rs13087058	1	242.51	PR	PDZRN3	0.0	0.0	poorsig	73382431	73624941	73382431	+	119.646	rs13087058	PDZRN3	protein_coding	1.0	signet	mindist	.	signet+	-13.427077703137716	0.0	95.57854330813564	1.9097011416987888	1.0	mindist	0	0		0	0	.	0	0	.
3	111674676	112133270	rs16858828	7	458.594	PR	ABHD10	0.0	6.0	poorsig	111674676	111846447	111674676	+	237.264	rs16858828	PLCXD2	protein_coding	0.0	.	.	.	.	-14.153049899983458	0.0	95.860349893362	1.9097011416987888	0.1652650715809123	poorsig	1	1	PRKAG2:omim	0	0	.	0	0	.
3	111674676	112133270	rs16858828	7	458.594	PR	ABHD10	0.0	6.0	poorsig	111732497	111976517	111732497	+	179.443	rs16858828	PHLDB2	protein_coding	0.0	.	.	.	.	-13.796162022330227	0.0	92.25589482336488	1.9097011416987888	0.0064236306968482	poorsig	12	1	SIPA1L1	0	0	.	0	0	.
3	111674676	112133270	rs16858828	7	458.594	PR	ABHD10	0.0	6.0	poorsig	111979010	111993368	111979010	+	67.07	rs16858828	ABHD10	protein_coding	0.91	signet	mindist	.	signet+	-13.102563477242343	0.0	95.57854330813564	1.9097011416987888	0.35646302465348856	mindist	2	1	SOD2	0	0	.	0	0	.
3	111674676	112133270	rs16858828	7	458.594	PR	ABHD10	0.0	6.0	poorsig	111998739	112013887	111998739	+	86.799	rs16858828	TAGLN3	protein_coding	0.09	.	.	.	.	-13.22433655170008	0.0	95.29750267880704	1.9097011416987888	0.23827293754895618	poorsig	3	1	PAM	0	0	.	0	0	.
3	111674676	112133270	rs16858828	7	458.594	PR	ABHD10	0.0	6.0	poorsig	112034843	112081269	112034843	+	122.903	rs16858828	TMPRSS7	protein_coding	0.0	.	.	.	.	-13.447180845897554	0.0	94.92300168513576	1.9097011416987888	0.13111457052796782	poorsig	1	0		0	0	.	0	0	.
3	111674676	112133270	rs16858828	7	458.594	PR	ABHD10	0.0	6.0	poorsig	112086335	112131004	112086335	+	174.395	rs16858828	C3orf52	protein_coding	0.0	.	.	.	.	-13.765004311353358	0.0	92.42890624178467	1.9097011416987888	0.007878618855406718	poorsig	9	0		0	0	.	0	0	.
3	111674676	112133270	rs16858828	7	458.594	PR	ABHD10	0.0	6.0	poorsig	112120839	112133270	112133270	-	221.33	rs16858828	GCSAM	protein_coding	0.0	.	.	.	.	-14.054700659352433	0.0	95.20391870161954	1.9097011416987888	0.09458214613642034	poorsig	0	0		0	0	.	0	0	.
3	117959502	119146068	rs9853921	1	1186.566	JT	IGSF11	0.0	0.0	poorsig	118900557	119146068	119146068	-	1186.566	rs9853921	IGSF11	protein_coding	1.0	signet	mindist	.	signet+	-20.01241545976221	0.0	95.57854330813564	1.9097011416987888	1.0	mindist	0	0		0	0	.	0	0	.
3	122055362	122639047	rs11920570+rs1801725	10	583.685	JT+QT	CCDC58	2.0	9.0	exome	122055362	122121139	122055362	+	229.548	rs1801725	CD86	protein_coding	0.0	.	.	.	.	-14.10542452401327	0.0	94.92323125471955	1.9097011416987888	0.003942717378144241	poorsig	0	0		0	0	.	0	0	.
3	122055362	122639047	rs11920570+rs1801725	10	583.685	HR+JT+QT	CCDC58	2.0	9.0	exome	122183668	122291629	122183668	+	101.242	rs1801725	CASR	protein_coding	1.0	signet	.	exome	signet+	-13.313482910582588	3.957633516680198	95.57854330813564	1.9097011416987888	0.877219599016638	exome	1	1	PRKCA:coloc	0	0	.	0	0	.
3	122055362	122639047	rs11920570+rs1801725	10	583.685	HR+JT+QT	CCDC58	2.0	9.0	exome	122325248	122341969	122325248	+	40.338	rs1801725	CSTA	protein_coding	0.0	.	.	.	.	-12.937565868321258	0.0	92.153523706318	1.9097011416987888	0.0007945505125495514	poorsig	10	0		0	0	.	0	0	.
3	122055362	122639047	rs11920570+rs1801725	10	583.685	HR+JT+QT	CCDC58	2.0	9.0	exome	122359591	122383231	122383231	-	11.976	rs11920570	CCDC58	protein_coding	0.0	.	mindist	coloc	signet+	-12.76250742958791	2.054985245702309	94.64285041993196	1.9097011416987888	0.08906724807911744	coloc	1	0		0	0	.	0	0	.
3	122055362	122639047	rs11920570+rs1801725	10	583.685	HR+JT+QT	CCDC58	2.0	9.0	exome	122384161	122412334	122384161	+	12.906	rs11920570	FAM162A	protein_coding	0.0	.	.	.	.	-12.768247657640304	0.0	94.64285041993196	1.9097011416987888	0.011343741782450404	poorsig	1	0		0	0	.	0	0	.
3	122055362	122639047	rs11920570+rs1801725	10	583.685	HR+JT+QT	CCDC58	2.0	9.0	exome	122411846	122416062	122416062	-	44.807	rs11920570	WDR5B	protein_coding	0.0	.	.	.	.	-12.965149824413894	0.0	94.08437963572472	1.9097011416987888	0.0053296909643353405	poorsig	3	0		0	0	.	0	0	.
3	122055362	122639047	rs11920570+rs1801725	10	583.685	HR+JT+QT	CCDC58	2.0	9.0	exome	122421902	122514945	122514945	-	143.69	rs11920570	KPNA1	protein_coding	0.0	.	.	.	.	-13.575484201300911	0.0	94.19348899872104	1.9097011416987888	0.003228663395603876	poorsig	16	4	GJA1;LMO4;PAM;SENP2:exome	0	0	.	0	0	.
3	122055362	122639047	rs11920570+rs1801725	10	583.685	HR	CCDC58	2.0	9.0	exome	122564338	122575203	122564338	+	193.083	rs11920570	DTX3L	protein_coding	0.0	.	.	.	.	-13.880352033765348	0.0	94.36323405513151	1.9097011416987888	0.0028205882602677533	poorsig	2	0		0	0	.	0	0	.
3	122055362	122639047	rs11920570+rs1801725	10	583.685	HR	CCDC58	2.0	9.0	exome	122527924	122564577	122564577	-	193.322	rs11920570	PARP9	protein_coding	0.0	.	.	.	.	-13.881827210651933	0.0	94.36323405513151	1.9097011416987888	0.0028164304611582006	poorsig	2	0		0	0	.	0	0	.
3	122055362	122639047	rs11920570+rs1801725	10	583.685	HR	CCDC58	2.0	9.0	exome	122577628	122639047	122577628	+	206.373	rs11920570	PARP15	protein_coding	0.0	.	.	.	.	-13.962381744320536	0.0	94.64285041993196	1.9097011416987888	0.003436770149735136	poorsig	1	0		0	0	.	0	0	.
3	157089634	157160760	rs6441111	2	71.126	PR	LINC00881	1.0	1.0	coloc	157089634	157135557	157089634	+	14.385	rs6441111	LINC00881	lncRNA	1.0	signet	mindist	coloc	signet+	-12.77737647193008	2.054985245702309	95.57854330813564	1.9097011416987888	0.9999996637700894	coloc	0	0		0	0	.	0	0	.
3	157089634	157160760	rs6441111	2	71.126	PR	LINC00881	1.0	1.0	coloc	157146508	157160760	157160760	-	56.741	rs6441111	CCNL1	protein_coding	0.0	.	.	.	.	-13.038809912131397	0.0	82.98949167688131	1.9097011416987888	3.362299105511742e-07	poorsig	51	7	CALM1:omim;CALM2:omim;LANCL2;MAP3K7;NACA:exome;SPATS2L:coloc;TTN:exome	0	0	.	0	0	.
3	161496808	162276405	rs1478173	1	779.597	JT	OTOL1	0.0	0.0	poorsig	161496808	161503942	161496808	+	779.597	rs1478173	OTOL1	protein_coding	1.0	signet	mindist	.	signet+	-17.50048549174613	0.0	95.57854330813564	1.9097011416987888	1.0	mindist	0	0		0	0	.	0	0	.
3	179267002	179804366	rs7612445	8	537.364	HR	GNB4	1.0	7.0	coloc	179236691	179267002	179267002	-	188.189	rs7612445	KCNMB3	protein_coding	0.0	.	.	.	.	-13.85014485517565	0.0	96.1269820065278	1.9097011416987888	0.040761348747923476	poorsig	0	0		0	0	.	0	0	.
3	179267002	179804366	rs7612445	8	537.364	HR	GNB4	1.0	7.0	coloc	179323031	179338583	179323031	+	132.16	rs7612445	ZNF639	protein_coding	0.0	.	.	.	.	-13.50431771802768	0.0	97.45560299248169	1.9097011416987888	0.21749642658450088	poorsig	2	2	CREBBP;ELP6	0	0	.	0	0	.
3	179267002	179804366	rs7612445	8	537.364	HR	GNB4	1.0	7.0	coloc	179347709	179394936	179347709	+	107.482	rs7612445	MFN1	protein_coding	0.0	.	.	.	.	-13.351997989127687	0.0	95.94160074275544	1.9097011416987888	0.05572895777456876	poorsig	4	1	GJA1	0	0	.	0	0	.
3	179267002	179804366	rs7612445	8	537.364	HR	GNB4	1.0	7.0	coloc	179396088	179451476	179451476	-	3.715	rs7612445	GNB4	protein_coding	1.0	signet	mindist	coloc	signet+	-12.711518156533252	2.054985245702309	95.57854330813564	1.9097011416987888	0.5741596788299737	coloc	12	3	GNG11:coloc;GNG3;KCNJ5:coloc,omim	0	0	.	0	0	.
3	179267002	179804366	rs7612445	8	537.364	HR	GNB4	1.0	7.0	coloc	179562886	179588407	179562886	+	107.695	rs7612445	ACTL6A	protein_coding	0.0	.	.	.	.	-13.353312686520333	0.0	93.264785171027	1.9097011416987888	0.003828103959782641	poorsig	17	2	DPF3;TBX5	0	0	.	0	0	.
3	179267002	179804366	rs7612445	8	537.364	HR	GNB4	1.0	7.0	coloc	179588285	179604649	179604649	-	149.458	rs7612445	MRPL47	protein_coding	0.0	.	.	.	.	-13.611085959802216	0.0	93.33210294759364	1.9097011416987888	0.003164243904218189	poorsig	10	0		0	0	.	0	0	.
3	179267002	179804366	rs7612445	8	537.364	HR	GNB4	1.0	7.0	coloc	179604690	179627647	179604690	+	149.499	rs7612445	NDUFB5	protein_coding	0.0	.	.	.	.	-13.61133902361958	0.0	95.94160074275544	1.9097011416987888	0.04299822628166174	poorsig	4	1	NDUFB3	0	0	.	0	0	.
3	179267002	179804366	rs7612445	8	537.364	HR	GNB4	1.0	7.0	coloc	179653032	179804366	179653032	+	197.841	rs7612445	USP13	protein_coding	0.0	.	.	.	.	-13.909719781155983	0.0	96.6037451223698	1.9097011416987888	0.0618630139173707	poorsig	5	2	CAMK2D:coloc;RFFL:coloc	0	0	.	0	0	.
3	185499057	185825042	rs6762208+rs7638853	4	325.985	JT+PR	SENP2	1.0	4.0	exome	185476496	185499057	185499057	-	114.32	rs6762208	TMEM41A	protein_coding	0.0	.	.	.	.	-13.394204096033356	0.0	95.84404604668444	1.9097011416987888	0.014346656232817149	poorsig	1	0		0	0	.	0	0	.
3	185499057	185825042	rs6762208+rs7638853	4	325.985	JT+PR	SENP2	1.0	4.0	exome	185506262	185552588	185552588	-	60.789	rs6762208	LIPH	protein_coding	0.0	.	.	.	.	-13.063795334879885	0.0	95.94160074275544	1.9097011416987888	0.02200963599293203	poorsig	4	1	FAT1:coloc	0	0	.	0	0	.
3	185499057	185825042	rs6762208+rs7638853	4	325.985	JT+PR	SENP2	1.0	4.0	exome	185582496	185633551	185582496	+	30.881	rs6762208	SENP2	protein_coding	1.0	signet	mindist	exome	signet+	-12.879194538545455	3.957633516680198	95.57854330813564	1.9097011416987888	0.9635816578532289	exome	9	3	APOC4;STK38;USP25	0	0	.	0	0	.
3	185499057	185825042	rs6762208+rs7638853	4	325.985	JT+PR	SENP2	1.0	4.0	exome	185643130	185825042	185825042	-	192.124	rs7638853	IGF2BP2	protein_coding	0.0	.	.	.	.	-13.87443280935433	0.0	90.88094181993948	1.9097011416987888	6.20499210218342e-05	poorsig	17	0		0	0	.	0	0	.
4	20182314	20620561	rs1344852	1	438.247	QRS	SLIT2	0.0	1.0	poorsig	20251905	20620561	20251905	+	69.591	rs1344852	SLIT2	protein_coding	1.0	signet	mindist	.	signet+	-13.118123815866094	0.0	95.57854330813564	1.9097011416987888	1.0	mindist	1	0		0	0	.	0	0	.
4	23904089	23949395	rs12501032	1	45.306	HR	PPARGC1A	0.0	1.0	poorsig	23755041	23904089	23904089	-	45.306	rs12501032	PPARGC1A	protein_coding	1.0	signet	mindist	.	signet+	-12.968229796239855	0.0	95.57854330813564	1.9097011416987888	1.0	mindist	2	1	CREBBP	1	1	MITF	0	0	.
4	30720369	32376727	rs17081313	1	1656.358	JT	PCDH7	0.0	1.0	poorsig	30720369	31146805	30720369	+	1656.358	rs17081313	PCDH7	protein_coding	1.0	signet	mindist	.	signet+	-22.91210709114988	0.0	95.57854330813564	1.9097011416987888	1.0	mindist	5	1	DTWD2	0	0	.	0	0	.
4	64409468	64409468	locus_TECRL	1	0.0		TECRL	1.0	0.0	.	64275257	64409468	64409468	-	0.0		TECRL	omim	1.0	signet	mindist	omim	signet+	-12.688588105764817	2.6813310543687003	95.57854330813564	1.9097011416987888	1.0	.	0	0		0	0	.	0	0	.
4	71062667	71572087	rs2363719	1	509.42	QT	SLC4A4	0.0	1.0	poorsig	71062667	71572087	71062667	+	209.832	rs2363719	SLC4A4	protein_coding	1.0	signet	mindist	.	signet+	-13.983731689302504	0.0	95.57854330813564	1.9097011416987888	1.0	mindist	3	1	ATP2A2	0	0	.	0	0	.
4	84124440	84499292	rs4591595	1	374.852	JT	NKX6-1	0.0	1.0	poorsig	84491985	84499292	84499292	-	374.852	rs4591595	NKX6-1	protein_coding	1.0	signet	mindist	.	signet+	-15.002282692749974	0.0	95.57854330813564	1.9097011416987888	1.0	mindist	1	0		0	0	.	0	0	.
4	85475150	86002668	rs343849	1	527.518	PR	ARHGAP24	0.0	1.0	poorsig	85475150	86002668	85475150	+	266.752	rs343849	ARHGAP24	protein_coding	1.0	signet	mindist	.	signet+	-14.335058335261964	0.0	95.57854330813564	1.9097011416987888	1.0	mindist	1	1	NACA:exome	0	0	.	0	0	.
4	94105283	94668227	rs3857067+rs7439869	3	562.944	QT	SMARCAD1	0.0	3.0	poorsig	94207611	94291292	94207611	+	45.017	rs7439869	SMARCAD1	protein_coding	0.0	.	mindist	.	.	-12.966446004941854	0.0	89.90917298570967	1.9097011416987888	0.008031756716633464	mindist	10	0		0	0	.	0	0	.
4	94105283	94668227	rs3857067+rs7439869	3	562.944	QT	SMARCAD1	0.0	3.0	poorsig	94298535	94342876	94342876	-	90.248	rs7439869	HPGDS	protein_coding	0.18	.	.	.	.	-13.245624773799763	0.0	92.64058801285827	1.9097011416987888	0.09328315374894162	poorsig	1	0		0	0	.	0	0	.
4	94105283	94668227	rs3857067+rs7439869	3	562.944	QT	SMARCAD1	0.0	3.0	poorsig	94451857	94668227	94451857	+	199.229	rs7439869	PDLIM5	protein_coding	0.82	signet	.	.	signet+	-13.918286917216978	0.0	95.57854330813564	1.9097011416987888	0.8986850895344249	poorsig	14	7	ARHGAP10;ARHGAP44;GABPB1;GBF1;ID2;SOCS6;SORBS1	0	0	.	0	0	.
4	112818032	113384221	locus_ANK2	1	566.189		ANK2	1.0	1.0	.	112818032	113384221	112818032	+	0.0		ANK2	omim	1.0	signet	mindist	omim	signet+	-12.688588105764817	2.6813310543687003	95.57854330813564	1.9097011416987888	1.0	.	9	5	CAV3:omim;KCNQ1:exome,omim;OBSCN;PAM;SLC8A1	0	0	.	0	0	.
4	113496850	113761927	rs17446418	1	265.077	PR	CAMK2D	1.0	1.0	coloc	113418054	113761927	113761927	-	265.077	rs17446418	CAMK2D	protein_coding	1.0	signet	mindist	coloc	signet+	-14.324719752479425	2.054985245702309	95.57854330813564	1.9097011416987888	1.0	coloc	13	4	CALM1:omim;CALM2:omim;CALM3:omim;RYR2:omim	0	0	.	0	0	.
4	147732063	148072776	rs6845865	1	340.713	HR	ARHGAP10	0.0	1.0	poorsig	147732063	148072776	147732063	+	321.388	rs6845865	ARHGAP10	protein_coding	1.0	signet	mindist	.	signet+	-14.6722874749078	0.0	95.57854330813564	1.9097011416987888	1.0	mindist	11	5	NSRP1;PAM;PDLIM5;PPP1R10;SORBS1	0	0	.	0	0	.
4	182635289	182917936	rs17281245	1	282.647	JT	DCTD	0.0	1.0	poorsig	182890060	182917936	182917936	-	282.647	rs17281245	DCTD	protein_coding	1.0	signet	mindist	.	signet+	-14.433166856652084	0.0	95.57854330813564	1.9097011416987888	1.0	mindist	2	0		0	0	.	0	0	.
4	186555567	186726722	rs3733409	2	171.155	PR	FAT1	1.0	2.0	coloc	186533655	186555567	186555567	-	150.872	rs3733409	MTNR1A	protein_coding	0.0	.	.	.	.	-13.619813575357147	0.0	94.83445150242076	1.9097011416987888	0.026465017332642258	poorsig	7	1	GNB4:coloc	0	0	.	0	0	.
4	186555567	186726722	rs3733409	2	171.155	PR	FAT1	1.0	2.0	coloc	186587794	186726722	186726722	-	20.283	rs3733409	FAT1	protein_coding	1.0	signet	mindist	coloc	signet+	-12.813780627901073	2.054985245702309	95.57854330813564	1.9097011416987888	0.9735349826673577	coloc	3	0		0	0	.	0	0	.
5	784729	1295068	rs16870629+rs737154	9	510.339	QT	NKD2	1.0	6.0	exome	710355	784729	784729	-	230.219	rs16870629	ZDHHC11B	protein_coding	0.0	.	.	.	.	-14.109566129414512	0.0	96.42557454555065	1.9097011416987888	0.012538556584043301	poorsig	0	0		0	0	.	0	0	.
5	784729	1295068	rs16870629+rs737154	9	510.339	JT+QT	NKD2	1.0	6.0	exome	795605	858973	858973	-	155.975	rs16870629	ZDHHC11	protein_coding	0.0	.	.	.	.	-13.651310762186576	0.0	96.51780126250368	1.9097011416987888	0.021742970454914183	poorsig	3	1	FGFR1	0	0	.	0	0	.
5	784729	1295068	rs16870629+rs737154	9	510.339	JT+QT	NKD2	1.0	6.0	exome	850291	892801	892801	-	122.147	rs16870629	BRD9	protein_coding	0.0	.	.	.	.	-13.442514595996895	0.0	95.29773235049863	1.9097011416987888	0.007909129791450921	poorsig	4	0		0	0	.	0	0	.
5	784729	1295068	rs16870629+rs737154	9	510.339	JT+QT	NKD2	1.0	6.0	exome	892884	919357	892884	+	122.064	rs16870629	TRIP13	protein_coding	0.0	.	.	.	.	-13.44200229607394	0.0	92.25856992207936	1.9097011416987888	0.00037884339447179753	poorsig	12	0		0	0	.	0	0	.
5	784729	1295068	rs16870629+rs737154	9	510.339	JT+QT	NKD2	1.0	6.0	exome	1008802	1038943	1008802	+	6.146	rs16870629	NKD2	protein_coding	0.0	.	mindist	.	.	-12.726522989216448	0.0	96.2353390716456	1.9097011416987888	0.04133113499559119	mindist	4	1	CAV1:coloc	0	0	.	0	0	.
5	784729	1295068	rs16870629+rs737154	9	510.339	JT+QT	NKD2	1.0	6.0	exome	1050384	1112063	1112063	-	46.779	rs737154	SLC12A7	protein_coding	1.0	signet	.	exome	signet+	-12.977321576800264	3.957633516680198	95.57854330813564	1.9097011416987888	0.8727553321114487	exome	3	0		0	0	.	0	0	.
5	784729	1295068	rs16870629+rs737154	9	510.339	JT+QT	NKD2	1.0	6.0	exome	1201595	1225111	1201595	+	136.311	rs737154	SLC6A19	protein_coding	0.0	.	.	.	.	-13.52993888646369	0.0	96.42557454555065	1.9097011416987888	0.02238599783130545	poorsig	0	0		0	0	.	0	0	.
5	784729	1295068	rs16870629+rs737154	9	510.339	JT+QT	NKD2	1.0	6.0	exome	1225381	1246189	1225381	+	160.097	rs737154	SLC6A18	protein_coding	0.0	.	.	.	.	-13.676752934263964	0.0	96.42557454555065	1.9097011416987888	0.019329291096253694	poorsig	0	0		0	0	.	0	0	.
5	784729	1295068	rs16870629+rs737154	9	510.339	JT	NKD2	1.0	6.0	exome	1253147	1295068	1295068	-	229.784	rs737154	TERT	protein_coding	0.0	.	.	.	.	-14.106881184035169	0.0	94.2793809072898	2.012210417272419	0.0016287437405208193	poorsig	10	1	PRKCA:coloc	3	1	ID2	0	0	.
5	27121150	28750307	rs7713675	1	1629.157	JT	CDH9	0.0	1.0	poorsig	26880597	27121150	27121150	-	1629.157	rs7713675	CDH9	protein_coding	1.0	signet	mindist	.	signet+	-22.744214679049676	0.0	95.57854330813564	1.9097011416987888	1.0	mindist	2	1	CDH6	0	0	.	0	0	.
5	30888476	31329146	rs13165531	1	440.67	HR	CDH6	0.0	1.0	poorsig	31193686	31329146	31193686	+	305.21	rs13165531	CDH6	protein_coding	1.0	signet	mindist	.	signet+	-14.572432195949048	0.0	95.57854330813564	1.9097011416987888	1.0	mindist	1	1	CDH9	0	0	.	0	0	.
5	102753981	103029730	rs7729395	1	275.749	PR	PAM	0.0	1.0	poorsig	102753981	103029730	102753981	+	10.891	rs7729395	PAM	protein_coding	1.0	signet	mindist	.	signet+	-12.755810496860116	0.0	95.57854330813564	1.9097011416987888	1.0	mindist	25	10	ANK2:omim;ARHGAP10;CALM1:omim;CALM2:omim;CALM3:omim;CASQ2:omim;MYLIP;PRKCA:coloc;SORBS1;TTN:exome	0	0	.	0	0	.
5	108382098	108411746	rs9326726	1	29.648	HR	FBXL17	0.0	1.0	poorsig	107859035	108382098	108382098	-	29.648	rs9326726	FBXL17	protein_coding	1.0	signet	mindist	.	signet+	-12.871584107159864	0.0	95.57854330813564	1.9097011416987888	1.0	mindist	5	2	MAP3K7;USP25	0	0	.	0	0	.
5	113856054	114496500	rs624896	1	640.446	JT	KCNN2	0.0	1.0	poorsig	114055926	114496500	114055926	+	199.872	rs624896	KCNN2	protein_coding	1.0	signet	mindist	.	signet+	-13.922255698547827	0.0	95.57854330813564	1.9097011416987888	1.0	mindist	3	3	CALM1:omim;CALM2:omim;CALM3:omim	0	0	.	0	0	.
5	118909006	119249138	rs1388107+rs7726558	2	340.132	JT	DTWD2	0.0	2.0	poorsig	118836074	118988547	118988547	-	75.949	rs7726558	DTWD2	protein_coding	1.0	signet	mindist	.	signet+	-13.157367224422142	0.0	95.57854330813564	1.9097011416987888	0.7754811097537582	mindist	3	2	CELSR2;PCDH7	0	0	.	0	0	.
5	118909006	119249138	rs1388107+rs7726558	2	340.132	JT	DTWD2	0.0	2.0	poorsig	119037772	119249138	119037772	+	125.174	rs7726558	DMXL1	protein_coding	0.0	.	.	.	.	-13.461198112464208	0.0	94.64285041993196	1.9097011416987888	0.22451889024624183	poorsig	3	1	CALM1:omim	0	0	.	0	0	.
5	138051961	138469303	rs10040989+rs1468333	12	417.342	HR+QT	CDC23	1.0	10.0	coloc	137937960	138051961	138051961	-	165.32	rs1468333	FAM13B	protein_coding	1.0	signet	.	coloc	signet+	-13.7089907956808	2.054985245702309	95.57854330813564	1.9097011416987888	0.40693460258997166	coloc	1	0		0	0	.	0	0	.
5	138051961	138469303	rs10040989+rs1468333	12	417.342	HR+QT	CDC23	1.0	10.0	coloc	138083990	138092365	138083990	+	133.291	rs1468333	WNT8A	protein_coding	0.0	.	.	.	.	-13.511298576013978	0.0	95.86058081866749	1.9097011416987888	0.08421701468108315	poorsig	0	0		0	0	.	0	0	.
5	138051961	138469303	rs10040989+rs1468333	12	417.342	HR+QT	CDC23	1.0	10.0	coloc	138115175	138139443	138139443	-	77.838	rs1468333	NME5	protein_coding	0.0	.	.	.	.	-13.169026676885554	0.0	95.86058081866749	1.9097011416987888	0.11858960967148575	poorsig	0	0		0	0	.	0	0	.
5	138051961	138469303	rs10040989+rs1468333	12	417.342	HR+QT	CDC23	1.0	10.0	coloc	138178719	138187723	138178719	+	38.562	rs1468333	KIF20A	protein_coding	0.0	.	.	.	.	-12.926603884427651	0.0	83.24933626072348	1.9097011416987888	5.038898371203626e-07	poorsig	47	5	ANK2:omim;CALM1:omim;CAV1:coloc;CDH9;GNB4:coloc	0	0	.	0	0	.
5	138051961	138469303	rs10040989+rs1468333	12	417.342	HR+QT	CDC23	1.0	10.0	coloc	138139770	138178953	138178953	-	38.328	rs1468333	BRD8	protein_coding	0.0	.	.	.	.	-12.925159568982211	0.0	95.29727300762654	1.9097011416987888	0.08616190748063819	poorsig	2	0		0	0	.	0	0	.
5	138051961	138469303	rs10040989+rs1468333	12	417.342	HR+QT	CDC23	1.0	10.0	coloc	138187650	138213343	138213343	-	3.938	rs1468333	CDC23	protein_coding	0.0	.	mindist	.	.	-12.712894576808182	0.0	93.44742868478612	1.9097011416987888	0.016754197782539375	mindist	12	1	SOCS6	0	0	.	0	0	.
5	138051961	138469303	rs10040989+rs1468333	12	417.342	HR+QT	CDC23	1.0	10.0	coloc	138252380	138274621	138274621	-	36.585	rs10040989	GFRA3	protein_coding	0.0	.	.	.	.	-12.914401270600145	0.0	95.57854330813564	1.9097011416987888	0.11538297009069887	poorsig	1	0		0	0	.	0	0	.
5	138051961	138469303	rs10040989+rs1468333	12	417.342	HR+QT	CDC23	1.0	10.0	coloc	138331935	138349729	138331935	+	93.899	rs10040989	FAM53C	protein_coding	0.0	.	.	.	.	-13.268159798121586	0.0	94.83171654026272	1.9097011416987888	0.03838518104861225	poorsig	7	1	SIPA1L1	0	0	.	0	0	.
5	138051961	138469303	rs10040989+rs1468333	12	417.342	HR+QT	CDC23	1.0	10.0	coloc	138285269	138338355	138338355	-	100.319	rs10040989	CDC25C	protein_coding	0.0	.	.	.	.	-13.307785888547793	0.0	92.62578740549957	1.9097011416987888	0.0040637908697190184	poorsig	14	1	SIPA1L1	0	0	.	0	0	.
5	138051961	138469303	rs10040989+rs1468333	12	417.342	HR+QT	CDC23	1.0	10.0	coloc	138352685	138437028	138352685	+	114.649	rs10040989	KDM3B	protein_coding	0.0	.	.	.	.	-13.396234778860496	0.0	94.55335904511068	1.9097011416987888	0.025565377610515805	poorsig	8	1	CREBBP	0	0	.	0	0	.
5	138051961	138469303	rs10040989+rs1468333	12	417.342	HR+QT	CDC23	1.0	10.0	coloc	138439057	138446969	138439057	+	201.021	rs10040989	REEP2	protein_coding	0.0	.	.	.	.	-13.929347657722236	0.0	95.67132824583682	1.9097011416987888	0.04588302949360932	poorsig	4	1	CAV3:omim	0	0	.	0	0	.
5	138051961	138469303	rs10040989+rs1468333	12	417.342	HR+QT	CDC23	1.0	10.0	coloc	138465479	138469303	138465479	+	227.443	rs10040989	EGR1	protein_coding	0.0	.	.	.	.	-14.092431857292526	0.0	95.95272019743614	2.0268062840554943	0.058061814791289565	poorsig	3	1	CREBBP	0	0	.	6	1	ACHE:coloc
5	154445997	154817605	rs13165478+rs13185595	3	371.608	QRS	HAND1	0.0	3.0	poorsig	154445997	154461053	154445997	+	43.483	rs13165478	SAP30L	protein_coding	0.0	.	.	.	.	-12.956977714799518	0.0	92.68376067960926	1.9097011416987888	0.04333143330039782	poorsig	1	0		0	0	.	0	0	.
5	154445997	154817605	rs13165478+rs13185595	3	371.608	QRS	HAND1	0.0	3.0	poorsig	154474972	154478227	154478227	-	11.253	rs13165478	HAND1	protein_coding	1.0	signet	mindist	.	signet+	-12.75804486519879	0.0	95.57854330813564	1.9097011416987888	0.9558431131870586	mindist	4	4	ACHE:coloc;NKX2-5;PMP22;PRKCA:coloc	0	0	.	0	0	.
5	154445997	154817605	rs13165478+rs13185595	3	371.608	QRS	HAND1	0.0	3.0	poorsig	154682986	154817605	154682986	+	190.376	rs13185595	LARP1	protein_coding	0.0	.	.	.	.	-13.86364364953112	0.0	89.6297259689187	1.9097011416987888	0.0008254535125435105	poorsig	18	2	GBF1;SIPA1L1	0	0	.	0	0	.
5	165403746	168264157	rs830233	1	2860.411	JT	TENM2	0.0	1.0	poorsig	166979029	168264157	166979029	+	1575.283	rs830233	TENM2	protein_coding	1.0	signet	mindist	.	signet+	-22.41168882303387	0.0	95.57854330813564	1.9097011416987888	1.0	mindist	1	0		0	0	.	0	0	.
5	172958729	173328447	rs255292+rs4868243	6	369.718	PR	BNIP1	0.0	6.0	poorsig	172958729	172969771	172958729	+	195.134	rs255292	RPL26L1	protein_coding	0.0	.	.	.	.	-13.893011396921755	0.0	89.52377623331714	1.877946066838895	0.0005587938487698139	poorsig	16	0		0	0	.	0	0	.
5	172958729	173328447	rs255292+rs4868243	6	369.718	HR+PR	BNIP1	0.0	6.0	poorsig	172983771	173035445	172983771	+	170.092	rs255292	ATP6V0E1	protein_coding	0.0	.	.	.	.	-13.738444955106637	0.0	93.61364751256691	1.877946066838895	0.03895717872425118	poorsig	1	0		0	0	.	0	0	.
5	172958729	173328447	rs255292+rs4868243	6	369.718	HR+PR	BNIP1	0.0	6.0	poorsig	173056352	173139284	173056352	+	97.511	rs255292	CREBRF	protein_coding	0.0	.	.	.	.	-13.290454103202498	0.0	93.61364751256691	1.877946066838895	0.06097438837986312	poorsig	1	0		0	0	.	0	0	.
5	172958729	173328447	rs255292+rs4868243	6	369.718	HR+PR	BNIP1	0.0	6.0	poorsig	173144442	173164387	173144442	+	9.421	rs255292	BNIP1	protein_coding	0.0	.	mindist	.	.	-12.746737233164396	0.0	93.7107353530763	1.877946066838895	0.11572985326239152	mindist	4	1	SCN3B:omim	0	0	.	0	0	.
5	172958729	173328447	rs255292+rs4868243	6	369.718	HR+PR	BNIP1	0.0	6.0	poorsig	173232109	173235311	173235311	-	19.196	rs4868243	NKX2-5	protein_coding	1.0	signet	.	.	signet+	-12.807071350596823	0.0	95.57854330813564	1.9097011416987888	0.7281357760831388	poorsig	4	3	HAND1;ID2;TBX5	0	0	.	2	1	TBX5
5	172958729	173328447	rs255292+rs4868243	6	369.718	HR+PR	BNIP1	0.0	6.0	poorsig	173314723	173328447	173328447	-	112.332	rs4868243	STC2	protein_coding	0.0	.	.	.	.	-13.381933587035336	0.0	93.61364751256691	1.877946066838895	0.0556440097015856	poorsig	1	0		0	0	.	0	0	.
5	173888349	174243501	rs359466	3	355.152	QRS	CPEB4	0.0	2.0	poorsig	173888349	173961980	173888349	+	0.514	rs359466	CPEB4	protein_coding	0.0	.	mindist	.	.	-12.691760661914204	0.0	91.70633532123384	1.9097011416987888	0.025017213134834147	mindist	13	0		0	0	.	0	0	.
5	173888349	174243501	rs359466	3	355.152	QRS	CPEB4	0.0	2.0	poorsig	173973779	174006140	173973779	+	84.916	rs359466	C5orf47	protein_coding	1.0	signet	.	.	signet+	-13.212714132966036	0.0	95.57854330813564	1.9097011416987888	0.7139540676063079	poorsig	0	0		0	0	.	0	0	.
5	173888349	174243501	rs359466	3	355.152	QRS	CPEB4	0.0	2.0	poorsig	174045706	174243501	174045706	+	156.843	rs359466	NSG2	protein_coding	0.0	.	.	.	.	-13.656668308368811	0.0	95.01630929109554	1.9097011416987888	0.26102871925885784	poorsig	2	0		0	0	.	0	0	.
6	5260950	5829192	rs200214	2	568.242	JT	FARS2	0.0	2.0	poorsig	5103629	5260950	5260950	-	217.843	rs200214	LYRM4	protein_coding	1.0	signet	.	.	signet+	-14.033177890300069	0.0	95.57854330813564	1.9097011416987888	0.8417814814625267	poorsig	4	0		0	0	.	0	0	.
6	5260950	5829192	rs200214	2	568.242	JT	FARS2	0.0	2.0	poorsig	5261044	5829192	5261044	+	217.749	rs200214	FARS2	protein_coding	0.0	.	mindist	.	.	-14.0325976952066	0.0	93.9064197619273	1.9097011416987888	0.15821851853747324	mindist	9	0		0	0	.	0	0	.
6	7347446	7881728	rs2744375+rs7771320	6	534.282	HR+QRS	DSP	0.0	5.0	poorsig	7268306	7347446	7347446	-	155.07	rs7771320	SSR1	protein_coding	0.0	.	.	.	.	-13.645724841339891	0.0	92.52375659870437	1.9097011416987888	0.010610491697032917	poorsig	11	0		0	0	.	0	0	.
6	7347446	7881728	rs2744375+rs7771320	6	534.282	HR+QRS	DSP	0.0	5.0	poorsig	7326656	7389742	7389742	-	112.774	rs7771320	CAGE1	protein_coding	0.32	.	.	.	.	-13.38466173843228	0.0	95.29704333695744	1.9097011416987888	0.22056515428058432	poorsig	1	0		0	0	.	0	0	.
6	7347446	7881728	rs2744375+rs7771320	6	534.282	HR+QRS	DSP	0.0	5.0	poorsig	7389793	7418037	7389793	+	112.723	rs7771320	RIOK1	protein_coding	0.0	.	.	.	.	-13.384346951732631	0.0	87.71706227808421	1.9097011416987888	0.00011264960295856807	poorsig	29	0		0	0	.	0	0	.
6	7347446	7881728	rs2744375+rs7771320	6	534.282	HR+QRS	DSP	0.0	5.0	poorsig	7541617	7586714	7541617	+	12.989	rs2744375	DSP	protein_coding	0.0	.	mindist	.	.	-12.76875995756326	0.0	90.1953179592304	1.9097011416987888	0.002485240756223252	mindist	22	1	PRKCA:coloc	0	0	.	0	0	.
6	7347446	7881728	rs2744375+rs7771320	6	534.282	HR+QRS	DSP	0.0	5.0	poorsig	7590198	7611967	7590198	+	35.592	rs2744375	SNRNP48	protein_coding	0.68	signet	.	.	signet+	-12.90827218838936	0.0	95.57854330813564	1.9097011416987888	0.4706349106068687	poorsig	0	0		0	0	.	0	0	.
6	7347446	7881728	rs2744375+rs7771320	6	534.282	HR+QRS	DSP	0.0	5.0	poorsig	7726099	7881728	7726099	+	171.493	rs2744375	BMP6	protein_coding	0.0	.	.	.	.	-13.747092330914596	0.0	95.95225940701228	1.9097011416987888	0.29559155305633233	poorsig	2	1	ACVR2A	0	0	.	0	0	.
6	12008762	12297194	rs3777755	2	288.432	QRS	EDN1	0.0	2.0	poorsig	12008762	12164999	12008762	+	150.704	rs3777755	HIVEP1	protein_coding	0.0	.	.	.	.	-13.61877663093478	0.0	94.36346237506936	1.9097011416987888	0.20794655177946955	poorsig	3	0		0	0	.	0	0	.
6	12008762	12297194	rs3777755	2	288.432	QRS	EDN1	0.0	2.0	poorsig	12290361	12297194	12290361	+	130.895	rs3777755	EDN1	protein_coding	1.0	signet	mindist	.	signet+	-13.496509773418776	0.0	95.57854330813564	1.9097011416987888	0.7920534482205305	mindist	2	1	ADM	0	0	.	0	0	.
6	16129086	16295549	rs1042391+rs7765828	2	166.463	QT	GMPR	0.0	1.0	poorsig	16129086	16148248	16129086	+	161.444	rs1042391	MYLIP	protein_coding	1.0	signet	.	.	signet+	-13.685067006507596	0.0	95.57854330813564	1.9097011416987888	0.6752593435567006	poorsig	5	3	KANK4;PAM;PMP22	0	0	.	0	0	.
6	16129086	16295549	rs1042391+rs7765828	2	166.463	QT	GMPR	0.0	1.0	poorsig	16238587	16295549	16238587	+	51.943	rs1042391	GMPR	protein_coding	0.0	.	mindist	.	.	-13.009195273211622	0.0	94.17060162868094	1.9097011416987888	0.3247406564432995	mindist	0	0		0	0	.	0	0	.
6	27247701	27473118	rs13195040	4	225.417	QRS	ZNF184	0.0	3.0	poorsig	27247701	27256624	27247701	+	198.444	rs13195040	PRSS16	protein_coding	0.0	.	.	.	.	-13.9134416709577	0.0	96.23487702628616	1.9097011416987888	0.2284944033583321	poorsig	2	1	PRKAG2:omim	0	0	.	0	0	.
6	27247701	27473118	rs13195040	4	225.417	QRS	ZNF184	0.0	3.0	poorsig	27285903	27312273	27312273	-	133.872	rs13195040	POM121L2	protein_coding	0.0	.	.	.	.	-13.514884675474669	0.0	95.86058081866749	1.9097011416987888	0.23410564900426303	poorsig	0	0		0	0	.	0	0	.
6	27247701	27473118	rs13195040	4	225.417	QRS	ZNF184	0.0	3.0	poorsig	27374615	27403908	27374615	+	71.53	rs13195040	ZNF391	protein_coding	0.0	.	.	.	.	-13.130091882740926	0.0	95.29727300762654	1.9097011416987888	0.19583206615474785	poorsig	2	0		0	0	.	0	0	.
6	27247701	27473118	rs13195040	4	225.417	QRS	ZNF184	0.0	3.0	poorsig	27450743	27473118	27473118	-	26.973	rs13195040	ZNF184	protein_coding	1.0	signet	mindist	.	signet+	-12.855073236148945	0.0	95.57854330813564	1.9097011416987888	0.341567881482657	mindist	1	0		0	0	.	0	0	.
6	30571393	31035402	rs1264353	19	464.009	QRS	DDR1	0.0	13.0	poorsig	30571393	30597179	30571393	+	248.592	rs1264353	ABCF1	protein_coding	0.0	.	.	.	.	-14.22296958103456	0.0	91.61589952764956	1.9097011416987888	0.0019776605423396914	poorsig	15	1	C19orf47	0	0	.	0	0	.
6	30571393	31035402	rs1264353	19	464.009	QRS	DDR1	0.0	13.0	poorsig	30617840	30626395	30617840	+	202.145	rs1264353	MRPS18B	protein_coding	0.0	.	.	.	.	-13.936285309690938	0.0	91.78554367088032	1.9097011416987888	0.003121279507882487	poorsig	11	0		0	0	.	0	0	.
6	30571393	31035402	rs1264353	19	464.009	QRS	DDR1	0.0	13.0	poorsig	30600413	30618612	30618612	-	201.373	rs1264353	PPP1R10	protein_coding	0.7	signet	.	.	signet+	-13.931520303178628	0.0	95.57854330813564	1.9097011416987888	0.13921335163265103	poorsig	4	2	ARHGAP10;FNDC4	0	0	.	0	0	.
6	30571393	31035402	rs1264353	19	464.009	QRS	DDR1	0.0	13.0	poorsig	30626842	30646823	30626842	+	193.143	rs1264353	ATAT1	protein_coding	0.0	.	.	.	.	-13.88072237105905	0.0	94.82746657151978	1.9097011416987888	0.06911203308039446	poorsig	0	0		0	0	.	0	0	.
6	30571393	31035402	rs1264353	19	464.009	QRS	DDR1	0.0	13.0	poorsig	30647039	30653210	30647039	+	172.946	rs1264353	C6orf136	protein_coding	0.0	.	.	.	.	-13.756060665710436	0.0	94.82746657151978	1.9097011416987888	0.07828770458136751	poorsig	0	0		0	0	.	0	0	.
6	30571393	31035402	rs1264353	19	464.009	QRS	DDR1	0.0	13.0	poorsig	30653119	30673006	30653119	+	166.866	rs1264353	DHX16	protein_coding	0.0	.	.	.	.	-13.718533153281877	0.0	93.25575070723542	1.9097011416987888	0.01688122755874899	poorsig	9	1	GABPB1	0	0	.	0	0	.
6	30571393	31035402	rs1264353	19	464.009	QRS	DDR1	0.0	13.0	poorsig	30676389	30687895	30687895	-	132.09	rs1264353	PPP1R18	protein_coding	0.0	.	.	.	.	-13.503885657851692	0.0	93.25575070723542	1.9097011416987888	0.02092301406593965	poorsig	9	1	NACA:exome	0	0	.	0	0	.
6	30571393	31035402	rs1264353	19	464.009	QRS	DDR1	0.0	13.0	poorsig	30688047	30691420	30691420	-	128.565	rs1264353	NRM	protein_coding	0.0	.	.	.	.	-13.482128341846648	0.0	93.53166415176504	1.9097011416987888	0.0281774063953203	poorsig	8	1	GJA1	0	0	.	0	0	.
6	30571393	31035402	rs1264353	19	464.009	QRS	DDR1	0.0	13.0	poorsig	30717435	30725538	30717435	+	102.55	rs1264353	TUBB	protein_coding	0.0	.	.	.	.	-13.321556263585313	0.0	87.19150459885961	1.9097011416987888	5.836335847224342e-05	poorsig	37	4	GJA1;ID2;MAP3K7;SENP2:exome	0	0	.	0	0	.
6	30571393	31035402	rs1264353	19	464.009	QRS	DDR1	0.0	13.0	poorsig	30699807	30717447	30717447	-	102.538	rs1264353	MDC1	protein_coding	0.0	.	.	.	.	-13.32148219612657	0.0	93.21332886172968	1.9097011416987888	0.024066752431207972	poorsig	22	6	ANK2:omim;ATP2A2;CAVIN2;CREBBP;SENP2:exome;TCF7L2	0	0	.	0	0	.
6	30571393	31035402	rs1264353	19	464.009	QRS	DDR1	0.0	13.0	poorsig	30727709	30742732	30742732	-	77.253	rs1264353	FLOT1	protein_coding	0.01	.	.	.	.	-13.165415888271951	0.0	93.18088188108314	1.9097011416987888	0.02723357666039064	poorsig	15	3	CAV1:coloc;CAV3:omim;SORBS1	0	0	.	0	0	.
6	30571393	31035402	rs1264353	19	464.009	QRS	DDR1	0.0	13.0	poorsig	30743199	30744548	30744548	-	75.437	rs1264353	IER3	protein_coding	0.0	.	.	.	.	-13.154207012849213	0.0	94.5471379530276	1.9097011416987888	0.10797671428694884	poorsig	1	0		0	0	.	0	0	.
6	30571393	31035402	rs1264353	19	464.009	QRS	DDR1	0.0	13.0	poorsig	30876421	30900156	30876421	+	56.436	rs1264353	DDR1	protein_coding	0.0	.	mindist	.	.	-13.03692736422174	0.0	92.98058557926494	1.9097011416987888	0.025346556189301157	mindist	9	1	CDH2	0	0	.	0	0	.
6	30571393	31035402	rs1264353	19	464.009	QRS	DDR1	0.0	13.0	poorsig	30908207	30914106	30908207	+	88.222	rs1264353	GTF2H4	protein_coding	0.0	.	.	.	.	-13.233119717849064	0.0	93.98877487206651	1.9097011416987888	0.05709061882961571	poorsig	3	0		0	0	.	0	0	.
6	30571393	31035402	rs1264353	19	464.009	QRS	DDR1	0.0	13.0	poorsig	30914205	30926459	30914205	+	94.22	rs1264353	VARS2	protein_coding	0.0	.	.	.	.	-13.270141102642896	0.0	93.00909008748984	1.9097011416987888	0.020654508814305073	poorsig	18	4	CAMK2D:coloc;GBF1;PRKCA:coloc;RYR2:omim	0	0	.	0	0	.
6	30571393	31035402	rs1264353	19	464.009	QRS	DDR1	0.0	13.0	poorsig	30931353	30955636	30931353	+	111.368	rs1264353	SFTA2	protein_coding	0.29	.	.	.	.	-13.375983501183176	0.0	94.82746657151978	1.9097011416987888	0.11448773800285136	poorsig	0	0		0	0	.	0	0	.
6	30571393	31035402	rs1264353	19	464.009	QRS	DDR1	0.0	13.0	poorsig	30934523	30954221	30934523	+	114.538	rs1264353	MUCL3	protein_coding	0.0	.	.	.	.	-13.395549654867144	0.0	94.82746657151978	1.9097011416987888	0.11226942601286974	poorsig	0	0		0	0	.	0	0	.
6	30571393	31035402	rs1264353	19	464.009	QRS	DDR1	0.0	13.0	poorsig	30983718	30989903	30983718	+	163.733	rs1264353	MUC21	protein_coding	0.0	.	.	.	.	-13.69919537426236	0.0	94.82746657151978	1.9097011416987888	0.08286856948067979	poorsig	0	0		0	0	.	0	0	.
6	30571393	31035402	rs1264353	19	464.009	QRS	DDR1	0.0	13.0	poorsig	31010474	31035402	31010474	+	190.489	rs1264353	MUC22	protein_coding	0.0	.	.	.	.	-13.864341118100928	0.0	94.82746657151978	1.9097011416987888	0.0702534985687135	poorsig	0	0		0	0	.	0	0	.
6	36442767	37029069	rs1321311+rs236349+rs9470361	12	586.302	QRS	PPIL1	0.0	9.0	poorsig	36442767	36491143	36442767	+	212.356	rs1321311	KCTD20	protein_coding	0.0	.	.	.	.	-13.99931054479094	0.0	93.29517262143968	1.9097011416987888	0.019630077234537448	poorsig	3	0		0	0	.	0	0	.
6	36442767	37029069	rs1321311+rs236349+rs9470361	12	586.302	QRS	PPIL1	0.0	9.0	poorsig	36390551	36442854	36442854	-	212.269	rs1321311	PXT1	protein_coding	0.0	.	.	.	.	-13.99877355571507	0.0	94.131394294489	1.9097011416987888	0.045323316129584124	poorsig	0	0		0	0	.	0	0	.
6	36442767	37029069	rs1321311+rs236349+rs9470361	12	586.302	QRS	PPIL1	0.0	9.0	poorsig	36493892	36547479	36547479	-	107.644	rs1321311	STK38	protein_coding	1.0	signet	.	.	signet+	-13.352997899820684	0.0	95.57854330813564	1.9097011416987888	0.3675084363567701	poorsig	14	6	CALM1:omim;CAV1:coloc;GBF1;ID2;KCNJ2:omim;SENP2:exome	0	0	.	0	0	.
6	36442767	37029069	rs1321311+rs236349+rs9470361	12	586.302	QRS	PPIL1	0.0	9.0	poorsig	36594353	36605600	36594353	+	60.77	rs1321311	SRSF3	protein_coding	0.0	.	.	.	.	-13.063678061403545	0.0	87.1074505592052	1.9097011416987888	0.00010279417036805093	poorsig	24	0		0	0	.	0	0	.
6	36442767	37029069	rs1321311+rs236349+rs9470361	12	586.302	HR+QRS	PPIL1	0.0	9.0	poorsig	36676460	36687337	36676460	+	20.858	rs9470361	CDKN1A	protein_coding	0.0	.	.	.	.	-12.817329693632391	0.0	88.91074943190043	2.0789419210834765	0.0009454080779320258	poorsig	18	2	CAMK2D:coloc;CREBBP	6	3	CREBBP;SP3;TBX3	0	0	.
6	36442767	37029069	rs1321311+rs236349+rs9470361	12	586.302	HR+QRS	PPIL1	0.0	9.0	poorsig	36697826	36733184	36697826	+	42.224	rs9470361	RAB44	protein_coding	0.0	.	.	.	.	-12.949206803919983	0.0	94.131394294489	1.9097011416987888	0.12946212362733733	poorsig	0	0		0	0	.	0	0	.
6	36442767	37029069	rs1321311+rs236349+rs9470361	12	586.302	HR+QRS	PPIL1	0.0	9.0	poorsig	36740775	36839444	36740775	+	85.173	rs9470361	CPNE5	protein_coding	0.0	.	.	.	.	-13.21430041104073	0.0	93.5731464039505	1.9097011416987888	0.05682900569669938	poorsig	2	0		0	0	.	0	0	.
6	36442767	37029069	rs1321311+rs236349+rs9470361	12	586.302	HR+QRS	PPIL1	0.0	9.0	poorsig	36854827	36874803	36854827	+	2.038	rs236349	PPIL1	protein_coding	0.0	.	mindist	.	.	-12.701167229174258	0.0	93.5731464039505	1.9097011416987888	0.0949338222463686	mindist	2	0		0	0	.	0	0	.
6	36442767	37029069	rs1321311+rs236349+rs9470361	12	586.302	HR+QRS	PPIL1	0.0	9.0	poorsig	36871870	36928964	36871870	+	19.081	rs236349	C6orf89	protein_coding	0.0	.	.	.	.	-12.80636153745056	0.0	93.85188610578194	1.9097011416987888	0.11292517536566107	poorsig	1	0		0	0	.	0	0	.
6	36442767	37029069	rs1321311+rs236349+rs9470361	12	586.302	HR	PPIL1	0.0	9.0	poorsig	36948263	36964837	36948263	+	95.474	rs236349	PI16	protein_coding	0.0	.	.	.	.	-13.277881152081283	0.0	94.131394294489	1.9097011416987888	0.0931968579886376	poorsig	0	0		0	0	.	0	0	.
6	36442767	37029069	rs1321311+rs236349+rs9470361	12	586.302	HR	PPIL1	0.0	9.0	poorsig	36965807	36986298	36965807	+	113.018	rs236349	MTCH1	protein_coding	0.0	.	.	.	.	-13.386167776760006	0.0	93.43595053190651	1.9097011416987888	0.0417201247914337	poorsig	15	4	ATP1B1;FGFR1;GNB4:coloc;SCN3B:omim	0	0	.	0	0	.
6	36442767	37029069	rs1321311+rs236349+rs9470361	12	586.302	HR	PPIL1	0.0	9.0	poorsig	37005646	37029069	37005646	+	152.857	rs236349	FGD2	protein_coding	0.0	.	.	.	.	-13.632065567490486	0.0	93.5731464039505	1.9097011416987888	0.03742285831467044	poorsig	2	0		0	0	.	0	0	.
6	46652830	46839778	rs9296504	6	186.948	QRS	SLC25A27	0.0	2.0	poorsig	46549580	46652830	46652830	-	8.938	rs9296504	CYP39A1	protein_coding	0.0	.	.	.	.	-12.743756017950089	0.0	95.57854330813564	1.9097011416987888	0.20268462590021566	poorsig	0	0		0	0	.	0	0	.
6	46652830	46839778	rs9296504	6	186.948	QRS	SLC25A27	0.0	2.0	poorsig	46652915	46678190	46652915	+	8.853	rs9296504	SLC25A27	protein_coding	1.0	signet	mindist	.	signet+	-12.743231373450676	0.0	95.57854330813564	1.9097011416987888	0.20279099117384958	mindist	0	0		0	0	.	0	0	.
6	46652830	46839778	rs9296504	6	186.948	QRS	SLC25A27	0.0	2.0	poorsig	46687875	46704319	46687875	+	26.107	rs9296504	TDRD6	protein_coding	0.0	.	.	.	.	-12.849728034543164	0.0	95.57854330813564	1.9097011416987888	0.18230464975452276	poorsig	0	0		0	0	.	0	0	.
6	46652830	46839778	rs9296504	6	186.948	QRS	SLC25A27	0.0	2.0	poorsig	46704201	46735693	46735693	-	73.925	rs9296504	PLA2G7	protein_coding	0.0	.	.	.	.	-13.1448745130479	0.0	95.29704333695744	1.9097011416987888	0.10241495406510116	poorsig	1	0		0	0	.	0	0	.
6	46652830	46839778	rs9296504	6	186.948	QRS	SLC25A27	0.0	2.0	poorsig	46746933	46759506	46746933	+	85.165	rs9296504	ANKRD66	protein_coding	0.0	.	.	.	.	-13.214251032734904	0.0	95.57854330813564	1.9097011416987888	0.126615658795085	poorsig	0	0		0	0	.	0	0	.
6	46652830	46839778	rs9296504	6	186.948	QRS	SLC25A27	0.0	2.0	poorsig	46793389	46839778	46793389	+	131.621	rs9296504	MEP1A	protein_coding	0.0	.	.	.	.	-13.50099085467258	0.0	96.234646004376	1.9097011416987888	0.18318912031122586	poorsig	1	1	MEP1B	0	0	.	0	0	.
6	54254589	54390142	rs3736352	1	135.553	JT	TINAG	0.0	0.0	poorsig	54307859	54390142	54307859	+	53.27	rs3736352	TINAG	protein_coding	1.0	signet	mindist	.	signet+	-13.017385899690684	0.0	95.57854330813564	1.9097011416987888	1.0	mindist	0	0		0	0	.	0	0	.
6	90296843	90587072	rs10484885	2	290.229	JT	BACH2	0.0	2.0	poorsig	89926528	90296843	90296843	-	98.173	rs10484885	BACH2	protein_coding	0.04	.	mindist	.	.	-13.294540158009688	0.0	94.895817564524	1.9097011416987888	0.4742097067953397	mindist	3	0		0	0	.	0	0	.
6	90296843	90587072	rs10484885	2	290.229	JT	BACH2	0.0	2.0	poorsig	90513573	90587072	90587072	-	192.056	rs10484885	MAP3K7	protein_coding	0.96	signet	.	.	signet+	-13.8740130937548	0.0	95.57854330813564	1.9097011416987888	0.5257902932046602	poorsig	14	4	CALM1:omim;CALM2:omim;CALM3:omim;FBXL17	0	0	.	0	0	.
6	117907264	118317676	rs457162	1	410.412	QT	SLC35F1	0.0	1.0	poorsig	117907264	118317676	117907264	+	307.556	rs457162	SLC35F1	protein_coding	1.0	signet	mindist	.	signet+	-14.58691238413283	0.0	95.57854330813564	1.9097011416987888	1.0	mindist	1	0		0	0	.	0	0	.
6	118238495	119149387	rs10457327+rs11153730+rs12210733+rs3734381+rs3734382+rs3902035+rs3951016+rs9489510	6	910.892	HR+JT+QRS+QT	CEP85L	1.0	4.0	coloc	118548296	118561716	118548296	+	17.502	rs3734382	PLN	protein_coding	0.0	.	.	.	.	-12.796615494337944	0.0	96.22981588876414	1.9097011416987888	0.17514801624047294	poorsig	11	4	ATP2A2;CACNA1C:omim;CAV3:omim;GJA1	0	0	.	0	0	.
6	118238495	119149387	rs10457327+rs11153730+rs12210733+rs3734381+rs3734382+rs3902035+rs3951016+rs9489510	6	910.892	HR+JT+QRS+QT	CEP85L	1.0	4.0	coloc	118589070	118589634	118589070	+	22.93	rs3734381	SSXP10	processed_pseudogene	1.0	signet	.	coloc	signet+	-12.830118674841598	2.054985245702309	95.57854330813564	1.9097011416987888	0.6894132738395717	coloc	0	0		0	0	.	0	0	.
6	118238495	119149387	rs10457327+rs11153730+rs12210733+rs3734381+rs3734382+rs3902035+rs3951016+rs9489510	6	910.892	JT+QT	CEP85L	1.0	4.0	coloc	118460772	118710075	118710075	-	12.66	rs9489510	CEP85L	protein_coding	0.0	.	mindist	.	.	-12.766729274736123	0.0	95.57854330813564	1.9097011416987888	0.0940893687968426	mindist	0	0		0	0	.	0	0	.
6	118238495	119149387	rs10457327+rs11153730+rs12210733+rs3734381+rs3734382+rs3902035+rs3951016+rs9489510	6	910.892	QT	CEP85L	1.0	4.0	coloc	118894152	118909171	118894152	+	171.417	rs9489510	ASF1A	protein_coding	0.0	.	.	.	.	-13.74662323700924	0.0	93.07240615004312	1.9097011416987888	0.002881220364662324	poorsig	9	0		0	0	.	0	0	.
6	118238495	119149387	rs10457327+rs11153730+rs12210733+rs3734381+rs3734382+rs3902035+rs3951016+rs9489510	6	910.892	QT	CEP85L	1.0	4.0	coloc	118813442	118935162	118935162	-	212.427	rs9489510	MCM9	protein_coding	0.0	.	.	.	.	-13.999748777255151	0.0	95.29704333695744	1.9097011416987888	0.020691553816044823	poorsig	1	0		0	0	.	0	0	.
6	118238495	119149387	rs10457327+rs11153730+rs12210733+rs3734381+rs3734382+rs3902035+rs3951016+rs9489510	6	910.892	QT	CEP85L	1.0	4.0	coloc	118959763	119149387	118959763	+	237.028	rs9489510	FAM184A	protein_coding	0.0	.	.	.	.	-14.15159323996156	0.0	95.29704333695744	1.9097011416987888	0.0177765669424055	poorsig	1	0		0	0	.	0	0	.
6	121334745	121846992	rs1320761+rs3792943	2	512.247	HR	GJA1	0.0	1.0	poorsig	121079494	121334745	121334745	-	102.621	rs3792943	TBC1D32	protein_coding	0.0	.	.	.	.	-13.321994496049523	0.0	90.4274877150452	1.9097011416987888	0.0030991270614592493	poorsig	0	0		0	0	.	0	0	.
6	121334745	121846992	rs1320761+rs3792943	2	512.247	HR	GJA1	0.0	1.0	poorsig	121435595	121449727	121435595	+	1.771	rs3792943	GJA1	protein_coding	1.0	signet	mindist	.	signet+	-12.69951922821728	0.0	95.57854330813564	1.9097011416987888	0.9969008729385407	mindist	32	16	ATP2A2;CALM1:omim;CALM2:omim;CALM3:omim;CAND2;CASQ2:omim;CAV1:coloc;CDH2;ELP6;MYH7;PIK3C3;PRKCA:coloc;RYR2:omim;SCN10A:coloc,exome,omim;SLC8A1;SOD2	0	0	.	0	0	.
6	123637093	123637093	locus_TRDN	1	0.0		TRDN	1.0	1.0	.	123216339	123637093	123637093	-	0.0		TRDN	omim	1.0	signet	mindist	omim	signet+	-12.688588105764817	2.6813310543687003	95.57854330813564	1.9097011416987888	1.0	.	9	4	CALM1:omim;CASQ2:omim;NRAP:exome;PMP22	0	0	.	0	0	.
6	159472905	159762529	rs4708832	1	289.624	QRS	SOD2	0.0	1.0	poorsig	159669069	159762529	159669069	+	196.164	rs4708832	SOD2	protein_coding	1.0	signet	mindist	.	signet+	-13.89936885379699	0.0	95.57854330813564	1.9097011416987888	1.0	mindist	8	4	ABHD10;CAV3:omim;GJA1;SNTA1:omim	0	0	.	0	0	.
7	35218665	35267372	rs1362212+rs1419856+rs58437978	1	48.707	HR+QRS	TBX20	0.0	1.0	poorsig	35202430	35254100	35254100	-	11.595	rs1362212	TBX20	protein_coding	1.0	signet	mindist	.	signet+	-12.760155787772897	0.0	95.57854330813564	1.9097011416987888	1.0	mindist	2	2	TLE3;XCL1	0	0	.	0	0	.
7	35506177	35697459	rs11763856	1	191.282	PR	HERPUD2	0.0	0.0	poorsig	35632659	35697459	35697459	-	191.282	rs11763856	HERPUD2	protein_coding	1.0	signet	mindist	.	signet+	-13.869235742666032	0.0	95.57854330813564	1.9097011416987888	1.0	mindist	0	0		0	0	.	0	0	.
7	45921874	46580547	rs7784776	1	658.673	QRS	IGFBP3	0.0	1.0	poorsig	45912245	45921874	45921874	-	658.673	rs7784776	IGFBP3	protein_coding	1.0	signet	mindist	.	signet+	-16.754107710017358	0.0	95.57854330813564	1.9097011416987888	1.0	mindist	2	2	CAV1:coloc;PRKCA:coloc	2	1	SP3	0	0	.
7	46601302	47582558	rs6968945	1	981.256	QRS	TNS3	0.0	1.0	poorsig	47275154	47582558	47275154	+	673.852	rs6968945	TNS3	protein_coding	1.0	signet	mindist	.	signet+	-16.847796873035957	0.0	95.57854330813564	1.9097011416987888	1.0	mindist	4	0		0	0	.	0	0	.
7	55365337	55572988	rs1997103	2	207.651	JT	LANCL2	0.0	2.0	poorsig	55365337	55433737	55365337	+	30.053	rs1997103	LANCL2	protein_coding	1.0	signet	mindist	.	signet+	-12.874083883892355	0.0	95.57854330813564	1.9097011416987888	0.7320433486954827	mindist	4	1	KCNJ5:coloc,omim	0	0	.	0	0	.
7	55365337	55572988	rs1997103	2	207.651	JT	LANCL2	0.0	2.0	poorsig	55436056	55572988	55572988	-	177.598	rs1997103	VOPP1	protein_coding	0.0	.	.	.	.	-13.784774150548865	0.0	95.48421906161926	1.9097011416987888	0.2679566513045173	poorsig	1	0		0	0	.	0	0	.
7	72828200	73155431	rs404321	7	327.231	QT	TRIM74	0.0	2.0	poorsig	72558744	72828200	72828200	-	127.391	rs404321	TYW1B	protein_coding	0.0	.	.	.	.	-13.474882075466528	0.0	95.48491153495269	1.9097011416987888	0.13185513932487528	poorsig	0	0		0	0	.	0	0	.
7	72828200	73155431	rs404321	7	327.231	QT	TRIM74	0.0	2.0	poorsig	72879349	72951440	72879349	+	76.242	rs404321	POM121	protein_coding	0.0	.	.	.	.	-13.159175704873055	0.0	93.53075829212554	1.9097011416987888	0.02561702112854121	poorsig	6	0		0	0	.	0	0	.
7	72828200	73155431	rs404321	7	327.231	QT	TRIM74	0.0	2.0	poorsig	72959485	72969466	72969466	-	13.875	rs404321	TRIM74	protein_coding	0.72	signet	mindist	.	signet+	-12.774228604933606	0.0	95.57854330813564	1.9097011416987888	0.29177680230858255	mindist	3	1	GNG3	0	0	.	0	0	.
7	72828200	73155431	rs404321	7	327.231	QT	TRIM74	0.0	2.0	poorsig	73019719	73029766	73029766	-	74.175	rs404321	SPDYE8	protein_coding	0.28	.	.	.	.	-13.146417585104992	0.0	95.48491153495269	1.9097011416987888	0.18312489034533888	poorsig	0	0		0	0	.	0	0	.
7	72828200	73155431	rs404321	7	327.231	QT	TRIM74	0.0	2.0	poorsig	73047862	73057911	73057911	-	102.32	rs404321	SPDYE11	protein_coding	0.0	.	.	.	.	-13.320136637292784	0.0	95.48491153495269	1.9097011416987888	0.15392251536105914	poorsig	0	0		0	0	.	0	0	.
7	72828200	73155431	rs404321	7	327.231	QT	TRIM74	0.0	2.0	poorsig	73075972	73086038	73086038	-	130.447	rs404321	SPDYE9	protein_coding	0.0	.	.	.	.	-13.49374458829246	0.0	95.48491153495269	1.9097011416987888	0.129391329936651	poorsig	0	0		0	0	.	0	0	.
7	72828200	73155431	rs404321	7	327.231	QT	TRIM74	0.0	2.0	poorsig	73104008	73155431	73155431	-	199.84	rs404321	SPDYE10	protein_coding	0.0	.	.	.	.	-13.92205818532452	0.0	95.48491153495269	1.9097011416987888	0.08431230159495191	poorsig	0	0		0	0	.	0	0	.
7	82443777	82443777	locus_CACNA2D1	1	0.0		CACNA2D1	1.0	1.0	.	81946444	82443777	82443777	-	0.0		CACNA2D1	omim	1.0	signet	mindist	omim	signet+	-12.688588105764817	2.6813310543687003	95.57854330813564	1.9097011416987888	1.0	.	6	5	CACNA1C:omim;CACNB2:omim;CAV3:omim;MYH7B;SLC8A1	0	0	.	0	0	.
7	91940840	92110673	locus_AKAP9	1	169.833		AKAP9	1.0	1.0	.	91940840	92110673	91940840	+	0.0		AKAP9	omim	1.0	signet	mindist	omim	signet+	-12.688588105764817	2.6813310543687003	95.57854330813564	1.9097011416987888	1.0	.	13	5	CALM1:omim;CALM2:omim;CALM3:omim;KCNJ5:coloc,omim;KCNQ1:exome,omim	0	0	.	0	0	.
7	93890753	94004382	rs180239	3	113.629	HR	GNG11	2.0	2.0	coloc	93885396	93890753	93890753	-	30.35	rs180239	TFPI2	protein_coding	0.0	.	.	coloc	signet+	-12.875917053496186	2.054985245702309	94.54782634570294	1.955500609805128	0.23699382480110726	coloc	0	0		0	0	.	0	0	.
7	93890753	94004382	rs180239	3	113.629	HR	GNG11	2.0	2.0	coloc	93921735	93928610	93921735	+	0.632	rs180239	GNG11	protein_coding	1.0	signet	mindist	coloc	signet+	-12.692488991925154	2.054985245702309	95.57854330813564	1.9097011416987888	0.7623300824817231	coloc	3	2	GNB4:coloc;REP15	0	0	.	0	0	.
7	93890753	94004382	rs180239	3	113.629	HR	GNG11	2.0	2.0	coloc	93962762	94004382	94004382	-	83.279	rs180239	BET1	protein_coding	0.0	.	.	.	.	-13.202610097136176	0.0	91.1158449612796	1.9097011416987888	0.0006760927171695912	poorsig	24	4	ATP2A2;GBF1;GJA1;TRDN:omim	0	0	.	0	0	.
7	99919531	101139247	rs140367586+rs17881696+rs7808970	51	1219.716	HR	GAL3ST4	2.0	37.0	coloc	99876958	99919531	99919531	-	248.635	rs140367586	TRIM4	protein_coding	0.0	.	.	.	.	-14.22323498942838	0.0	94.36323405513151	1.917879406169341	0.003161405300207209	poorsig	2	0		0	0	.	0	0	.
7	99919531	101139247	rs140367586+rs17881696+rs7808970	51	1219.716	HR	GAL3ST4	2.0	37.0	coloc	99923266	99929620	99929620	-	238.546	rs140367586	GJC3	protein_coding	0.0	.	.	.	.	-14.160962773492242	0.0	94.92323125471955	1.917879406169341	0.00589017706700766	poorsig	0	0		0	0	.	0	0	.
7	99919531	101139247	rs140367586+rs17881696+rs7808970	51	1219.716	HR	GAL3ST4	2.0	37.0	coloc	99966720	99976042	99966720	+	201.446	rs140367586	AZGP1	protein_coding	0.0	.	.	.	.	-13.9319708802193	0.0	93.52894659705798	1.917879406169341	0.0018367418992433209	poorsig	5	0		0	0	.	0	0	.
7	99919531	101139247	rs140367586+rs17881696+rs7808970	51	1219.716	HR	GAL3ST4	2.0	37.0	coloc	100015572	100041689	100015572	+	152.594	rs140367586	ZKSCAN1	protein_coding	0.0	.	.	.	.	-13.63044225568642	0.0	94.92323125471955	1.917879406169341	0.010012222306495408	poorsig	0	0		0	0	.	0	0	.
7	99919531	101139247	rs140367586+rs17881696+rs7808970	51	1219.716	HR	GAL3ST4	2.0	37.0	coloc	100049774	100065040	100049774	+	118.392	rs140367586	ZSCAN21	protein_coding	0.0	.	.	.	.	-13.419337653699326	0.0	94.36323405513151	1.917879406169341	0.007063311409590916	poorsig	2	0		0	0	.	0	0	.
7	99919531	101139247	rs140367586+rs17881696+rs7808970	51	1219.716	HR	GAL3ST4	2.0	37.0	coloc	100064033	100082548	100082548	-	85.618	rs140367586	ZNF3	protein_coding	0.0	.	.	.	.	-13.21704707930236	0.0	94.64285041993196	1.917879406169341	0.011436624931166452	poorsig	1	0		0	0	.	0	0	.
7	99919531	101139247	rs140367586+rs17881696+rs7808970	51	1219.716	HR	GAL3ST4	2.0	37.0	coloc	100088969	100092187	100088969	+	79.197	rs140367586	COPS6	protein_coding	0.0	.	.	.	.	-13.177414816587923	0.0	88.77054338053955	1.917879406169341	3.35119275331816e-05	poorsig	25	1	EDN1	0	0	.	0	0	.
7	99919531	101139247	rs140367586+rs17881696+rs7808970	51	1219.716	HR	GAL3ST4	2.0	37.0	coloc	100101549	100110345	100101549	+	66.617	rs140367586	AP4M1	protein_coding	0.0	.	.	.	.	-13.099767430674888	0.0	94.36323405513151	1.917879406169341	0.009722902672515544	poorsig	2	0		0	0	.	0	0	.
7	99919531	101139247	rs140367586+rs17881696+rs7808970	51	1219.716	HR	GAL3ST4	2.0	37.0	coloc	100092728	100101940	100101940	-	66.226	rs140367586	MCM7	protein_coding	0.0	.	.	.	.	-13.09735406597759	0.0	88.61560801371111	1.917879406169341	3.109437096864226e-05	poorsig	26	2	SIPA1L1;SNTA1:omim	0	0	.	0	0	.
7	99919531	101139247	rs140367586+rs17881696+rs7808970	51	1219.716	HR	GAL3ST4	2.0	37.0	coloc	100119634	100125508	100119634	+	48.532	rs140367586	CNPY4	protein_coding	0.0	.	.	.	.	-12.988141598064614	0.0	94.64285041993196	1.917879406169341	0.0143783902184681	poorsig	1	0		0	0	.	0	0	.
7	99919531	101139247	rs140367586+rs17881696+rs7808970	51	1219.716	HR	GAL3ST4	2.0	37.0	coloc	100106876	100119841	100119841	-	48.325	rs140367586	TAF6	protein_coding	0.0	.	.	.	.	-12.98686393440134	0.0	94.73702391463716	1.917879406169341	0.015818459146784092	poorsig	4	1	TBX5	0	0	.	0	0	.
7	99919531	101139247	rs140367586+rs17881696+rs7808970	51	1219.716	HR	GAL3ST4	2.0	37.0	coloc	100126785	100128495	100126785	+	41.381	rs140367586	MBLAC1	protein_coding	0.0	.	.	.	.	-12.94400356494346	0.0	94.36323405513151	1.917879406169341	0.011361700210173993	poorsig	2	0		0	0	.	0	0	.
7	99919531	101139247	rs140367586+rs17881696+rs7808970	51	1219.716	HR	GAL3ST4	2.0	37.0	coloc	100148912	100155944	100148912	+	19.254	rs140367586	LAMTOR4	protein_coding	0.0	.	.	.	.	-12.807429343314068	0.0	94.92323125471955	1.917879406169341	0.02280134418488739	poorsig	0	0		0	0	.	0	0	.
7	99919531	101139247	rs140367586+rs17881696+rs7808970	51	1219.716	HR	GAL3ST4	2.0	37.0	coloc	100154420	100158723	100154420	+	13.746	rs140367586	TRAPPC14	protein_coding	0.0	.	.	.	.	-12.773432379752144	0.0	94.92323125471955	1.917879406169341	0.02358984807717239	poorsig	0	0		0	0	.	0	0	.
7	99919531	101139247	rs140367586+rs17881696+rs7808970	51	1219.716	HR	GAL3ST4	2.0	37.0	coloc	100159244	100168617	100168617	-	0.451	rs140367586	GAL3ST4	protein_coding	0.0	.	mindist	.	.	-12.691371807755816	0.0	94.92323125471955	1.917879406169341	0.02560728868598411	mindist	0	0		0	0	.	0	0	.
7	99919531	101139247	rs140367586+rs17881696+rs7808970	51	1219.716	HR	GAL3ST4	2.0	37.0	coloc	100169606	100177381	100177381	-	9.215	rs140367586	GPC2	protein_coding	0.0	.	.	.	.	-12.74546574178935	0.0	94.92323125471955	1.917879406169341	0.024258888619276192	poorsig	0	0		0	0	.	0	0	.
7	99919531	101139247	rs140367586+rs17881696+rs7808970	51	1219.716	HR	GAL3ST4	2.0	37.0	coloc	100177563	100221488	100177563	+	9.397	rs140367586	STAG3	protein_coding	0.0	.	.	.	.	-12.746589098246917	0.0	94.08437963572472	1.917879406169341	0.010473079584434736	poorsig	3	0		0	0	.	0	0	.
7	99919531	101139247	rs140367586+rs17881696+rs7808970	51	1219.716	HR	GAL3ST4	2.0	37.0	coloc	100218241	100221490	100218241	+	50.075	rs140367586	PVRIG	protein_coding	0.0	.	.	.	.	-12.997665438801006	0.0	94.36323405513151	1.917879406169341	0.010768079917407055	poorsig	2	0		0	0	.	0	0	.
7	99919531	101139247	rs140367586+rs17881696+rs7808970	51	1219.716	HR+QT	GAL3ST4	2.0	37.0	coloc	100307702	100322196	100307702	+	139.536	rs140367586	SPDYE3	protein_coding	0.0	.	.	.	.	-13.54984451600022	0.0	94.92323125471955	1.917879406169341	0.010852596032269372	poorsig	0	0		0	0	.	0	0	.
7	99919531	101139247	rs140367586+rs17881696+rs7808970	51	1219.716	HR+QT	GAL3ST4	2.0	37.0	coloc	100352176	100367831	100352176	+	130.939	rs7808970	PILRB	protein_coding	0.0	.	.	.	.	-13.496781354100824	0.0	94.64285041993196	1.917879406169341	0.008645912311677838	poorsig	1	0		0	0	.	0	0	.
7	99919531	101139247	rs140367586+rs17881696+rs7808970	51	1219.716	HR+QT	GAL3ST4	2.0	37.0	coloc	100367530	100400096	100367530	+	115.585	rs7808970	PILRA	protein_coding	0.0	.	.	.	.	-13.40201204064226	0.0	95.29727300762654	1.917879406169341	0.01828861152850946	poorsig	2	1	SORBS1	0	0	.	0	0	.
7	99919531	101139247	rs140367586+rs17881696+rs7808970	51	1219.716	HR+QT	GAL3ST4	2.0	37.0	coloc	100400826	100428992	100400826	+	82.289	rs7808970	ZCWPW1	protein_coding	0.0	.	.	.	.	-13.196499531790078	0.0	94.92323125471955	1.917879406169341	0.015452167754313365	poorsig	0	0		0	0	.	0	0	.
7	99919531	101139247	rs140367586+rs17881696+rs7808970	51	1219.716	QT	GAL3ST4	2.0	37.0	coloc	100428322	100434126	100428322	+	54.793	rs7808970	MEPCE	protein_coding	0.0	.	.	.	.	-13.026786294662507	0.0	84.51180770468144	1.917879406169341	5.508979296110379e-07	poorsig	38	2	STK38;TTN:exome	0	0	.	0	0	.
7	99919531	101139247	rs140367586+rs17881696+rs7808970	51	1219.716	QT	GAL3ST4	2.0	37.0	coloc	100435282	100436497	100436497	-	46.618	rs7808970	PPP1R35	protein_coding	0.0	.	.	.	.	-12.976327838395491	0.0	94.36323405513151	1.917879406169341	0.01100031374902941	poorsig	2	0		0	0	.	0	0	.
7	99919531	101139247	rs140367586+rs17881696+rs7808970	51	1219.716	QT	GAL3ST4	2.0	37.0	coloc	100456620	100464260	100464260	-	18.855	rs7808970	C7orf61	protein_coding	0.0	.	.	.	.	-12.804966600310944	0.0	94.92323125471955	1.917879406169341	0.02285756723879025	poorsig	0	0		0	0	.	0	0	.
7	99919531	101139247	rs140367586+rs17881696+rs7808970	51	1219.716	QT	GAL3ST4	2.0	37.0	coloc	100463359	100479232	100479232	-	3.883	rs7808970	TSC22D4	protein_coding	0.0	.	.	.	.	-12.71255510095562	0.0	92.7999508001325	1.917879406169341	0.002999403025814382	poorsig	10	1	MYLIP	0	0	.	0	0	.
7	99919531	101139247	rs140367586+rs17881696+rs7808970	51	1219.716	QT	GAL3ST4	2.0	37.0	coloc	100483927	100494802	100483927	+	0.812	rs7808970	NYAP1	protein_coding	0.0	.	.	.	.	-12.693600003806262	0.0	94.64285041993196	1.917879406169341	0.019303144197318187	poorsig	1	0		0	0	.	0	0	.
7	99919531	101139247	rs140367586+rs17881696+rs7808970	51	1219.716	QT	GAL3ST4	2.0	37.0	coloc	100539203	100568220	100539203	+	56.088	rs7808970	AGFG2	protein_coding	0.0	.	.	.	.	-13.034779407918265	0.0	94.36323405513151	1.917879406169341	0.01037575905644833	poorsig	2	0		0	0	.	0	0	.
7	99919531	101139247	rs140367586+rs17881696+rs7808970	51	1219.716	QT	GAL3ST4	2.0	37.0	coloc	100572228	100573900	100573900	-	90.785	rs7808970	SAP25	protein_coding	0.0	.	.	.	.	-13.248939292578406	0.0	94.92323125471955	1.917879406169341	0.014662739388617757	poorsig	0	0		0	0	.	0	0	.
7	99919531	101139247	rs140367586+rs17881696+rs7808970	51	1219.716	QT	GAL3ST4	2.0	37.0	coloc	100574011	100586129	100574011	+	90.896	rs7808970	LRCH4	protein_coding	0.0	.	.	.	.	-13.249624416571756	0.0	94.92323125471955	1.917879406169341	0.014652697034576053	poorsig	0	0		0	0	.	0	0	.
7	99919531	101139247	rs140367586+rs17881696+rs7808970	51	1219.716	QT	GAL3ST4	2.0	37.0	coloc	100583982	100601117	100583982	+	100.867	rs7808970	FBXO24	protein_coding	0.0	.	.	.	.	-13.311168302496943	0.0	94.64285041993196	1.917879406169341	0.010409300607894769	poorsig	1	0		0	0	.	0	0	.
7	99919531	101139247	rs140367586+rs17881696+rs7808970	51	1219.716	QT	GAL3ST4	2.0	37.0	coloc	100602363	100608175	100602363	+	119.248	rs7808970	PCOLCE	protein_coding	0.0	.	.	.	.	-13.42462113242282	0.0	94.64285041993196	1.917879406169341	0.009292864669150467	poorsig	1	0		0	0	.	0	0	.
7	99919531	101139247	rs140367586+rs17881696+rs7808970	51	1219.716	QT	GAL3ST4	2.0	37.0	coloc	100612102	100615384	100612102	+	128.987	rs7808970	MOSPD3	protein_coding	0.0	.	.	.	.	-13.484733047479024	0.0	94.64285041993196	1.917879406169341	0.008750710969690689	poorsig	1	0		0	0	.	0	0	.
7	99919531	101139247	rs140367586+rs17881696+rs7808970	51	1219.716	QT	GAL3ST4	2.0	37.0	coloc	100620416	100642779	100642779	-	159.664	rs7808970	TFR2	protein_coding	0.0	.	.	.	.	-13.674080333461076	0.0	94.08437963572472	1.917879406169341	0.004142572122545649	poorsig	2	0		0	0	.	0	0	.
7	99919531	101139247	rs140367586+rs17881696+rs7808970	51	1219.716	HR+QT	GAL3ST4	2.0	37.0	coloc	100643097	100656448	100656448	-	173.333	rs7808970	ACTL6B	protein_coding	0.0	.	.	.	.	-13.75844934125482	0.0	95.01676738349812	1.917879406169341	0.009672972154738006	poorsig	3	1	DPF3	0	0	.	0	0	.
7	99919531	101139247	rs140367586+rs17881696+rs7808970	51	1219.716	HR+QT	GAL3ST4	2.0	37.0	coloc	100673567	100679174	100673567	+	190.452	rs7808970	GNB2	protein_coding	0.0	.	.	.	.	-13.864112743436475	0.0	92.45400143741172	1.917879406169341	0.000670927813865252	poorsig	18	3	GNG11:coloc;GNG3;KCNJ5:coloc,omim	0	0	.	0	0	.
7	99919531	101139247	rs140367586+rs17881696+rs7808970	51	1219.716	HR+QT	GAL3ST4	2.0	37.0	coloc	100679507	100694250	100694250	-	201.488	rs17881696	GIGYF1	protein_coding	0.0	.	.	.	.	-13.932230116324892	0.0	91.43864946263696	1.917879406169341	0.00022705498290416209	poorsig	14	1	SIPA1L1	0	0	.	0	0	.
7	99919531	101139247	rs140367586+rs17881696+rs7808970	51	1219.716	HR+QT	GAL3ST4	2.0	37.0	coloc	100706121	100707486	100706121	+	189.617	rs17881696	POP7	protein_coding	0.0	.	.	.	.	-13.858958882765778	0.0	94.08437963572472	1.917879406169341	0.0034433276063520423	poorsig	2	0		0	0	.	0	0	.
7	99919531	101139247	rs140367586+rs17881696+rs7808970	51	1219.716	HR+QT	GAL3ST4	2.0	37.0	coloc	100720468	100723700	100720468	+	175.27	rs17881696	EPO	protein_coding	0.0	.	.	.	.	-13.770405063553191	0.0	94.36323405513151	1.917879406169341	0.0049721212995077	poorsig	2	0		0	0	.	0	0	.
7	99919531	101139247	rs140367586+rs17881696+rs7808970	51	1219.716	HR	GAL3ST4	2.0	37.0	coloc	100733595	100797797	100733595	+	162.143	rs17881696	ZAN	protein_coding	0.0	.	.	.	.	-13.689381435979232	0.0	94.92323125471955	1.917879406169341	0.00943916381236056	poorsig	0	0		0	0	.	0	0	.
7	99919531	101139247	rs140367586+rs17881696+rs7808970	51	1219.716	HR	GAL3ST4	2.0	37.0	coloc	100826820	100867010	100826820	+	68.918	rs17881696	SLC12A9	protein_coding	0.0	.	.	.	.	-13.113969865888391	0.0	94.64285041993196	1.917879406169341	0.012678379388185926	poorsig	1	0		0	0	.	0	0	.
7	99919531	101139247	rs140367586+rs17881696+rs7808970	51	1219.716	HR	GAL3ST4	2.0	37.0	coloc	100802565	100827523	100827523	-	68.215	rs17881696	EPHB4	protein_coding	0.0	.	.	.	.	-13.10963074726384	0.0	94.08437963572472	1.917879406169341	0.0072846286719480255	poorsig	3	0		0	0	.	0	0	.
7	99919531	101139247	rs140367586+rs17881696+rs7808970	51	1219.716	HR	GAL3ST4	2.0	37.0	coloc	100867387	100873454	100867387	+	28.351	rs17881696	TRIP6	protein_coding	0.0	.	.	.	.	-12.863578649327652	0.0	91.98096191676277	1.917879406169341	0.0011370086764361316	poorsig	13	1	SCN10A:coloc,exome,omim	0	0	.	0	0	.
7	99919531	101139247	rs140367586+rs17881696+rs7808970	51	1219.716	HR	GAL3ST4	2.0	37.0	coloc	100875103	100888664	100875103	+	20.635	rs17881696	SRRT	protein_coding	0.0	.	.	coloc	signet+	-12.815953273357463	2.054985245702309	93.9023414147541	1.917879406169341	0.06358585025927203	coloc	7	1	CACNA1C:omim	0	0	.	0	0	.
7	99919531	101139247	rs140367586+rs17881696+rs7808970	51	1219.716	HR	GAL3ST4	2.0	37.0	coloc	100888721	100889715	100889715	-	6.023	rs17881696	UFSP1	protein_coding	0.0	.	.	.	.	-12.725763797764357	0.0	95.95272019743614	1.917879406169341	0.0692673723569407	poorsig	3	2	TBX3;TCF7L2	0	0	.	0	0	.
7	99919531	101139247	rs140367586+rs17881696+rs7808970	51	1219.716	HR	GAL3ST4	2.0	37.0	coloc	100889994	100896974	100896974	-	1.236	rs17881696	ACHE	protein_coding	1.0	signet	.	coloc	signet+	-12.696217054015095	2.054985245702309	95.57854330813564	1.9097011416987888	0.37999223323143816	coloc	1	1	HAND1	0	0	.	0	0	.
7	99919531	101139247	rs140367586+rs17881696+rs7808970	51	1219.716	HR	GAL3ST4	2.0	37.0	coloc	100949534	100968347	100949534	+	53.796	rs17881696	MUC3A	protein_coding	0.0	.	.	.	.	-13.020632523298811	0.0	94.92323125471955	1.917879406169341	0.018423302613155945	poorsig	0	0		0	0	.	0	0	.
7	99919531	101139247	rs140367586+rs17881696+rs7808970	51	1219.716	HR	GAL3ST4	2.0	37.0	coloc	100969565	101018939	100969565	+	73.827	rs17881696	MUC12	protein_coding	0.0	.	.	.	.	-13.144269628801515	0.0	94.92323125471955	1.917879406169341	0.016280681228683275	poorsig	0	0		0	0	.	0	0	.
7	99919531	101139247	rs140367586+rs17881696+rs7808970	51	1219.716	HR	GAL3ST4	2.0	37.0	coloc	101020072	101058859	101020072	+	124.334	rs17881696	MUC17	protein_coding	0.0	.	.	.	.	-13.456013390352368	0.0	94.64285041993196	1.917879406169341	0.009005672061440302	poorsig	1	0		0	0	.	0	0	.
7	99919531	101139247	rs140367586+rs17881696+rs7808970	51	1219.716	HR	GAL3ST4	2.0	37.0	coloc	101085481	101097967	101085481	+	189.743	rs17881696	TRIM56	protein_coding	0.0	.	.	.	.	-13.859736591082555	0.0	92.153523706318	1.917879406169341	0.0004989769850343493	poorsig	10	0		0	0	.	0	0	.
7	99919531	101139247	rs140367586+rs17881696+rs7808970	51	1219.716	HR	GAL3ST4	2.0	37.0	coloc	101127104	101139247	101127104	+	231.366	rs17881696	SERPINE1	protein_coding	0.0	.	.	.	.	-14.116645744012466	0.0	94.36323405513151	1.9097011416987888	0.003488345743845136	poorsig	2	0		0	0	.	0	0	.
7	108569666	108763669	rs17156495	3	194.003	JT	DNAJB9	0.0	1.0	poorsig	108470417	108569666	108569666	-	194.003	rs17156495	PNPLA8	protein_coding	0.06	.	.	.	.	-13.886030538935458	0.0	94.7363386432633	1.9097011416987888	0.17708377731607677	poorsig	3	0		0	0	.	0	0	.
7	108569666	108763669	rs17156495	3	194.003	JT	DNAJB9	0.0	1.0	poorsig	108554543	108569750	108569750	-	193.919	rs17156495	THAP5	protein_coding	0.0	.	.	.	.	-13.885512066724274	0.0	95.57854330813564	1.9097011416987888	0.4113095425220777	poorsig	0	0		0	0	.	0	0	.
7	108569666	108763669	rs17156495	3	194.003	JT	DNAJB9	0.0	1.0	poorsig	108569867	108574850	108569867	+	193.802	rs17156495	DNAJB9	protein_coding	0.94	signet	mindist	.	signet+	-13.884789909001556	0.0	95.57854330813564	1.9097011416987888	0.4116066801618456	mindist	0	0		0	0	.	0	0	.
7	116524994	117230176	rs3807989+rs41748+rs9920	4	705.182	PR+QT	CAPZA2	1.0	4.0	coloc	116524994	116561179	116524994	+	21.193	rs3807989	CAV1	protein_coding	1.0	signet	.	coloc	signet+	-12.8193974101889	2.054985245702309	95.57854330813564	1.9097011416987888	0.9970961119512467	coloc	25	11	CACNA1C:omim;CAV3:omim;CAVIN2;ESD;FNDC4;GJA1;IGFBP3;KCNH2:exome,omim;SNTA1:omim;STK38;STRN	1	1	SREBF1	0	0	.
7	116524994	117230176	rs3807989+rs41748+rs9920	4	705.182	HR+PR+QT	CAPZA2	1.0	4.0	coloc	116672196	116798377	116672196	+	112.158	rs9920	MET	protein_coding	0.0	.	.	.	.	-13.380859608883595	0.0	92.28175076697356	1.9097011416987888	0.0026955632506538893	poorsig	20	6	CALM1:omim;ID2;LAPTM4B:coloc;SOCS6;TBX5;TNS3	1	1	MITF	0	0	.
7	116524994	117230176	rs3807989+rs41748+rs9920	4	705.182	HR	CAPZA2	1.0	4.0	coloc	116811070	116922049	116811070	+	4.551	rs41748	CAPZA2	protein_coding	0.0	.	mindist	.	.	-12.71667818949218	0.0	88.72030448219569	1.8912746180022408	0.00014600940987211198	mindist	23	3	ARHGAP10;GJA1;PCDH7	0	0	.	0	0	.
7	116524994	117230176	rs3807989+rs41748+rs9920	4	705.182	HR	CAPZA2	1.0	4.0	coloc	116953238	117230176	116953238	+	146.719	rs41748	ST7	protein_coding	0.0	.	.	.	.	-13.59418006234468	0.0	88.74634368157253	1.8912746180022408	6.231538822716803e-05	poorsig	18	1	SENP2:exome	0	0	.	0	0	.
7	127253093	127431924	rs11563648	2	178.831	HR	ZNF800	0.0	1.0	poorsig	126438598	127253093	127253093	-	76.899	rs11563648	GRM8	protein_coding	1.0	signet	.	.	signet+	-13.163230898239105	0.0	95.57854330813564	1.9097011416987888	0.615678145128087	poorsig	0	0		0	0	.	0	0	.
7	127253093	127431924	rs11563648	2	178.831	HR	ZNF800	0.0	1.0	poorsig	127346790	127431924	127346790	+	16.798	rs11563648	ZNF800	protein_coding	0.0	.	mindist	.	.	-12.792270203425163	0.0	94.7363386432633	1.9097011416987888	0.384321854871913	mindist	3	0		0	0	.	0	0	.
7	131110096	131496632	rs138186803+rs2129561	1	386.536	HR+PR	MKLN1	0.0	1.0	poorsig	131110096	131496632	131110096	+	168.916	rs2129561	MKLN1	protein_coding	1.0	signet	mindist	.	signet+	-13.73118634415006	0.0	95.57854330813564	1.9097011416987888	1.0	mindist	3	0		0	0	.	0	0	.
7	136868652	137020255	rs73158705	1	151.603	HR	CHRM2	0.0	1.0	poorsig	136868652	137020255	136868652	+	22.701	rs73158705	CHRM2	protein_coding	1.0	signet	mindist	.	signet+	-12.828705220837298	0.0	95.57854330813564	1.9097011416987888	1.0	mindist	3	2	SH3GL2;TMEM8B	0	0	.	0	0	.
7	150716606	151210488	rs1805123+rs2072413+rs3807375	20	493.882	JT+QT	KCNH2	1.0	13.0	omim	150716606	150724284	150716606	+	231.84	rs1805123	GIMAP1	protein_coding	0.0	.	.	.	.	-14.11957140863272	0.0	89.69824919540353	1.9097011416987888	8.929247587598412e-07	poorsig	2	1	SCN3B:omim	0	0	.	0	0	.
7	150716606	151210488	rs1805123+rs2072413+rs3807375	20	493.882	JT+QT	KCNH2	1.0	13.0	omim	150716668	150743646	150716668	+	231.778	rs1805123	GIMAP1-GIMAP5	protein_coding	0.0	.	.	.	.	-14.11918872676256	0.0	89.32100553057369	1.9097011416987888	6.125565946991425e-07	poorsig	0	0		0	0	.	0	0	.
7	150716606	151210488	rs1805123+rs2072413+rs3807375	20	493.882	JT+QT	KCNH2	1.0	13.0	omim	150722253	150750033	150722253	+	226.193	rs1805123	GIMAP5	protein_coding	0.0	.	.	.	.	-14.084716497007047	0.0	89.69824919540353	1.9097011416987888	9.24596320737614e-07	poorsig	2	1	SCN3B:omim	0	0	.	0	0	.
7	150716606	151210488	rs1805123+rs2072413+rs3807375	20	493.882	JT+QT	KCNH2	1.0	13.0	omim	150800403	150805118	150800403	+	148.043	rs1805123	TMEM176A	protein_coding	0.0	.	.	.	.	-13.602352171959058	0.0	89.15725636329435	1.9097011416987888	8.719470723175312e-07	poorsig	4	1	LITAF:coloc	0	0	.	0	0	.
7	150716606	151210488	rs1805123+rs2072413+rs3807375	20	493.882	JT+QT	KCNH2	1.0	13.0	omim	150791285	150801360	150801360	-	147.086	rs1805123	TMEM176B	protein_coding	0.0	.	.	.	.	-13.596445292124496	0.0	89.69824919540353	1.9097011416987888	1.5066266696706436e-06	poorsig	2	1	PRKCA:coloc	0	0	.	0	0	.
7	150716606	151210488	rs1805123+rs2072413+rs3807375	20	493.882	JT+QT	KCNH2	1.0	13.0	omim	150824627	150861504	150824627	+	123.819	rs1805123	AOC1	protein_coding	0.0	.	.	.	.	-13.452834661914752	0.0	89.32100553057369	1.9097011416987888	1.19272442546073e-06	poorsig	0	0		0	0	.	0	0	.
7	150716606	151210488	rs1805123+rs2072413+rs3807375	20	493.882	JT+QT	KCNH2	1.0	13.0	omim	150944961	150978321	150944961	+	3.485	rs1805123	KCNH2	protein_coding	1.0	signet	mindist	omim,exome	signet+	-12.710098530240725	6.6389645710488985	95.57854330813564	1.9097011416987888	0.9999680463559147	omim	10	10	ALG10B;ATP1B1;CACNB2:omim;CAV1:coloc;CAV3:omim;KCND3:omim;KCNE1:omim;RFFL:coloc;RNF207:exome;TTN:exome	0	0	.	0	0	.
7	150716606	151210488	rs1805123+rs2072413+rs3807375	20	493.882	JT+QT	KCNH2	1.0	13.0	omim	150991017	151014588	150991017	+	20.895	rs3807375	NOS3	protein_coding	0.0	.	.	.	.	-12.817558068296842	0.0	91.04227660932916	1.9839630046310008	1.3558988140628727e-05	poorsig	14	6	ATP1B1;CALM1:omim;CALM2:omim;CALM3:omim;CAV1:coloc;CAV3:omim	1	1	SP3	0	0	.
7	150716606	151210488	rs1805123+rs2072413+rs3807375	20	493.882	JT+QT	KCNH2	1.0	13.0	omim	151012209	151024499	151012209	+	42.087	rs3807375	ATG9B	protein_coding	0.0	.	.	.	.	-12.948361200432696	0.0	89.32100553057369	1.9097011416987888	1.975286764457841e-06	poorsig	0	0		0	0	.	0	0	.
7	150716606	151210488	rs1805123+rs2072413+rs3807375	20	493.882	JT+QT	KCNH2	1.0	13.0	omim	151028422	151047782	151028422	+	58.3	rs3807375	ABCB8	protein_coding	0.0	.	.	.	.	-13.048432509479442	0.0	89.69824919540353	1.9097011416987888	2.606181024486577e-06	poorsig	2	1	SCN3B:omim	0	0	.	0	0	.
7	150716606	151210488	rs1805123+rs2072413+rs3807375	20	493.882	JT+QT	KCNH2	1.0	13.0	omim	151048292	151052756	151048292	+	78.17	rs3807375	ASIC3	protein_coding	0.0	.	.	.	.	-13.171075876577376	0.0	89.32100553057369	1.9097011416987888	1.5809072780727264e-06	poorsig	0	0		0	0	.	0	0	.
7	150716606	151210488	rs1805123+rs2072413+rs3807375	20	493.882	JT+QT	KCNH2	1.0	13.0	omim	151057210	151076526	151057210	+	87.088	rs3807375	SLC4A2	protein_coding	0.0	.	.	.	.	-13.22612034299808	0.0	89.05029709250803	1.955500609805128	1.1948796541431906e-06	poorsig	1	0		0	0	.	0	0	.
7	150716606	151210488	rs1805123+rs2072413+rs3807375	20	493.882	JT+QT	KCNH2	1.0	13.0	omim	151053815	151057897	151057897	-	87.775	rs3807375	CDK5	protein_coding	0.0	.	.	.	.	-13.23036070501098	0.0	86.38417770079207	1.9097011416987888	7.9015301977576e-08	poorsig	10	0		0	0	.	0	0	.
7	150716606	151210488	rs1805123+rs2072413+rs3807375	20	493.882	JT+QT	KCNH2	1.0	13.0	omim	151076624	151080866	151080866	-	110.744	rs3807375	FASTK	protein_coding	0.0	.	.	.	.	-13.372131993328669	0.0	89.05029709250803	1.9097011416987888	9.863286672925894e-07	poorsig	1	0		0	0	.	0	0	.
7	150716606	151210488	rs1805123+rs2072413+rs3807375	20	493.882	JT+QT	KCNH2	1.0	13.0	omim	151081085	151083493	151083493	-	113.371	rs3807375	TMUB1	protein_coding	0.0	.	.	.	.	-13.388346594504624	0.0	89.32100553057369	1.9097011416987888	1.2721751995580907e-06	poorsig	0	0		0	0	.	0	0	.
7	150716606	151210488	rs1805123+rs2072413+rs3807375	20	493.882	JT+QT	KCNH2	1.0	13.0	omim	151085831	151144436	151085831	+	115.709	rs3807375	AGAP3	protein_coding	0.0	.	.	.	.	-13.40277740438258	0.0	88.24267532355194	1.9097011416987888	4.265469542999743e-07	poorsig	4	0		0	0	.	0	0	.
7	150716606	151210488	rs1805123+rs2072413+rs3807375	20	493.882	JT+QT	KCNH2	1.0	13.0	omim	151148009	151174745	151174745	-	204.623	rs3807375	GBX1	protein_coding	0.0	.	.	.	.	-13.951580239920869	0.0	89.32100553057369	1.9097011416987888	7.243319809408697e-07	poorsig	0	0		0	0	.	0	0	.
7	150716606	151210488	rs1805123+rs2072413+rs3807375	20	493.882	JT+QT	KCNH2	1.0	13.0	omim	151175698	151187832	151187832	-	217.71	rs3807375	ASB10	protein_coding	0.0	.	.	.	.	-14.032356975965692	0.0	89.05029709250803	1.9097011416987888	5.096706080001746e-07	poorsig	1	0		0	0	.	0	0	.
7	150716606	151210488	rs1805123+rs2072413+rs3807375	20	493.882	QT	KCNH2	1.0	13.0	omim	151190873	151205496	151205496	-	235.374	rs3807375	IQCA1L	protein_coding	0.0	.	.	.	.	-14.141384275231818	0.0	89.05029709250803	1.9097011416987888	4.570246604904469e-07	poorsig	1	0		0	0	.	0	0	.
7	150716606	151210488	rs1805123+rs2072413+rs3807375	20	493.882	QT	KCNH2	1.0	13.0	omim	151207837	151210488	151210488	-	240.366	rs3807375	H2BE1	protein_coding	0.0	.	.	.	.	-14.172196338067897	0.0	89.32100553057369	1.9097011416987888	5.809320092591596e-07	poorsig	0	0		0	0	.	0	0	.
7	151877125	151877125	locus_PRKAG2	1	0.0		PRKAG2	1.0	1.0	.	151556124	151877125	151877125	-	0.0		PRKAG2	omim	1.0	signet	mindist	omim	signet+	-12.688588105764817	2.6813310543687003	95.57854330813564	1.9097011416987888	1.0	.	3	0		0	0	.	0	0	.
8	2935353	4994972	rs2134953	1	2059.619	JT	CSMD1	0.0	0.0	poorsig	2935353	4994972	2935353	+	1250.2	rs2134953	CSMD1	protein_coding	1.0	signet	mindist	.	signet+	-20.405182848887016	0.0	95.57854330813564	1.9097011416987888	1.0	mindist	0	0		0	0	.	0	0	.
8	38225218	38474800	rs881301	5	249.582	PR	FGFR1	0.0	3.0	poorsig	38225218	38275558	38225218	+	249.582	rs881301	DDHD2	protein_coding	0.0	.	.	.	.	-14.229080146380658	0.0	91.35261274749722	1.917879406169341	0.003206642887216737	poorsig	1	0		0	0	.	0	0	.
8	38225218	38474800	rs881301	5	249.582	PR	FGFR1	0.0	3.0	poorsig	38263130	38269243	38269243	-	205.557	rs881301	PLPP5	protein_coding	0.0	.	.	.	.	-13.957345157126175	0.0	91.62791888948388	1.917879406169341	0.00554150260096281	poorsig	0	0		0	0	.	0	0	.
8	38225218	38474800	rs881301	5	249.582	PR	FGFR1	0.0	3.0	poorsig	38269704	38382272	38382272	-	92.528	rs881301	NSD3	protein_coding	0.0	.	.	.	.	-13.259697590960474	0.0	88.90895376568905	1.917879406169341	0.0007341426919683328	poorsig	9	0		0	0	.	0	0	.
8	38225218	38474800	rs881301	5	249.582	PR	FGFR1	0.0	3.0	poorsig	38386207	38409527	38386207	+	88.593	rs881301	LETM2	protein_coding	0.0	.	.	.	.	-13.235409636781794	0.0	91.62791888948388	1.917879406169341	0.01140670353470048	poorsig	0	0		0	0	.	0	0	.
8	38225218	38474800	rs881301	5	249.582	PR	FGFR1	0.0	3.0	poorsig	38400215	38468834	38468834	-	5.966	rs881301	FGFR1	protein_coding	1.0	signet	mindist	.	signet+	-12.72541197733534	0.0	95.57854330813564	1.9097011416987888	0.9791110082851517	mindist	22	11	CACNA1C:omim;CDH11:coloc;CDH2;CREBBP;FGF9;FLRT2:coloc;ID2;LITAF:coloc;OBSCN;SCN3B:omim;SPATS2L:coloc	0	0	.	0	0	.
8	70071693	70403808	rs16936870	2	332.115	QT	NCOA2	0.0	2.0	poorsig	70051651	70071693	70071693	-	205.414	rs16936870	PRDM14	protein_coding	0.0	.	.	.	.	-13.956462519909516	0.0	95.11311422896372	1.9097011416987888	0.2786298075459947	poorsig	8	2	AKAP9:omim;STRN	0	0	.	0	0	.
8	70071693	70403808	rs16936870	2	332.115	QT	NCOA2	0.0	2.0	poorsig	70109782	70403808	70403808	-	126.701	rs16936870	NCOA2	protein_coding	1.0	signet	mindist	.	signet+	-13.470623196588946	0.0	95.57854330813564	1.9097011416987888	0.7213701924540054	mindist	3	1	CREBBP	0	0	.	0	0	.
8	97644184	98093610	rs11779860	5	449.426	QT	MATN2	1.0	5.0	coloc	97644184	97730260	97644184	+	193.918	rs11779860	MTDH	protein_coding	0.0	.	.	.	.	-13.885505894436044	0.0	93.13049747145438	1.9097011416987888	0.004325843986373104	poorsig	28	6	CREBBP;CRIM1;OBSCN;PCDH7;PPFIA2;TBX5	0	0	.	0	0	.
8	97644184	98093610	rs11779860	5	449.426	QT	MATN2	1.0	5.0	coloc	97775057	97853013	97775057	+	63.045	rs11779860	LAPTM4B	protein_coding	1.0	signet	.	coloc	signet+	-13.077720017123111	2.054985245702309	95.57854330813564	1.9097011416987888	0.8760509246428797	coloc	1	0		0	0	.	0	0	.
8	97644184	98093610	rs11779860	5	449.426	QT	MATN2	1.0	5.0	coloc	97868840	98036724	97868840	+	30.738	rs11779860	MATN2	protein_coding	0.0	.	mindist	.	.	-12.878311901328798	0.0	95.01676738349812	1.9097011416987888	0.07810633502676308	mindist	2	0		0	0	.	0	0	.
8	97644184	98093610	rs11779860	5	449.426	QT	MATN2	1.0	5.0	coloc	98024851	98046469	98046469	-	208.367	rs11779860	RPL30	protein_coding	0.0	.	.	.	.	-13.974689287047926	0.0	91.20966721157268	1.9097011416987888	0.0005796061894343614	poorsig	27	3	CACNA1C:omim;CAV3:omim;ZNF184	0	0	.	0	0	.
8	97644184	98093610	rs11779860	5	449.426	QT	MATN2	1.0	5.0	coloc	98064522	98093610	98064522	+	226.42	rs11779860	ERICH5	protein_coding	0.0	.	.	.	.	-14.086117606434891	0.0	95.57854330813564	1.9097011416987888	0.04093729015454975	poorsig	1	0		0	0	.	0	0	.
8	102893864	103230305	rs1961102	3	336.441	QT	AZIN1	0.0	2.0	poorsig	102826111	102893864	102893864	-	26.753	rs1961102	AZIN1	protein_coding	1.0	signet	mindist	.	signet+	-12.8537153327387	0.0	95.57854330813564	1.9097011416987888	0.7218624414718722	mindist	0	0		0	0	.	0	0	.
8	102893864	103230305	rs1961102	3	336.441	QT	AZIN1	0.0	2.0	poorsig	103021063	103073051	103021063	+	100.446	rs1961102	ATP6V1C1	protein_coding	0.0	.	.	.	.	-13.308569769152797	0.0	94.17867749489848	1.9097011416987888	0.11296910190037122	poorsig	5	0		0	0	.	0	0	.
8	102893864	103230305	rs1961102	3	336.441	QT	AZIN1	0.0	2.0	poorsig	103140713	103230305	103140713	+	220.096	rs1961102	BAALC	protein_coding	0.0	.	.	.	.	-14.04708405567861	0.0	95.29704333695744	1.9097011416987888	0.1651684566277567	poorsig	1	0		0	0	.	0	0	.
8	105503826	106752694	rs12678719	1	1248.868	PR	OXR1	0.0	0.0	poorsig	106270144	106752694	106270144	+	766.318	rs12678719	OXR1	protein_coding	1.0	signet	mindist	.	signet+	-17.418523676361456	0.0	95.57854330813564	1.9097011416987888	1.0	mindist	0	0		0	0	.	0	0	.
8	122297441	122974510	rs16895033	1	677.069	JT	ZHX2	0.0	1.0	poorsig	122781655	122974510	122781655	+	484.214	rs16895033	ZHX2	protein_coding	1.0	signet	mindist	.	signet+	-15.6772964779822	0.0	95.57854330813564	1.9097011416987888	1.0	mindist	4	1	ZHX3	0	0	.	0	0	.
8	143684452	144261927	rs56233017	22	577.475	HR	PLEC	0.0	18.0	poorsig	143684452	143713898	143684452	+	222.868	rs56233017	ZNF707	protein_coding	0.0	.	.	.	.	-14.064193638647682	0.0	94.36323405513151	1.9097011416987888	0.02166715529536258	poorsig	2	0		0	0	.	0	0	.
8	143684452	144261927	rs56233017	22	577.475	HR	PLEC	0.0	18.0	poorsig	143706694	143708109	143708109	-	199.211	rs56233017	CCDC166	protein_coding	0.0	.	.	.	.	-13.918175816028867	0.0	94.92323125471955	1.9097011416987888	0.04389553275226419	poorsig	0	0		0	0	.	0	0	.
8	143684452	144261927	rs56233017	22	577.475	HR	PLEC	0.0	18.0	poorsig	143716340	143722458	143716340	+	190.98	rs56233017	MAPK15	protein_coding	0.0	.	.	.	.	-13.86737171162106	0.0	94.08437963572472	1.9097011416987888	0.01996069401734108	poorsig	3	0		0	0	.	0	0	.
8	143684452	144261927	rs56233017	22	577.475	HR	PLEC	0.0	18.0	poorsig	143734139	143790645	143734139	+	173.181	rs56233017	IQANK1	protein_coding	0.0	.	.	.	.	-13.757511153444105	0.0	94.92323125471955	1.9097011416987888	0.051546134276192326	poorsig	0	0		0	0	.	0	0	.
8	143684452	144261927	rs56233017	22	577.475	HR	PLEC	0.0	18.0	poorsig	143723933	143738234	143738234	-	169.086	rs56233017	FAM83H	protein_coding	0.0	.	.	.	.	-13.732235633148884	0.0	94.17981342042252	1.9097011416987888	0.025136850172801928	poorsig	6	1	SOCS6	0	0	.	0	0	.
8	143684452	144261927	rs56233017	22	577.475	HR	PLEC	0.0	18.0	poorsig	143790920	143815773	143815773	-	91.547	rs56233017	SCRIB	protein_coding	0.11	.	.	.	.	-13.253642576208431	0.0	94.4889656902456	1.9097011416987888	0.05526170817516584	poorsig	24	7	ARHGEF16;CRHR1;KCNJ2:omim;PAM;PRKCA:coloc;SLC4A4;SNTA1:omim	0	0	.	0	0	.
8	143684452	144261927	rs56233017	22	577.475	HR	PLEC	0.0	18.0	poorsig	143816344	143829352	143829352	-	77.968	rs56233017	PUF60	protein_coding	0.0	.	.	.	.	-13.169829074355244	0.0	91.20966721157268	1.9097011416987888	0.0022627825070704816	poorsig	24	4	AKAP9:omim;GBF1;PAM;TTN:exome	0	0	.	0	0	.
8	143684452	144261927	rs56233017	22	577.475	HR	PLEC	0.0	18.0	poorsig	143833583	143840973	143840973	-	66.347	rs56233017	NRBP2	protein_coding	0.0	.	.	.	.	-13.098100912853225	0.0	94.64285041993196	1.9097011416987888	0.07530199463727019	poorsig	1	0		0	0	.	0	0	.
8	143684452	144261927	rs56233017	22	577.475	HR	PLEC	0.0	18.0	poorsig	143857324	143878467	143878467	-	28.853	rs56233017	EPPK1	protein_coding	0.0	.	.	.	.	-12.8666771380183	0.0	92.253219795666	1.9097011416987888	0.008699797714912574	poorsig	13	1	KCNJ2:omim	0	0	.	0	0	.
8	143684452	144261927	rs56233017	22	577.475	HR	PLEC	0.0	18.0	poorsig	143915153	143976734	143915153	+	7.833	rs56233017	PLEC	protein_coding	0.09	.	mindist	.	.	-12.736935639457728	0.0	93.33546758251084	1.9097011416987888	0.02923273256311386	mindist	33	9	CASQ2:omim;CAV3:omim;FGFR1;GBF1;PDLIM5;PRKCA:coloc;RYR2:omim;SNTA1:omim;SOCS6	0	0	.	0	0	.
8	143684452	144261927	rs56233017	22	577.475	HR	PLEC	0.0	18.0	poorsig	143977153	144012772	143977153	+	69.833	rs56233017	PARP10	protein_coding	0.0	.	.	.	.	-13.119617509617362	0.0	94.64285041993196	1.9097011416987888	0.07369905868767603	poorsig	1	0		0	0	.	0	0	.
8	143684452	144261927	rs56233017	22	577.475	HR	PLEC	0.0	18.0	poorsig	143990056	143993415	143990056	+	82.736	rs56233017	GRINA	protein_coding	0.79	signet	.	.	signet+	-13.199258544628163	0.0	95.57854330813564	1.9097011416987888	0.17347645429991598	poorsig	1	1	KCNJ2:omim	0	0	.	0	0	.
8	143684452	144261927	rs56233017	22	577.475	HR	PLEC	0.0	18.0	poorsig	144012280	144047114	144012280	+	104.96	rs56233017	SPATC1	protein_coding	0.0	.	.	.	.	-13.33643147821571	0.0	94.64285041993196	1.9097011416987888	0.05933361793675193	poorsig	1	0		0	0	.	0	0	.
8	143684452	144261927	rs56233017	22	577.475	HR	PLEC	0.0	18.0	poorsig	144051266	144063965	144063965	-	156.645	rs56233017	OPLAH	protein_coding	0.0	.	.	.	.	-13.655446195299591	0.0	95.57854330813564	1.9097011416987888	0.10993114655700756	poorsig	1	1	CAV3:omim	0	0	.	0	0	.
8	143684452	144261927	rs56233017	22	577.475	HR	PLEC	0.0	18.0	poorsig	144078648	144080648	144078648	+	171.328	rs56233017	EXOSC4	protein_coding	0.0	.	.	.	.	-13.746073903356914	0.0	93.34965152716218	1.9097011416987888	0.01080852030673003	poorsig	9	1	SLIT2	0	0	.	0	0	.
8	143684452	144261927	rs56233017	22	577.475	HR	PLEC	0.0	18.0	poorsig	144082590	144086216	144082590	+	175.27	rs56233017	GPAA1	protein_coding	0.0	.	.	.	.	-13.770405063553191	0.0	94.36323405513151	1.9097011416987888	0.02906649418309461	poorsig	2	0		0	0	.	0	0	.
8	143684452	144261927	rs56233017	22	577.475	HR	PLEC	0.0	18.0	poorsig	144095039	144097525	144095039	+	187.719	rs56233017	CYC1	protein_coding	0.01	.	.	.	.	-13.84724387970831	0.0	94.93962841820183	1.9097011416987888	0.04790125263297843	poorsig	18	6	ATP1B1;ATP2A2;CACNA1C:omim;CAV3:omim;MYH7B;NDUFB3	0	0	.	0	0	.
8	143684452	144261927	rs56233017	22	577.475	HR	PLEC	0.0	18.0	poorsig	144098633	144108124	144098633	+	191.313	rs56233017	SHARPIN	protein_coding	0.0	.	.	.	.	-13.869427083601114	0.0	94.45804009237833	1.9097011416987888	0.028944208302246175	poorsig	5	1	MAP3K7	0	0	.	0	0	.
8	143684452	144261927	rs56233017	22	577.475	HR	PLEC	0.0	18.0	poorsig	144104461	144107611	144104461	+	197.141	rs56233017	MAF1	protein_coding	0.0	.	.	.	.	-13.905399179396118	0.0	94.64285041993196	1.9097011416987888	0.033589326644636285	poorsig	1	0		0	0	.	0	0	.
8	143684452	144261927	rs56233017	22	577.475	HR	PLEC	0.0	18.0	poorsig	144107726	144118328	144107726	+	200.406	rs56233017	WDR97	protein_coding	0.0	.	.	.	.	-13.925551700461783	0.0	94.92323125471955	1.9097011416987888	0.04357295548433424	poorsig	0	0		0	0	.	0	0	.
8	143684452	144261927	rs56233017	22	577.475	HR	PLEC	0.0	18.0	poorsig	144137774	144140851	144137774	+	230.454	rs56233017	HGH1	protein_coding	0.0	.	.	.	.	-14.111016617148184	0.0	94.45804009237833	1.9097011416987888	0.02273215840572771	poorsig	5	1	SLK	0	0	.	0	0	.
8	143684452	144261927	rs56233017	22	577.475	HR	PLEC	0.0	18.0	poorsig	144148016	144261927	144148016	+	240.696	rs56233017	MROH1	protein_coding	0.0	.	.	.	.	-14.174233193183262	0.0	94.92323125471955	1.9097011416987888	0.033979424447406224	poorsig	0	0		0	0	.	0	0	.
9	17134982	17797124	rs7861565	2	662.142	JT	CNTLN	0.0	1.0	poorsig	17134982	17503923	17134982	+	211.873	rs7861565	CNTLN	protein_coding	0.0	.	mindist	.	.	-13.99632932957663	0.0	95.1074096939337	1.9097011416987888	0.41444942247650646	mindist	0	0		0	0	.	0	0	.
9	17134982	17797124	rs7861565	2	662.142	JT	CNTLN	0.0	1.0	poorsig	17579066	17797124	17579066	+	232.211	rs7861565	SH3GL2	protein_coding	1.0	signet	.	.	signet+	-14.121861327565448	0.0	95.57854330813564	1.9097011416987888	0.5855505775234935	poorsig	5	2	CALM1:omim;CHRM2	0	0	.	0	0	.
9	35673928	36163913	rs748802	19	489.985	HR	SPAAR	0.0	13.0	poorsig	35673928	35681159	35673928	+	235.593	rs748802	CA9	protein_coding	0.0	.	.	.	.	-14.142736006353832	0.0	92.62578740549957	1.9839630046310008	0.003158515734979121	poorsig	15	2	ATP1B1;CAND2	1	1	SP3	0	0	.
9	35673928	36163913	rs748802	19	489.985	HR	SPAAR	0.0	13.0	poorsig	35658875	35675866	35675866	-	233.655	rs748802	ARHGEF39	protein_coding	0.0	.	.	.	.	-14.13077411176723	0.0	94.73702391463716	1.9097011416987888	0.024508959729066023	poorsig	4	1	NSRP1	0	0	.	0	0	.
9	35673928	36163913	rs748802	19	489.985	HR	SPAAR	0.0	13.0	poorsig	35681992	35690056	35681992	+	227.529	rs748802	TPM2	protein_coding	0.0	.	.	.	.	-14.092962674080168	0.0	94.37219448113376	1.9097011416987888	0.017672694381699175	poorsig	11	3	AKAP9:omim;MYH7;PDLIM5	0	0	.	0	0	.
9	35673928	36163913	rs748802	19	489.985	HR	SPAAR	0.0	13.0	poorsig	35696948	35732195	35732195	-	177.326	rs748802	TLN1	protein_coding	0.0	.	.	.	.	-13.783095288150744	0.0	94.01720228844756	1.9097011416987888	0.01689294284112791	poorsig	19	5	CAV3:omim;GBF1;KANK4;KCNQ1:exome,omim;NRAP:exome	0	0	.	0	0	.
9	35673928	36163913	rs748802	19	489.985	HR	SPAAR	0.0	13.0	poorsig	35732598	35736999	35732598	+	176.923	rs748802	CREB3	protein_coding	0.0	.	.	.	.	-13.780607855994708	0.0	92.62578740549957	1.9097011416987888	0.0042121301792964454	poorsig	11	2	GJA1;PMP22	0	0	.	0	0	.
9	35673928	36163913	rs748802	19	489.985	HR	SPAAR	0.0	13.0	poorsig	35736866	35749228	35749228	-	160.293	rs748802	GBA2	protein_coding	0.0	.	.	.	.	-13.677962702756728	0.0	94.64285041993196	1.9097011416987888	0.03508159620178365	poorsig	1	0		0	0	.	0	0	.
9	35673928	36163913	rs748802	19	489.985	HR	SPAAR	0.0	13.0	poorsig	35749287	35758585	35749287	+	160.234	rs748802	RGP1	protein_coding	0.0	.	.	.	.	-13.677598537751251	0.0	94.08437963572472	1.9097011416987888	0.02007690298328814	poorsig	3	0		0	0	.	0	0	.
9	35673928	36163913	rs748802	19	489.985	HR	SPAAR	0.0	13.0	poorsig	35752990	35756613	35752990	+	156.531	rs748802	MSMP	protein_coding	0.0	.	.	.	.	-13.654742554441558	0.0	94.92323125471955	1.9097011416987888	0.04752603429584811	poorsig	0	0		0	0	.	0	0	.
9	35673928	36163913	rs748802	19	489.985	HR	SPAAR	0.0	13.0	poorsig	35791003	35809732	35791003	+	118.518	rs748802	NPR2	protein_coding	0.0	.	.	.	.	-13.420115362016102	0.0	95.29727300762654	1.9097011416987888	0.08735205799768303	poorsig	1	1	NPPA	0	0	.	0	0	.
9	35673928	36163913	rs748802	19	489.985	HR	SPAAR	0.0	13.0	poorsig	35808045	35812272	35812272	-	97.249	rs748802	SPAG8	protein_coding	0.0	.	.	.	.	-13.288836963686665	0.0	92.42711415811614	1.9097011416987888	0.005646670873031043	poorsig	8	0		0	0	.	0	0	.
9	35673928	36163913	rs748802	19	489.985	HR	SPAAR	0.0	13.0	poorsig	35812960	35815354	35812960	+	96.561	rs748802	HINT2	protein_coding	0.0	.	.	.	.	-13.284590429385537	0.0	91.98096191676277	1.9097011416987888	0.003629737887727254	poorsig	12	1	LYRM4	0	0	.	0	0	.
9	35673928	36163913	rs748802	19	489.985	HR	SPAAR	0.0	13.0	poorsig	35814451	35865518	35814451	+	95.07	rs748802	TMEM8B	protein_coding	0.99	signet	.	.	signet+	-13.27538754763702	0.0	95.57854330813564	1.9097011416987888	0.1337462986239299	poorsig	1	1	CHRM2	0	0	.	0	0	.
9	35673928	36163913	rs748802	19	489.985	HR	SPAAR	0.0	13.0	poorsig	35816391	35828747	35828747	-	80.774	rs748802	FAM221B	protein_coding	0.0	.	.	.	.	-13.18714851512408	0.0	94.92323125471955	1.9097011416987888	0.07585864624406842	poorsig	0	0		0	0	.	0	0	.
9	35673928	36163913	rs748802	19	489.985	HR	SPAAR	0.0	13.0	poorsig	35869463	35870401	35870401	-	39.12	rs748802	OR13J1	protein_coding	0.0	.	.	.	.	-12.93004802125909	0.0	94.92323125471955	1.9097011416987888	0.0980985106516061	poorsig	0	0		0	0	.	0	0	.
9	35673928	36163913	rs748802	19	489.985	HR	SPAAR	0.0	13.0	poorsig	35906202	35907136	35906202	+	3.319	rs748802	HRCT1	protein_coding	0.0	.	.	.	.	-12.709073930394814	0.0	94.92323125471955	1.9097011416987888	0.12235740062362015	poorsig	0	0		0	0	.	0	0	.
9	35673928	36163913	rs748802	19	489.985	HR	SPAAR	0.0	13.0	poorsig	35909490	35937153	35909490	+	0.031	rs748802	SPAAR	protein_coding	0.01	.	mindist	.	.	-12.688779446699897	0.0	94.92323125471955	1.9097011416987888	0.1248659496509332	mindist	0	0		0	0	.	0	0	.
9	35673928	36163913	rs748802	19	489.985	HR	SPAAR	0.0	13.0	poorsig	35957108	35958154	35958154	-	48.633	rs748802	OR2S2	protein_coding	0.0	.	.	.	.	-12.98876499917568	0.0	94.92323125471955	1.9097011416987888	0.09250430709269943	poorsig	0	0		0	0	.	0	0	.
9	35673928	36163913	rs748802	19	489.985	HR	SPAAR	0.0	13.0	poorsig	36036913	36124455	36036913	+	127.392	rs748802	RECK	protein_coding	0.0	.	.	.	.	-13.474888247754755	0.0	94.92323125471955	1.9839630046310008	0.06127634141865036	poorsig	0	0		1	1	SP3	0	0	.
9	35673928	36163913	rs748802	19	489.985	HR	SPAAR	0.0	13.0	poorsig	36136536	36163913	36136536	+	227.015	rs748802	GLIPR2	protein_coding	0.0	.	.	.	.	-14.08979011793078	0.0	94.73702391463716	1.9097011416987888	0.025534302588962464	poorsig	4	1	CAV1:coloc	0	0	.	0	0	.
9	96235306	96655317	rs10820614	6	420.011	HR	ZNF367	0.0	3.0	poorsig	96235306	96302176	96235306	+	198.506	rs10820614	HSD17B3	protein_coding	0.0	.	.	.	.	-13.91382435282786	0.0	95.01630929109554	1.9097011416987888	0.06644944472513645	poorsig	2	0		0	0	.	0	0	.
9	96235306	96655317	rs10820614	6	420.011	HR	ZNF367	0.0	3.0	poorsig	96313444	96383711	96383711	-	50.101	rs10820614	SLC35D2	protein_coding	0.0	.	.	.	.	-12.997825918294945	0.0	95.57854330813564	1.9097011416987888	0.2913932939885409	poorsig	0	0		0	0	.	0	0	.
9	96235306	96655317	rs10820614	6	420.011	HR	ZNF367	0.0	3.0	poorsig	96385941	96418370	96418370	-	15.442	rs10820614	ZNF367	protein_coding	1.0	signet	mindist	.	signet+	-12.78390058058748	0.0	95.57854330813564	1.9097011416987888	0.3608993888074185	mindist	0	0		0	0	.	0	0	.
9	96235306	96655317	rs10820614	6	420.011	HR	ZNF367	0.0	3.0	poorsig	96450169	96491336	96450169	+	16.357	rs10820614	HABP4	protein_coding	0.0	.	.	.	.	-12.789548224316448	0.0	94.83034908643704	1.9097011416987888	0.16982310775569465	poorsig	6	1	PRKCA:coloc	0	0	.	0	0	.
9	96235306	96655317	rs10820614	6	420.011	HR	ZNF367	0.0	3.0	poorsig	96490241	96619843	96619843	-	186.031	rs10820614	CDC14B	protein_coding	0.0	.	.	.	.	-13.836825057178803	0.0	93.07240615004312	1.9097011416987888	0.010273189941368926	poorsig	9	0		0	0	.	0	0	.
9	96235306	96655317	rs10820614	6	420.011	HR	ZNF367	0.0	3.0	poorsig	96639577	96655317	96655317	-	221.505	rs10820614	PRXL2C	protein_coding	0.0	.	.	.	.	-14.0557808097924	0.0	95.57854330813564	1.9097011416987888	0.10116157478184055	poorsig	0	0		0	0	.	0	0	.
9	125516460	125967377	rs10739663	2	450.917	HR	MAPKAP1	0.0	2.0	poorsig	125437393	125707234	125707234	-	190.774	rs10739663	MAPKAP1	protein_coding	0.57	signet	mindist	.	signet+	-13.866100220246016	0.0	95.11768500620002	1.9097011416987888	0.446880797191924	mindist	11	3	PRKCA:coloc;SIPA1L1;STK38	0	0	.	0	0	.
9	125516460	125967377	rs10739663	2	450.917	HR	MAPKAP1	0.0	2.0	poorsig	125747345	125967377	125747345	+	230.885	rs10739663	PBX3	protein_coding	0.43	.	.	.	.	-14.113676873374615	0.0	95.57854330813564	1.9097011416987888	0.5531192028080759	poorsig	7	2	CAV3:omim;MEIS1	0	0	.	0	0	.
10	18140424	18543557	locus_CACNB2	1	403.133		CACNB2	1.0	1.0	.	18140424	18543557	18140424	+	0.0		CACNB2	omim	1.0	signet	mindist	omim	signet+	-12.688588105764817	2.6813310543687003	95.57854330813564	1.9097011416987888	1.0	.	4	4	CACNA1C:omim;CACNA1D;CACNA2D1:omim;KCNH2:exome,omim	0	0	.	0	0	.
10	18406963	18659285	rs7909027	1	252.322	QRS	NSUN6	0.0	0.0	poorsig	18545561	18659285	18659285	-	252.322	rs7909027	NSUN6	protein_coding	1.0	signet	mindist	.	signet+	-14.245992216126425	0.0	95.57854330813564	1.9097011416987888	1.0	mindist	0	0		0	0	.	0	0	.
10	52314281	52464217	rs1733724	1	149.936	QRS	DKK1	0.0	0.0	poorsig	52314281	52318042	52314281	+	149.936	rs1733724	DKK1	protein_coding	1.0	signet	mindist	.	signet+	-13.614036313575385	0.0	95.57854330813564	1.9097011416987888	1.0	mindist	0	0		0	0	.	0	0	.
10	75431624	76560168	rs12764182	1	1128.544	QRS	LRMDA	0.0	0.0	poorsig	75431624	76560168	75431624	+	699.864	rs12764182	LRMDA	protein_coding	1.0	signet	mindist	.	signet+	-17.00835043443261	0.0	95.57854330813564	1.9097011416987888	1.0	mindist	0	0		0	0	.	0	0	.
10	95561414	95877266	rs12359272	4	315.852	PR	SORBS1	0.0	3.0	poorsig	95311771	95561414	95561414	-	43.992	rs12359272	SORBS1	protein_coding	1.0	signet	mindist	.	signet+	-12.960119409507763	0.0	95.57854330813564	1.9097011416987888	0.8755521734176471	mindist	11	5	ARHGAP10;CAV3:omim;PAM;PDLIM5;SNTA1:omim	0	0	.	0	0	.
10	95561414	95877266	rs12359272	4	315.852	PR	SORBS1	0.0	3.0	poorsig	95605941	95656711	95656711	-	51.305	rs12359272	ALDH18A1	protein_coding	0.0	.	.	.	.	-13.005257353321916	0.0	90.39518192295542	1.9097011416987888	0.004694330076022076	poorsig	12	0		0	0	.	0	0	.
10	95561414	95877266	rs12359272	4	315.852	PR	SORBS1	0.0	3.0	poorsig	95659823	95694143	95694143	-	88.737	rs12359272	TCTN3	protein_coding	0.0	.	.	.	.	-13.23629844628668	0.0	89.27688981206194	1.9097011416987888	0.001217771086867308	poorsig	21	2	ATP2A2;TP53I11	0	0	.	0	0	.
10	95561414	95877266	rs12359272	4	315.852	PR	SORBS1	0.0	3.0	poorsig	95711779	95877266	95711779	+	106.373	rs12359272	ENTPD1	protein_coding	0.0	.	.	.	.	-13.345152921482413	0.0	93.96393647292204	1.9097011416987888	0.1185357254194634	poorsig	0	0		0	0	.	0	0	.
10	102065349	102633535	rs2485376	15	568.186	QT	GBF1	1.0	11.0	coloc	102065349	102068036	102065349	+	224.9	rs2485376	HPS6	protein_coding	0.0	.	.	.	.	-14.076735728327751	0.0	92.13724870809364	1.9097011416987888	0.007353102129048659	poorsig	1	0		0	0	.	0	0	.
10	102065349	102633535	rs2485376	15	568.186	QT	GBF1	1.0	11.0	coloc	102106489	102120368	102120368	-	169.881	rs2485376	LDB1	protein_coding	0.0	.	.	.	.	-13.737142602290447	0.0	92.79625638660804	1.9097011416987888	0.019959856612375964	poorsig	2	1	LMO4	0	0	.	0	0	.
10	102065349	102633535	rs2485376	15	568.186	QT	GBF1	1.0	11.0	coloc	102132994	102150333	102132994	+	157.255	rs2485376	PPRC1	protein_coding	0.0	.	.	.	.	-13.659211291118906	0.0	92.13724870809364	1.9097011416987888	0.011163468651927006	poorsig	1	0		0	0	.	0	0	.
10	102065349	102633535	rs2485376	15	568.186	QT	GBF1	1.0	11.0	coloc	102152176	102163871	102152176	+	138.073	rs2485376	NOLC1	protein_coding	0.0	.	.	.	.	-13.540814458322096	0.0	88.99055342018285	1.9097011416987888	0.0005402886553233549	poorsig	16	1	CAMKV	0	0	.	0	0	.
10	102065349	102633535	rs2485376	15	568.186	QT	GBF1	1.0	11.0	coloc	102226299	102229589	102226299	+	63.95	rs2485376	ELOVL3	protein_coding	0.0	.	.	.	.	-13.083305937969795	0.0	92.41382912618468	1.9097011416987888	0.026183579849859067	poorsig	0	0		0	0	.	0	0	.
10	102065349	102633535	rs2485376	15	568.186	QT	GBF1	1.0	11.0	coloc	102230186	102241512	102230186	+	60.063	rs2485376	PITX3	protein_coding	0.86	signet	.	coloc	signet+	-13.059314253626075	2.054985245702309	91.96835586676112	1.9446219026143223	0.1388725939537398	coloc	5	1	CAVIN2	0	0	.	0	0	.
10	102065349	102633535	rs2485376	15	568.186	QT	GBF1	1.0	11.0	coloc	102245371	102382899	102245371	+	44.878	rs2485376	GBF1	protein_coding	0.14	.	mindist	.	.	-12.96558805687811	0.0	95.57854330813564	1.9097011416987888	0.6975432744887516	mindist	18	9	ARHGEF16;ELP6;FERMT2;MRTFB;NACA:exome;PARVA;PDLIM5;SLK;STK38	0	0	.	0	0	.
10	102065349	102633535	rs2485376	15	568.186	QT	GBF1	1.0	11.0	coloc	102394110	102402524	102394110	+	103.861	rs2485376	NFKB2	protein_coding	0.0	.	.	.	.	-13.329648133452718	0.0	90.3987389735445	1.9446219026143223	0.002825317941130473	poorsig	19	4	CALM1:omim;CALM2:omim;CALM3:omim;ZHX2	0	0	.	0	0	.
10	102065349	102633535	rs2485376	15	568.186	QT	GBF1	1.0	11.0	coloc	102419189	102423136	102419189	+	128.94	rs2485376	FBXL15	protein_coding	0.0	.	.	.	.	-13.48444294993229	0.0	92.13724870809364	1.9097011416987888	0.013295359451903986	poorsig	1	0		0	0	.	0	0	.
10	102065349	102633535	rs2485376	15	568.186	QT	GBF1	1.0	11.0	coloc	102402617	102421539	102421539	-	131.29	rs2485376	PSD	protein_coding	0.0	.	.	.	.	-13.498947827268989	0.0	92.41382912618468	1.9097011416987888	0.01727897771659982	poorsig	0	0		0	0	.	0	0	.
10	102065349	102633535	rs2485376	15	568.186	QT	GBF1	1.0	11.0	coloc	102423245	102432584	102423245	+	132.996	rs2485376	CUEDC2	protein_coding	0.0	.	.	.	.	-13.509477750986605	0.0	92.79625638660804	1.9097011416987888	0.025062881788638816	poorsig	2	1	PAM	0	0	.	0	0	.
10	102065349	102633535	rs2485376	15	568.186	QT	GBF1	1.0	11.0	coloc	102449837	102451543	102451543	-	161.294	rs2485376	C10orf95	protein_coding	0.0	.	.	.	.	-13.684141163273337	0.0	92.41382912618468	1.9097011416987888	0.014357856241937653	poorsig	0	0		0	0	.	0	0	.
10	102065349	102633535	rs2485376	15	568.186	QT	GBF1	1.0	11.0	coloc	102461395	102477045	102461395	+	171.146	rs2485376	MFSD13A	protein_coding	0.0	.	.	.	.	-13.744950546899348	0.0	92.41382912618468	1.9097011416987888	0.01351077995622423	poorsig	0	0		0	0	.	0	0	.
10	102065349	102633535	rs2485376	15	568.186	QT	GBF1	1.0	11.0	coloc	102461881	102502712	102502712	-	212.463	rs2485376	ACTR1A	protein_coding	0.0	.	.	.	.	-13.999970979631376	0.0	91.25645419781247	1.9097011416987888	0.0032906743749880167	poorsig	10	2	CAV3:omim;GJA1	0	0	.	0	0	.
10	102065349	102633535	rs2485376	15	568.186	QT	GBF1	1.0	11.0	coloc	102503972	102633535	102503972	+	213.723	rs2485376	SUFU	protein_coding	0.0	.	.	.	.	-14.007748062799136	0.0	92.2435616012535	1.9097011416987888	0.00876198818755171	poorsig	4	1	FBXL17	0	0	.	0	0	.
10	103763117	104029233	rs12257568	3	266.116	PR	SH3PXD2A	0.0	3.0	poorsig	103594027	103855584	103855584	-	92.467	rs12257568	SH3PXD2A	protein_coding	0.57	signet	mindist	.	signet+	-13.259321081378545	0.0	93.35325709922016	1.9097011416987888	0.14159754668678665	mindist	10	1	SIPA1L1	0	0	.	0	0	.
10	103763117	104029233	rs12257568	3	266.116	PR	SH3PXD2A	0.0	3.0	poorsig	103877569	103918184	103918184	-	155.067	rs12257568	STN1	protein_coding	0.23	.	.	.	.	-13.645706324475206	0.0	94.08529043057986	1.9097011416987888	0.20006392564729505	poorsig	5	0		0	0	.	0	0	.
10	103763117	104029233	rs12257568	3	266.116	PR	SH3PXD2A	0.0	3.0	poorsig	103967140	104029233	103967140	+	204.023	rs12257568	SLK	protein_coding	0.2	.	.	.	.	-13.947876866983838	0.0	95.57854330813564	1.9097011416987888	0.6583385276659182	poorsig	3	1	GBF1	0	0	.	0	0	.
10	110497907	111017307	rs2419577	6	519.4	QRS	RBM20	0.0	5.0	poorsig	110497907	110511533	110497907	+	233.955	rs2419577	DUSP5	protein_coding	0.0	.	.	.	.	-14.132625798235743	0.0	94.08483503213697	1.9097011416987888	0.04864599298088821	poorsig	4	0		0	0	.	0	0	.
10	110497907	111017307	rs2419577	6	519.4	QRS	RBM20	0.0	5.0	poorsig	110567684	110606048	110567684	+	164.178	rs2419577	SMC3	protein_coding	0.0	.	.	.	.	-13.701942042523989	0.0	89.93964339295472	1.9097011416987888	0.0011853778180328082	poorsig	21	2	AKAP9:omim;CAMK2D:coloc	0	0	.	0	0	.
10	110497907	111017307	rs2419577	6	519.4	QRS	RBM20	0.0	5.0	poorsig	110644336	110839468	110644336	+	87.526	rs2419577	RBM20	protein_coding	1.0	signet	mindist	.	signet+	-13.228823805242111	0.0	95.57854330813564	1.9097011416987888	0.534899944626589	mindist	2	1	RYR2:omim	0	0	.	0	0	.
10	110497907	111017307	rs2419577	6	519.4	QRS	RBM20	0.0	5.0	poorsig	110871795	110900006	110871795	+	139.933	rs2419577	PDCD4	protein_coding	0.0	.	.	.	.	-13.552294914426886	0.0	94.64285041993196	1.9097011416987888	0.1518534198730032	poorsig	2	0		0	0	.	0	0	.
10	110497907	111017307	rs2419577	6	519.4	QRS	RBM20	0.0	5.0	poorsig	110898730	110919201	110919201	-	187.339	rs2419577	BBIP1	protein_coding	0.0	.	.	.	.	-13.844898410181528	0.0	95.20391870161954	1.9097011416987888	0.19861742730876955	poorsig	0	0		0	0	.	0	0	.
10	110497907	111017307	rs2419577	6	519.4	QRS	RBM20	0.0	5.0	poorsig	110919367	111017307	110919367	+	187.505	rs2419577	SHOC2	protein_coding	0.0	.	.	.	.	-13.845923010027438	0.0	94.08483503213697	1.9097011416987888	0.06479783739271736	poorsig	4	0		0	0	.	0	0	.
10	112719503	113167678	rs7342028+rs7918405	1	448.175	QRS	TCF7L2	0.0	1.0	poorsig	112950247	113167678	112950247	+	204.541	rs7918405	TCF7L2	protein_coding	1.0	signet	mindist	.	signet+	-13.95107411228614	0.0	95.57854330813564	1.9097011416987888	1.0	mindist	14	3	CREBBP;CTNNBIP1;TLE3	0	0	.	0	0	.
10	113550837	113917194	rs3189030	6	366.357	JT+QT	NRAP	1.0	5.0	exome	113550837	113589602	113550837	+	83.333	rs3189030	HABP2	protein_coding	0.0	.	.	.	.	-13.202943400700509	0.0	94.92254254750662	1.9097011416987888	0.006947113967050529	poorsig	2	0		0	0	.	0	0	.
10	113550837	113917194	rs3189030	6	366.357	JT+QT	NRAP	1.0	5.0	exome	113588714	113664070	113664070	-	29.9	rs3189030	NRAP	protein_coding	1.0	signet	mindist	exome	signet+	-12.873139523793416	3.957633516680198	95.57854330813564	1.9097011416987888	0.9743440457658181	exome	4	1	TRDN:omim	0	0	.	0	0	.
10	113550837	113917194	rs3189030	6	366.357	JT+QT	NRAP	1.0	5.0	exome	113679162	113730907	113679162	+	44.992	rs3189030	CASP7	protein_coding	0.0	.	.	.	.	-12.966291697736144	0.0	91.61589952764956	1.955500609805128	0.0003376094476211739	poorsig	12	0		0	0	.	0	0	.
10	113550837	113917194	rs3189030	6	366.357	JT+QT	NRAP	1.0	5.0	exome	113751262	113783429	113751262	+	117.092	rs3189030	PLEKHS1	protein_coding	0.0	.	.	.	.	-13.411313679002433	0.0	95.76620852286707	1.9097011416987888	0.013113234846800896	poorsig	0	0		0	0	.	0	0	.
10	113550837	113917194	rs3189030	6	366.357	JT+QT	NRAP	1.0	5.0	exome	113834725	113854383	113854383	-	220.213	rs3189030	DCLRE1A	protein_coding	0.0	.	.	.	.	-14.04780621340133	0.0	95.48421906161926	1.9097011416987888	0.0052338126999412985	poorsig	1	0		0	0	.	0	0	.
10	113550837	113917194	rs3189030	6	366.357	JT+QT	NRAP	1.0	5.0	exome	113854661	113917194	113854661	+	220.491	rs3189030	NHLRC2	protein_coding	0.0	.	.	.	.	-14.04952210952882	0.0	90.10870084679756	1.9097011416987888	2.4183272768113427e-05	poorsig	21	1	MRTFB	0	0	.	0	0	.
11	2161209	2849105	rs2074238+rs2301696+rs7122937	10	687.896	QT	TRPM5	1.0	6.0	omim	2132538	2161209	2161209	-	244.545	rs2301696	INS-IGF2	protein_coding	0.0	.	.	.	.	-14.1979903305743	0.0	92.14137456421508	1.9097011416987888	1.0446371109166172e-05	poorsig	0	0		0	0	.	0	0	.
11	2161209	2849105	rs2074238+rs2301696+rs7122937	10	687.896	QT	TRPM5	1.0	6.0	omim	2159779	2161221	2161221	-	244.533	rs2301696	INS	protein_coding	0.0	.	.	.	.	-14.19791626311556	0.0	85.17847414945192	1.9097011416987888	9.886632453486871e-09	poorsig	32	4	LYRM4;NKX6-1;PDLIM5;TNS3	0	0	.	0	0	.
11	2161209	2849105	rs2074238+rs2301696+rs7122937	10	687.896	QT	TRPM5	1.0	6.0	omim	2163929	2171815	2171815	-	233.939	rs2301696	TH	protein_coding	0.0	.	.	.	.	-14.13252704162409	0.0	93.2869072027604	1.9690705693065649	3.721158028887288e-05	poorsig	6	3	CREBBP;FGFR1;MAP3K7	0	0	.	0	0	.
11	2161209	2849105	rs2074238+rs2301696+rs7122937	10	687.896	QT	TRPM5	1.0	6.0	omim	2268498	2270588	2270588	-	135.166	rs2301696	ASCL2	protein_coding	0.0	.	.	.	.	-13.522871616442192	0.0	94.1209769641432	1.9097011416987888	0.00014855804687020923	poorsig	3	3	CALM1:omim;CALM2:omim;CALM3:omim	0	0	.	0	0	.
11	2161209	2849105	rs2074238+rs2301696+rs7122937	10	687.896	QT	TRPM5	1.0	6.0	omim	2301997	2318204	2301997	+	103.757	rs2301696	TSPAN32	protein_coding	0.0	.	.	.	.	-13.329006215476968	0.0	92.14137456421508	1.9097011416987888	2.4909238802977757e-05	poorsig	0	0		0	0	.	0	0	.
11	2161209	2849105	rs2074238+rs2301696+rs7122937	10	687.896	QT	TRPM5	1.0	6.0	omim	2295628	2303049	2303049	-	102.705	rs2301696	C11orf21	protein_coding	0.0	.	.	.	.	-13.32251296826071	0.0	92.14137456421508	1.9097011416987888	2.507150690180265e-05	poorsig	0	0		0	0	.	0	0	.
11	2161209	2849105	rs2074238+rs2301696+rs7122937	10	687.896	QT	TRPM5	1.0	6.0	omim	2376177	2397397	2376177	+	29.577	rs2301696	CD81	protein_coding	0.0	.	.	.	.	-12.871145874695648	0.0	87.35106827774078	1.9097011416987888	3.2719231071970804e-07	poorsig	25	5	ATP1B1;CDH2;PAM;SLC12A7:exome;TENM2	0	0	.	0	0	.
11	2161209	2849105	rs2074238+rs2301696+rs7122937	10	687.896	QT	TRPM5	1.0	6.0	omim	2400488	2403878	2400488	+	5.266	rs2301696	TSSC4	protein_coding	0.0	.	.	.	.	-12.721091375575472	0.0	91.04172628253944	1.9097011416987888	1.523362764283149e-05	poorsig	4	0		0	0	.	0	0	.
11	2161209	2849105	rs2074238+rs2301696+rs7122937	10	687.896	QT	TRPM5	1.0	6.0	omim	2404515	2444514	2404515	+	1.239	rs2301696	TRPM5	protein_coding	0.0	.	mindist	.	.	-12.69623557087978	0.0	92.14137456421508	1.9097011416987888	4.689961261054755e-05	mindist	0	0		0	0	.	0	0	.
11	2161209	2849105	rs2074238+rs2301696+rs7122937	10	687.896	QT	TRPM5	1.0	6.0	omim	2444684	2849105	2444684	+	18.889	rs2074238	KCNQ1	protein_coding	1.0	signet	.	omim,exome	signet+	-12.80517645811071	6.6389645710488985	95.57854330813564	1.9097011416987888	0.9996913329368305	omim	17	9	AKAP9:omim;ANK2:omim;ATP1B1;CALM1:omim;CALM2:omim;CALM3:omim;CAND2;FERMT2;KCNE1:omim	0	0	.	0	0	.
11	10304877	10611689	rs1562782	6	306.812	QRS	AMPD3	0.0	4.0	poorsig	9776776	10304877	10304877	-	16.287	rs1562782	SBF2	protein_coding	0.0	.	.	.	.	-12.78911616414046	0.0	93.7107353530763	1.9097011416987888	0.07228393663127528	poorsig	2	0		0	0	.	0	0	.
11	10304877	10611689	rs1562782	6	306.812	QRS	AMPD3	0.0	4.0	poorsig	10305073	10307397	10305073	+	16.091	rs1562782	ADM	protein_coding	0.36	.	.	.	.	-12.7879063956477	0.0	95.57854330813564	1.9097011416987888	0.4685391446912118	poorsig	2	2	CALCRL;EDN1	0	0	.	0	0	.
11	10304877	10611689	rs1562782	6	306.812	QRS	AMPD3	0.0	4.0	poorsig	10308313	10507579	10308313	+	12.851	rs1562782	AMPD3	protein_coding	0.64	signet	mindist	.	signet+	-12.767908181787744	0.0	95.29750267880704	1.9097011416987888	0.3608914555435507	mindist	3	2	CAV3:omim;KCNQ1:exome,omim	0	0	.	0	0	.
11	10304877	10611689	rs1562782	6	306.812	QRS	AMPD3	0.0	4.0	poorsig	10507894	10509186	10509186	-	188.022	rs1562782	MTRNR2L8	protein_coding	0.0	.	.	.	.	-13.84911408304151	0.0	94.26849025009044	1.9097011416987888	0.04374419446192823	poorsig	0	0		0	0	.	0	0	.
11	10304877	10611689	rs1562782	6	306.812	QRS	AMPD3	0.0	4.0	poorsig	10511673	10541230	10541230	-	220.066	rs1562782	RNF141	protein_coding	0.0	.	.	.	.	-14.04689888703176	0.0	94.26849025009044	1.9097011416987888	0.03589414183140338	poorsig	0	0		0	0	.	0	0	.
11	10304877	10611689	rs1562782	6	306.812	QRS	AMPD3	0.0	4.0	poorsig	10556966	10611689	10556966	+	235.802	rs1562782	LYVE1	protein_coding	0.0	.	.	.	.	-14.144026014593566	0.0	93.7107353530763	1.9097011416987888	0.018647126840630617	poorsig	2	0		0	0	.	0	0	.
11	12009769	12535356	rs112421686	3	525.587	HR	PARVA	0.0	3.0	poorsig	11956207	12009769	12009769	-	227.865	rs112421686	DKK3	protein_coding	0.0	.	.	.	.	-14.095036562924903	0.0	94.2675748980577	1.9097011416987888	0.12324364833338866	poorsig	2	0		0	0	.	0	0	.
11	12009769	12535356	rs112421686	3	525.587	HR	PARVA	0.0	3.0	poorsig	12094008	12359144	12094008	+	143.626	rs112421686	MICAL2	protein_coding	0.0	.	.	.	.	-13.575089174854298	0.0	93.43345383159256	1.9097011416987888	0.09001619498139224	poorsig	5	0		0	0	.	0	0	.
11	12009769	12535356	rs112421686	3	525.587	HR	PARVA	0.0	3.0	poorsig	12377563	12535356	12377563	+	139.929	rs112421686	PARVA	protein_coding	1.0	signet	mindist	.	signet+	-13.552270225273972	0.0	95.57854330813564	1.9097011416987888	0.786740156685219	mindist	4	2	FERMT2;GBF1	0	0	.	0	0	.
11	19993730	20160475	rs1372797	1	166.745	PR	DBX1	0.0	1.0	poorsig	20156155	20160475	20160475	-	166.745	rs1372797	DBX1	protein_coding	1.0	signet	mindist	.	signet+	-13.717786306406245	0.0	95.57854330813564	1.9097011416987888	1.0	mindist	1	0		0	0	.	0	0	.
11	25800278	26663289	rs10767455	1	863.011	JT	ANO3	0.0	1.0	poorsig	26188842	26663289	26188842	+	388.564	rs10767455	ANO3	protein_coding	1.0	signet	mindist	.	signet+	-15.086917108937538	0.0	95.57854330813564	1.9097011416987888	1.0	mindist	1	0		0	0	.	0	0	.
11	30231014	30586872	rs10488821	3	355.858	QRS	MPPED2	0.0	1.0	poorsig	30231014	30235261	30231014	+	249.614	rs10488821	FSHB	protein_coding	0.0	.	.	.	.	-14.229277659603966	0.0	95.57854330813564	1.9097011416987888	0.24117982888871642	poorsig	0	0		0	0	.	0	0	.
11	30231014	30586872	rs10488821	3	355.858	QRS	MPPED2	0.0	1.0	poorsig	30323104	30338223	30323104	+	157.524	rs10488821	ARL14EP	protein_coding	0.68	signet	.	.	signet+	-13.66087163665234	0.0	95.57854330813564	1.9097011416987888	0.4257911024450207	poorsig	0	0		0	0	.	0	0	.
11	30231014	30586872	rs10488821	3	355.858	QRS	MPPED2	0.0	1.0	poorsig	30384493	30586872	30586872	-	106.244	rs10488821	MPPED2	protein_coding	0.32	.	mindist	.	.	-13.34435669630095	0.0	95.01630929109554	1.9097011416987888	0.3330290686662629	mindist	2	0		0	0	.	0	0	.
11	44726465	45235110	rs12576326	3	508.645	HR	TP53I11	0.0	3.0	poorsig	44726465	44932423	44726465	+	232.367	rs12576326	TSPAN18	protein_coding	0.0	.	.	.	.	-14.122824204529076	0.0	95.57854330813564	1.9097011416987888	0.15708419988661096	poorsig	1	0		0	0	.	0	0	.
11	44726465	45235110	rs12576326	3	508.645	HR	TP53I11	0.0	3.0	poorsig	44885903	44951306	44951306	-	7.526	rs12576326	TP53I11	protein_coding	1.0	signet	mindist	.	signet+	-12.735040746971611	0.0	95.57854330813564	1.9097011416987888	0.6292731506217544	mindist	1	0		0	0	.	0	0	.
11	44726465	45235110	rs12576326	3	508.645	HR	TP53I11	0.0	3.0	poorsig	45095806	45235110	45095806	+	136.974	rs12576326	PRDM11	protein_coding	0.0	.	.	.	.	-13.534031113559106	0.0	95.29727300762654	1.9097011416987888	0.2136426494916346	poorsig	2	0		0	0	.	0	0	.
11	61581148	61967634	rs174536+rs174577+rs174583	11	386.486	HR	FADS1	0.0	8.0	poorsig	61513714	61581148	61581148	-	203.307	rs174536	SYT7	protein_coding	0.0	.	.	.	.	-13.943457508612315	0.0	96.6084916265402	1.9097011416987888	0.13719656929521862	poorsig	3	2	FERMT2;SENP2:exome	0	0	.	0	0	.
11	61581148	61967634	rs174536+rs174577+rs174583	11	386.486	HR+QRS+QT	FADS1	0.0	8.0	poorsig	61680391	61747001	61680391	+	104.064	rs174536	DAGLA	protein_coding	0.0	.	.	.	.	-13.33090110796308	0.0	95.01630929109554	1.9097011416987888	0.0515106599230125	poorsig	2	0		0	0	.	0	0	.
11	61581148	61967634	rs174536+rs174577+rs174583	11	386.486	HR+QRS+QT	FADS1	0.0	8.0	poorsig	61752636	61788518	61752636	+	31.819	rs174536	MYRF	protein_coding	0.0	.	.	.	.	-12.88498414490368	0.0	95.57854330813564	1.9097011416987888	0.1411664591126189	poorsig	0	0		0	0	.	0	0	.
11	61581148	61967634	rs174536+rs174577+rs174583	11	386.486	HR+QRS+QT	FADS1	0.0	8.0	poorsig	61768501	61792802	61792802	-	8.347	rs174536	TMEM258	protein_coding	0.0	.	.	.	.	-12.740108195607114	0.0	95.57854330813564	1.9097011416987888	0.16317376965234423	poorsig	0	0		0	0	.	0	0	.
11	61581148	61967634	rs174536+rs174577+rs174583	11	386.486	HR+QRS+QT	FADS1	0.0	8.0	poorsig	61792911	61797238	61792911	+	8.456	rs174536	FEN1	protein_coding	0.0	.	.	.	.	-12.740780975024007	0.0	93.3478487890963	1.9097011416987888	0.01752184531195456	poorsig	6	0		0	0	.	0	0	.
11	61581148	61967634	rs174536+rs174577+rs174583	11	386.486	HR+QRS+QT	FADS1	0.0	8.0	poorsig	61792980	61867354	61792980	+	8.525	rs174536	FADS2	protein_coding	0.0	.	.	.	.	-12.741206862911769	0.0	94.4571288786615	1.9097011416987888	0.05310667399638369	poorsig	3	0		0	0	.	0	0	.
11	61581148	61967634	rs174536+rs174577+rs174583	11	386.486	HR+QRS+QT	FADS1	0.0	8.0	poorsig	61799627	61829318	61829318	-	8.024	rs174577	FADS1	protein_coding	1.0	signet	mindist	.	signet+	-12.738114546509347	0.0	95.57854330813564	1.9097011416987888	0.16349940538482652	mindist	0	0		0	0	.	0	0	.
11	61581148	61967634	rs174536+rs174577+rs174583	11	386.486	HR+QRS+QT	FADS1	0.0	8.0	poorsig	61873519	61892051	61892051	-	49.773	rs174583	FADS3	protein_coding	0.0	.	.	.	.	-12.995801407756035	0.0	95.01630929109554	1.9097011416987888	0.07201601142917677	poorsig	2	0		0	0	.	0	0	.
11	61581148	61967634	rs174536+rs174577+rs174583	11	386.486	HR+QRS+QT	FADS1	0.0	8.0	poorsig	61897301	61920269	61920269	-	77.991	rs174583	RAB3IL1	protein_coding	0.0	.	.	.	.	-13.169971036984496	0.0	95.01630929109554	1.9097011416987888	0.06050456677216089	poorsig	2	0		0	0	.	0	0	.
11	61581148	61967634	rs174536+rs174577+rs174583	11	386.486	HR+QRS+QT	FADS1	0.0	8.0	poorsig	61950063	61965515	61950063	+	107.785	rs174583	BEST1	protein_coding	0.0	.	.	.	.	-13.353868192460888	0.0	95.57854330813564	1.9839630046310008	0.09513696313373415	poorsig	0	0		1	1	MITF	0	0	.
11	61581148	61967634	rs174536+rs174577+rs174583	11	386.486	HR+QRS+QT	FADS1	0.0	8.0	poorsig	61959718	61967634	61967634	-	125.356	rs174583	FTH1	protein_coding	0.0	.	.	.	.	-13.462321468921774	0.0	95.01630929109554	1.9097011416987888	0.04516707598856902	poorsig	2	0		0	0	.	0	0	.
11	62556235	62921807	rs12364753	31	365.572	HR	LBHD1	0.0	24.0	poorsig	62433542	62556235	62556235	-	119.379	rs12364753	AHNAK	protein_coding	0.0	.	.	.	.	-13.425429702180738	0.0	92.46199234326424	1.9097011416987888	0.004811738566619921	poorsig	20	4	ARHGAP10;CAV3:omim;GBF1;STRN	0	0	.	0	0	.
11	62556235	62921807	rs12364753	31	365.572	HR	LBHD1	0.0	24.0	poorsig	62559596	62574086	62574086	-	101.528	rs12364753	EEF1G	protein_coding	0.0	.	.	.	.	-13.315248185015903	0.0	90.37504317795782	1.9097011416987888	0.00066650397128174	poorsig	33	7	ATP1B1;CACNA1C:omim;CAV3:omim;DYSF;GJA1;NACA:exome;RYR2:omim	0	0	.	0	0	.
11	62556235	62921807	rs12364753	31	365.572	HR	LBHD1	0.0	24.0	poorsig	62575045	62591637	62591637	-	83.977	rs12364753	TUT1	protein_coding	0.0	.	.	.	.	-13.206918354319589	0.0	93.9890030849066	1.9097011416987888	0.027565929083907825	poorsig	2	0		0	0	.	0	0	.
11	62556235	62921807	rs12364753	31	365.572	HR	LBHD1	0.0	24.0	poorsig	62593214	62601865	62601865	-	73.749	rs12364753	MTA2	protein_coding	0.0	.	.	.	.	-13.143788190319704	0.0	91.8182878803737	1.9097011416987888	0.0033501178225976915	poorsig	18	3	BCL11A;CAMK2D:coloc;TCF7L2	0	0	.	0	0	.
11	62556235	62921807	rs12364753	31	365.572	HR	LBHD1	0.0	24.0	poorsig	62602218	62612775	62602218	+	73.396	rs12364753	EML3	protein_coding	0.0	.	.	.	.	-13.141609372575084	0.0	94.26803257304884	1.9097011416987888	0.038897073894066686	poorsig	1	0		0	0	.	0	0	.
11	62556235	62921807	rs12364753	31	365.572	HR	LBHD1	0.0	24.0	poorsig	62611722	62615116	62611722	+	63.892	rs12364753	ROM1	protein_coding	0.0	.	.	.	.	-13.082947945252547	0.0	94.54782634570294	1.9097011416987888	0.05456399464774653	poorsig	0	0		0	0	.	0	0	.
11	62556235	62921807	rs12364753	31	365.572	HR	LBHD1	0.0	24.0	poorsig	62615296	62622154	62622154	-	53.46	rs12364753	B3GAT3	protein_coding	0.0	.	.	.	.	-13.018558634454076	0.0	93.9890030849066	1.9097011416987888	0.033279456228833305	poorsig	2	0		0	0	.	0	0	.
11	62556235	62921807	rs12364753	31	365.572	HR	LBHD1	0.0	24.0	poorsig	62624826	62646726	62646726	-	28.888	rs12364753	GANAB	protein_coding	0.0	.	.	.	.	-12.866893168106293	0.0	93.1781907853116	1.9097011416987888	0.017215212546378145	poorsig	14	3	PDE3A;PRKAG2:omim;TNS3	0	0	.	0	0	.
11	62556235	62921807	rs12364753	31	365.572	HR	LBHD1	0.0	24.0	poorsig	62646848	62653302	62653302	-	22.312	rs12364753	INTS5	protein_coding	0.0	.	.	.	.	-12.82630420071646	0.0	92.88047760082468	1.9097011416987888	0.013312044490356403	poorsig	6	0		0	0	.	0	0	.
11	62556235	62921807	rs12364753	31	365.572	HR	LBHD1	0.0	24.0	poorsig	62662817	62665210	62665210	-	10.404	rs12364753	C11orf98	protein_coding	0.0	.	.	.	.	-12.752804592492897	0.0	94.26803257304884	1.9097011416987888	0.057381606438240154	poorsig	1	0		0	0	.	0	0	.
11	62556235	62921807	rs12364753	31	365.572	HR	LBHD1	0.0	24.0	poorsig	62665309	62668496	62665309	+	10.305	rs12364753	CSKMT	protein_coding	0.09	.	.	.	.	-12.752193535958286	0.0	93.9890030849066	1.9097011416987888	0.04343672906560142	poorsig	2	0		0	0	.	0	0	.
11	62556235	62921807	rs12364753	31	365.572	HR	LBHD1	0.0	24.0	poorsig	62670273	62673686	62670273	+	5.341	rs12364753	UQCC3	protein_coding	0.19	.	.	.	.	-12.7215542971926	0.0	94.54782634570294	1.9097011416987888	0.07831724916617713	poorsig	0	0		0	0	.	0	0	.
11	62556235	62921807	rs12364753	31	365.572	HR	LBHD1	0.0	24.0	poorsig	62662817	62672267	62672267	-	3.347	rs12364753	LBHD1	protein_coding	0.0	.	mindist	.	.	-12.709246754465209	0.0	94.26803257304884	1.9097011416987888	0.05993625882884789	mindist	1	0		0	0	.	0	0	.
11	62556235	62921807	rs12364753	31	365.572	HR	LBHD1	0.0	24.0	poorsig	62676498	62679117	62679117	-	3.503	rs12364753	UBXN1	protein_coding	0.0	.	.	.	.	-12.710209631428835	0.0	91.51171743675808	1.9097011416987888	0.00380381165620374	poorsig	9	0		0	0	.	0	0	.
11	62556235	62921807	rs12364753	31	365.572	HR	LBHD1	0.0	24.0	poorsig	62689289	62709845	62689289	+	13.675	rs12364753	BSCL2	protein_coding	0.0	.	.	.	.	-12.77299414728793	0.0	92.88047760082468	1.9097011416987888	0.01404096712294466	poorsig	6	0		0	0	.	0	0	.
11	62556235	62921807	rs12364753	31	365.572	HR	LBHD1	0.0	24.0	poorsig	62686406	62689530	62689530	-	13.916	rs12364753	LRRN4CL	protein_coding	0.0	.	.	.	.	-12.774481668750967	0.0	94.54782634570294	1.9097011416987888	0.07427990837988405	poorsig	0	0		0	0	.	0	0	.
11	62556235	62921807	rs12364753	31	365.572	HR	LBHD1	0.0	24.0	poorsig	62707676	62709201	62707676	+	32.062	rs12364753	GNG3	protein_coding	0.72	signet	.	.	signet+	-12.886484010943176	0.0	95.57854330813564	1.9097011416987888	0.18615043242004656	poorsig	3	2	GNB4:coloc;TRIM74	0	0	.	0	0	.
11	62556235	62921807	rs12364753	31	365.572	HR	LBHD1	0.0	24.0	poorsig	62690275	62727384	62727384	-	51.77	rs12364753	HNRNPUL2-BSCL2	protein_coding	0.0	.	.	.	.	-13.008127467348112	0.0	94.54782634570294	1.9097011416987888	0.05880310763503548	poorsig	0	0		0	0	.	0	0	.
11	62556235	62921807	rs12364753	31	365.572	HR	LBHD1	0.0	24.0	poorsig	62712630	62727457	62727457	-	51.843	rs12364753	HNRNPUL2	protein_coding	0.0	.	.	.	.	-13.008578044388784	0.0	92.33073542368471	1.9097011416987888	0.006402273779941216	poorsig	8	0		0	0	.	0	0	.
11	62556235	62921807	rs12364753	31	365.572	HR	LBHD1	0.0	24.0	poorsig	62728069	62740293	62728069	+	52.455	rs12364753	TTC9C	protein_coding	0.0	.	.	.	.	-13.012355484784552	0.0	93.7107353530763	1.9097011416987888	0.025352458165288846	poorsig	2	0		0	0	.	0	0	.
11	62556235	62921807	rs12364753	31	365.572	HR	LBHD1	0.0	24.0	poorsig	62748319	62754184	62754184	-	78.57	rs12364753	ZBTB3	protein_coding	0.0	.	.	.	.	-13.173544791868729	0.0	94.54782634570294	1.9097011416987888	0.049837981792201495	poorsig	0	0		0	0	.	0	0	.
11	62556235	62921807	rs12364753	31	365.572	HR	LBHD1	0.0	24.0	poorsig	62761565	62766710	62761565	+	85.951	rs12364753	POLR2G	protein_coding	0.0	.	.	.	.	-13.21910245128241	0.0	92.9792341532732	1.9097011416987888	0.009920740126898005	poorsig	8	1	FNDC4	0	0	.	0	0	.
11	62556235	62921807	rs12364753	31	365.572	HR	LBHD1	0.0	24.0	poorsig	62771357	62787342	62771357	+	95.743	rs12364753	TAF6L	protein_coding	0.0	.	.	.	.	-13.27954149761472	0.0	94.08529043057986	1.9097011416987888	0.028226034437505137	poorsig	5	1	CREBBP	0	0	.	0	0	.
11	62556235	62921807	rs12364753	31	365.572	HR	LBHD1	0.0	24.0	poorsig	62787402	62790400	62787402	+	111.788	rs12364753	TMEM179B	protein_coding	0.0	.	.	.	.	-13.378575862239096	0.0	92.88047760082468	1.9097011416987888	0.007662954119353932	poorsig	6	0		0	0	.	0	0	.
11	62556235	62921807	rs12364753	31	365.572	HR	LBHD1	0.0	24.0	poorsig	62771629	62792006	62792006	-	116.392	rs12364753	TMEM223	protein_coding	0.0	.	.	.	.	-13.406993077242564	0.0	94.36369069551652	1.9097011416987888	0.0328250992686702	poorsig	4	1	TRDN:omim	0	0	.	0	0	.
11	62556235	62921807	rs12364753	31	365.572	HR	LBHD1	0.0	24.0	poorsig	62792123	62806302	62806302	-	130.688	rs12364753	NXF1	protein_coding	0.0	.	.	.	.	-13.495232109755502	0.0	82.31709917540937	1.9097011416987888	1.7624471399190053e-07	poorsig	58	11	C19orf47;CALM1:omim;CALM3:omim;CAV1:coloc;LANCL2;LMO4;OBSCN;PITPNB;PRKCA:coloc;RBM20;TNS3	0	0	.	0	0	.
11	62556235	62921807	rs12364753	31	365.572	HR	LBHD1	0.0	24.0	poorsig	62806860	62832051	62832051	-	156.437	rs12364753	STX5	protein_coding	0.0	.	.	.	.	-13.654162359348089	0.0	92.88047760082468	1.9097011416987888	0.005817153586167801	poorsig	6	0		0	0	.	0	0	.
11	62556235	62921807	rs12364753	31	365.572	HR	LBHD1	0.0	24.0	poorsig	62832342	62841809	62832342	+	156.728	rs12364753	WDR74	protein_coding	0.0	.	.	.	.	-13.65595849522255	0.0	93.7107353530763	1.9097011416987888	0.013320080171065932	poorsig	3	0		0	0	.	0	0	.
11	62556235	62921807	rs12364753	31	365.572	HR	LBHD1	0.0	24.0	poorsig	62832319	62832803	62832803	-	157.189	rs12364753	TEX54	protein_coding	0.0	.	.	.	.	-13.658803920095831	0.0	94.54782634570294	1.9097011416987888	0.03067715533493839	poorsig	0	0		0	0	.	0	0	.
11	62556235	62921807	rs12364753	31	365.572	HR	LBHD1	0.0	24.0	poorsig	62856004	62888880	62856004	+	180.39	rs12364753	SLC3A2	protein_coding	0.0	.	.	.	.	-13.802007179282503	0.0	92.1575449977824	1.9097011416987888	0.0024352115816045675	poorsig	11	1	ATP2A2	0	0	.	0	0	.
11	62556235	62921807	rs12364753	31	365.572	HR	LBHD1	0.0	24.0	poorsig	62908679	62921807	62921807	-	246.193	rs12364753	CHRM1	protein_coding	0.0	.	.	.	.	-14.208162261574676	0.0	94.54782634570294	1.9097011416987888	0.017710539426881052	poorsig	0	0		0	0	.	0	0	.
11	74467729	74467729	locus_KCNE3	1	0.0		KCNE3	1.0	0.0	.	74454841	74467729	74467729	-	0.0		KCNE3	omim	1.0	signet	mindist	omim	signet+	-12.688588105764817	2.6813310543687003	95.57854330813564	1.9097011416987888	1.0	.	0	0		0	0	.	0	0	.
11	76210736	76553031	rs652673	4	342.295	PR	WNT11	0.0	2.0	poorsig	76186325	76210736	76210736	-	9.511	rs652673	WNT11	protein_coding	1.0	signet	mindist	.	signet+	-12.747292739104951	0.0	95.57854330813564	1.9097011416987888	0.6253152293025309	mindist	0	0		0	0	.	0	0	.
11	76210736	76553031	rs652673	4	342.295	PR	WNT11	0.0	2.0	poorsig	76349898	76381132	76381132	-	160.885	rs652673	THAP12	protein_coding	0.0	.	.	.	.	-13.681616697387929	0.0	94.7363386432633	1.9097011416987888	0.10581870147370233	poorsig	3	0		0	0	.	0	0	.
11	76210736	76553031	rs652673	4	342.295	PR	WNT11	0.0	2.0	poorsig	76381303	76414619	76381303	+	161.056	rs652673	GVQW3	protein_coding	0.0	.	.	.	.	-13.682672158674984	0.0	95.57854330813564	1.9097011416987888	0.2453967945137118	poorsig	0	0		0	0	.	0	0	.
11	76210736	76553031	rs652673	4	342.295	PR	WNT11	0.0	2.0	poorsig	76444923	76553031	76444923	+	224.676	rs652673	EMSY	protein_coding	0.0	.	.	.	.	-14.075353135764596	0.0	93.62403992185811	1.9097011416987888	0.02346927471005503	poorsig	7	0		0	0	.	0	0	.
11	86244753	86423109	rs17211409	3	178.356	JT	HIKESHI	0.0	1.0	poorsig	86244753	86278813	86244753	+	81.134	rs17211409	EED	protein_coding	0.0	.	.	.	.	-13.189370538886298	0.0	80.15802824307448	1.9097011416987888	7.591611953692133e-08	poorsig	63	11	ATP2A2;CALM1:omim;CALM2:omim;CALM3:omim;CAND2;FERMT2;OBSCN;PAM;SIPA1L1;STK38;TTN:exome	0	0	.	0	0	.
11	86244753	86423109	rs17211409	3	178.356	JT	HIKESHI	0.0	1.0	poorsig	86302211	86345943	86302211	+	23.676	rs17211409	HIKESHI	protein_coding	1.0	signet	mindist	.	signet+	-12.83472320185997	0.0	95.57854330813564	1.9097011416987888	0.5387657549899478	mindist	0	0		0	0	.	0	0	.
11	86244753	86423109	rs17211409	3	178.356	JT	HIKESHI	0.0	1.0	poorsig	86374736	86423109	86374736	+	48.849	rs17211409	CCDC81	protein_coding	0.0	.	.	.	.	-12.990098213433011	0.0	95.57854330813564	1.9097011416987888	0.46123416909393267	poorsig	0	0		0	0	.	0	0	.
11	118152888	118152888	locus_SCN4B	1	0.0		SCN4B	1.0	1.0	.	118133377	118152888	118152888	-	0.0		SCN4B	omim	1.0	signet	mindist	omim	signet+	-12.688588105764817	2.6813310543687003	95.57854330813564	1.9097011416987888	1.0	.	1	1	SCN1B:omim	0	0	.	0	0	.
11	123629187	123655244	locus_SCN3B	1	26.057		SCN3B	1.0	1.0	.	123629187	123655244	123629187	+	0.0		SCN3B	omim	1.0	signet	mindist	omim	signet+	-12.688588105764817	2.6813310543687003	95.57854330813564	1.9097011416987888	1.0	.	8	3	FGFR1;PEX10;PMP22	0	0	.	0	0	.
11	127003460	127677874	rs985292	1	674.414	JT	KIRREL3	0.0	1.0	poorsig	126423358	127003460	127003460	-	674.414	rs985292	KIRREL3	protein_coding	1.0	signet	mindist	.	signet+	-16.85126569902031	0.0	95.57854330813564	1.9097011416987888	1.0	mindist	1	1	ATP1B1	0	0	.	0	0	.
11	128686535	128943399	rs75190942	5	256.864	HR	KCNJ5	1.0	4.0	omim	128686535	128813267	128686535	+	208.141	rs75190942	FLI1	protein_coding	0.0	.	.	.	.	-13.973294349908311	0.0	93.2351172907283	2.084169382553359	0.0002822661288853641	poorsig	2	0		0	0	.	3	2	ID2;IGFBP3
11	128686535	128943399	rs75190942	5	256.864	HR	KCNJ5	1.0	4.0	omim	128836315	128867373	128867373	-	27.303	rs75190942	KCNJ1	protein_coding	0.0	.	.	.	.	-12.857110091264309	0.0	93.2351172907283	1.9097011416987888	0.0007238370971672977	poorsig	2	0		0	0	.	0	0	.
11	128686535	128943399	rs75190942	5	256.864	HR	KCNJ5	1.0	4.0	omim	128891356	128921163	128891356	+	3.32	rs75190942	KCNJ5	protein_coding	1.0	signet	mindist	coloc,omim	signet+	-12.709080102683044	4.736316300071009	95.57854330813564	1.9097011416987888	0.9968331363759656	omim	7	4	AKAP9:omim;ERI3;GNB4:coloc;LANCL2	0	0	.	0	0	.
11	128686535	128943399	rs75190942	5	256.864	HR	KCNJ5	1.0	4.0	omim	128899565	128906044	128906044	-	11.368	rs75190942	C11orf45	protein_coding	0.0	.	.	.	.	-12.758754678345056	0.0	93.51295667337848	1.9097011416987888	0.0010544358449131833	poorsig	1	0		0	0	.	0	0	.
11	128686535	128943399	rs75190942	5	256.864	HR	KCNJ5	1.0	4.0	omim	128934731	128943399	128943399	-	48.723	rs75190942	TP53AIP1	protein_coding	0.0	.	.	.	.	-12.989320505116234	0.0	93.79155992807996	1.9097011416987888	0.001106324553068546	poorsig	0	0		0	0	.	0	0	.
12	1970772	2697950	rs2283274	2	727.178	HR	DCP1B	1.0	2.0	omim	1970772	2697950	1970772	+	104.528	rs2283274	CACNA1C	protein_coding	1.0	signet	.	omim	signet+	-13.333765049701048	2.6813310543687003	95.57854330813564	1.9097011416987888	0.999915164992139	omim	24	13	ATP1B1;ATP2A2;CACNA1D;CACNA2D1:omim;CACNB2:omim;CALM1:omim;CALM2:omim;CALM3:omim;CAV1:coloc;CAV3:omim;FGFR1;LITAF:coloc;RYR2:omim	0	0	.	0	0	.
12	1970772	2697950	rs2283274	2	727.178	HR	DCP1B	1.0	2.0	omim	1946053	2004535	2004535	-	70.765	rs2283274	DCP1B	protein_coding	0.0	.	mindist	.	.	-13.125370082246214	0.0	88.67676196185016	1.9097011416987888	8.483500786110677e-05	mindist	5	0		0	0	.	0	0	.
12	20319268	20688583	rs10841486	1	369.315	HR	PDE3A	0.0	1.0	poorsig	20368537	20688583	20368537	+	49.269	rs10841486	PDE3A	protein_coding	1.0	signet	mindist	.	signet+	-12.99269057448893	0.0	95.57854330813564	1.9097011416987888	1.0	mindist	4	1	SLC8A1	0	0	.	0	0	.
12	24605546	24949101	rs17287293+rs4963772	1	343.555	HR+PR	BCAT1	0.0	1.0	poorsig	24810024	24949101	24949101	-	331.157	rs17287293	BCAT1	protein_coding	1.0	signet	mindist	.	signet+	-14.732584558610856	0.0	95.57854330813564	1.9097011416987888	1.0	mindist	1	0		0	0	.	0	0	.
12	27696447	27972733	rs1050288	5	276.286	HR	MANSC4	0.0	4.0	poorsig	27696447	27697596	27696447	+	105.916	rs1050288	REP15	protein_coding	1.0	signet	.	.	signet+	-13.34233218576204	0.0	95.57854330813564	1.9097011416987888	0.4114395246365633	poorsig	1	1	GNG11:coloc	0	0	.	0	0	.
12	27696447	27972733	rs1050288	5	276.286	HR	MANSC4	0.0	4.0	poorsig	27710822	27756295	27710822	+	91.541	rs1050288	MRPS35	protein_coding	0.0	.	.	.	.	-13.25360554247906	0.0	91.00229888120536	1.9097011416987888	0.004628090029924799	poorsig	21	2	ATP1B1;TCF7L2	0	0	.	0	0	.
12	27696447	27972733	rs1050288	5	276.286	HR	MANSC4	0.0	4.0	poorsig	27780048	27803040	27780048	+	22.315	rs1050288	KLHL42	protein_coding	0.0	.	.	.	.	-12.826322717581144	0.0	93.80628464960208	1.9097011416987888	0.11714504358141488	poorsig	3	0		0	0	.	0	0	.
12	27696447	27972733	rs1050288	5	276.286	HR	MANSC4	0.0	4.0	poorsig	27762427	27780236	27780236	-	22.127	rs1050288	MANSC4	protein_coding	0.0	.	mindist	.	.	-12.825162327394208	0.0	94.92323125471955	1.9097011416987888	0.3583534719311695	mindist	0	0		0	0	.	0	0	.
12	27696447	27972733	rs1050288	5	276.286	HR	MANSC4	0.0	4.0	poorsig	27958084	27972733	27972733	-	170.37	rs1050288	PTHLH	protein_coding	0.0	.	.	.	.	-13.740160851234124	0.0	94.64285041993196	1.9097011416987888	0.10843386982092741	poorsig	1	0		0	0	.	0	0	.
12	33439819	33529470	rs1994135	1	89.651	HR	SYT10	0.0	0.0	poorsig	33374238	33439819	33439819	-	89.651	rs1994135	SYT10	protein_coding	1.0	signet	mindist	.	signet+	-13.241939917727422	0.0	95.57854330813564	1.9097011416987888	1.0	mindist	0	0		0	0	.	0	0	.
12	37536300	38329721	rs10880689	1	793.421	HR	ALG10B	0.0	1.0	poorsig	38316762	38329721	38316762	+	780.462	rs10880689	ALG10B	protein_coding	1.0	signet	mindist	.	signet+	-17.50582452106368	0.0	95.57854330813564	1.9097011416987888	1.0	mindist	2	1	KCNH2:exome,omim	0	0	.	0	0	.
12	56468578	56959374	rs2926743+rs2958149	11	490.796	JT	NACA	1.0	11.0	exome	56468578	56479708	56468578	+	247.43	rs2958149	SPRYD4	protein_coding	0.0	.	.	.	.	-14.215797382113182	0.0	94.99986614469084	1.9097011416987888	0.0023921660892558716	poorsig	4	1	SOD2	0	0	.	0	0	.
12	56468578	56959374	rs2926743+rs2958149	11	490.796	JT	NACA	1.0	11.0	exome	56470944	56488414	56470944	+	245.064	rs2958149	GLS2	protein_coding	0.0	.	.	.	.	-14.201193748164831	0.0	96.50694772811347	1.9097011416987888	0.010955969706216089	poorsig	2	2	GJA1;SNTA1:omim	0	0	.	0	0	.
12	56468578	56959374	rs2926743+rs2958149	11	490.796	JT	NACA	1.0	11.0	exome	56521820	56596193	56521820	+	194.188	rs2958149	RBMS2	protein_coding	0.0	.	.	.	.	-13.887172412257708	0.0	94.06173515412968	1.9097011416987888	0.001300427749313475	poorsig	4	0		0	0	.	0	0	.
12	56468578	56959374	rs2926743+rs2958149	11	490.796	JT	NACA	1.0	11.0	exome	56595596	56636816	56636816	-	79.192	rs2958149	BAZ2A	protein_coding	0.0	.	.	.	.	-13.177383955146782	0.0	94.62042214314204	1.9097011416987888	0.00462357721479416	poorsig	2	0		0	0	.	0	0	.
12	56468578	56959374	rs2926743+rs2958149	11	490.796	JT	NACA	1.0	11.0	exome	56638175	56645984	56645984	-	70.024	rs2958149	ATP5F1B	protein_coding	0.0	.	.	.	.	-13.120796416668982	0.0	91.64845784109212	1.9097011416987888	0.0002505221174430476	poorsig	34	8	ALG10B;CACNA1C:omim;FGFR1;GJA1;NUBP1;SLC35F1;TBX3;TTN:exome	0	0	.	0	0	.
12	56468578	56959374	rs2926743+rs2958149	11	490.796	JT	NACA	1.0	11.0	exome	56663341	56688408	56688408	-	27.6	rs2958149	PTGES3	protein_coding	0.0	.	.	.	.	-12.858943260868138	0.0	93.16054950282306	1.9097011416987888	0.0014765920274444238	poorsig	12	2	CAV3:omim;TCF7L2	0	0	.	0	0	.
12	56468578	56959374	rs2926743+rs2958149	11	490.796	JT	NACA	1.0	11.0	exome	56712305	56731628	56731628	-	11.312	rs2926743	NACA	protein_coding	1.0	signet	mindist	exome	signet+	-12.758409030204264	3.957633516680198	95.57854330813564	1.9097011416987888	0.9590069298894455	exome	12	4	ARHGAP24;CAV3:omim;GBF1;SNTA1:omim	0	0	.	0	0	.
12	56468578	56959374	rs2926743+rs2958149	11	490.796	JT	NACA	1.0	11.0	exome	56752161	56787790	56752161	+	31.845	rs2926743	HSD17B6	protein_coding	0.0	.	.	.	.	-12.885144624397617	0.0	94.90091589127827	1.9097011416987888	0.00819809469733679	poorsig	1	0		0	0	.	0	0	.
12	56468578	56959374	rs2926743+rs2958149	11	490.796	JT	NACA	1.0	11.0	exome	56731296	56752374	56752374	-	32.058	rs2926743	PRIM1	protein_coding	0.0	.	.	.	.	-12.886459321790262	0.0	93.78353681744024	1.9097011416987888	0.0026783689327350277	poorsig	5	0		0	0	.	0	0	.
12	56468578	56959374	rs2926743+rs2958149	11	490.796	JT	NACA	1.0	11.0	exome	56923133	56934408	56934408	-	214.092	rs2926743	SDR9C7	protein_coding	0.0	.	.	.	.	-14.010025637155408	0.0	95.84404604668444	1.9097011416987888	0.0068356455672612445	poorsig	1	1	NPPA	0	0	.	0	0	.
12	56468578	56959374	rs2926743+rs2958149	11	490.796	JT	NACA	1.0	11.0	exome	56951431	56959374	56959374	-	239.058	rs2926743	RDH16	protein_coding	0.0	.	.	.	.	-14.164122985065172	0.0	94.90091589127827	1.9097011416987888	0.002281706008754353	poorsig	1	0		0	0	.	0	0	.
12	64390758	64881033	rs867400	6	490.275	HR	RASSF3	0.0	5.0	poorsig	64264762	64390758	64390758	-	192.312	rs867400	C12orf56	protein_coding	0.0	.	.	.	.	-13.875593199541266	0.0	94.82746657151978	1.9097011416987888	0.13453781101628814	poorsig	0	0		0	0	.	0	0	.
12	64390758	64881033	rs867400	6	490.275	HR	RASSF3	0.0	5.0	poorsig	64404392	64451125	64404392	+	178.678	rs867400	XPOT	protein_coding	0.0	.	.	.	.	-13.791440221835517	0.0	92.98058557926494	1.9097011416987888	0.02308348132991125	poorsig	10	1	DPF3	0	0	.	0	0	.
12	64390758	64881033	rs867400	6	490.275	HR	RASSF3	0.0	5.0	poorsig	64452090	64502114	64452090	+	130.98	rs867400	TBK1	protein_coding	0.0	.	.	.	.	-13.497034417918188	0.0	94.02997053823816	1.9097011416987888	0.08849163525669836	poorsig	22	6	CALM1:omim;CALM2:omim;CALM3:omim;CAMK2D:coloc;NCOA2;RIOK3	0	0	.	0	0	.
12	64390758	64881033	rs867400	6	490.275	HR	RASSF3	0.0	5.0	poorsig	64507001	64697564	64507001	+	76.069	rs867400	RASSF3	protein_coding	1.0	signet	mindist	.	signet+	-13.158107899009549	0.0	95.57854330813564	1.9097011416987888	0.5842957754790323	mindist	4	2	LITAF:coloc;STRN	0	0	.	0	0	.
12	64390758	64881033	rs867400	6	490.275	HR	RASSF3	0.0	5.0	poorsig	64713445	64759431	64759431	-	176.361	rs867400	GNS	protein_coding	0.0	.	.	.	.	-13.777139030010355	0.0	94.2675748980577	1.9097011416987888	0.08480951811325514	poorsig	2	0		0	0	.	0	0	.
12	64390758	64881033	rs867400	6	490.275	HR	RASSF3	0.0	5.0	poorsig	64759484	64881033	64759484	+	176.414	rs867400	TBC1D30	protein_coding	0.0	.	.	.	.	-13.777466161286462	0.0	94.2675748980577	1.9097011416987888	0.08478177880481487	poorsig	2	0		0	0	.	0	0	.
12	81759553	81825597	rs12579753	1	66.044	HR	PPFIA2	0.0	1.0	poorsig	81257975	81759553	81759553	-	66.044	rs12579753	PPFIA2	protein_coding	1.0	signet	mindist	.	signet+	-13.096230709520023	0.0	95.57854330813564	1.9097011416987888	1.0	mindist	3	0		0	0	.	0	0	.
12	82182441	82479239	rs10778876	2	296.798	QRS	METTL25	0.0	2.0	poorsig	82358528	82479239	82358528	+	176.087	rs10778876	METTL25	protein_coding	1.0	signet	mindist	.	signet+	-13.77544782303578	0.0	95.57854330813564	1.9097011416987888	0.8022536390056889	mindist	1	0		0	0	.	0	0	.
12	82182441	82479239	rs10778876	2	296.798	QRS	METTL25	0.0	2.0	poorsig	82223681	82358805	82358805	-	176.364	rs10778876	CCDC59	protein_coding	0.0	.	.	.	.	-13.777157546875042	0.0	94.17981342042252	1.9097011416987888	0.19774636099431103	poorsig	6	0		0	0	.	0	0	.
12	109713825	110907535	rs11068997+rs3026445+rs75714509	20	1193.71	QT	ATP2A2	1.0	16.0	coloc	109713825	109770495	109713825	+	231.511	rs11068997	FAM222A	protein_coding	0.0	.	.	.	.	-14.11754072580558	0.0	96.56810787206987	1.8420632845098943	0.0914281922755845	poorsig	3	2	MEIS1;PBX3	0	0	.	0	0	.
12	109713825	110907535	rs11068997+rs3026445+rs75714509	20	1193.71	QT	ATP2A2	1.0	16.0	coloc	109783087	109833406	109833406	-	111.93	rs11068997	TRPV4	protein_coding	0.0	.	.	.	.	-13.379452327167527	0.0	96.18405489099736	1.8420632845098943	0.13026740480776414	poorsig	1	1	CALM1:omim	0	0	.	0	0	.
12	109713825	110907535	rs11068997+rs3026445+rs75714509	20	1193.71	QT	ATP2A2	1.0	16.0	coloc	109850945	109880541	109880541	-	64.795	rs11068997	GLTP	protein_coding	0.0	.	.	.	.	-13.088521521522775	0.0	94.95354901157764	1.8420632845098943	0.05090770178001632	poorsig	2	0		0	0	.	0	0	.
12	109713825	110907535	rs11068997+rs3026445+rs75714509	20	1193.71	QT	ATP2A2	1.0	16.0	coloc	109900264	109983841	109900264	+	45.072	rs11068997	TCHP	protein_coding	0.0	.	.	.	.	-12.966785480794416	0.0	93.66420047072891	1.8420632845098943	0.015837835415305042	poorsig	9	1	ID2	0	0	.	0	0	.
12	109713825	110907535	rs11068997+rs3026445+rs75714509	20	1193.71	QT	ATP2A2	1.0	16.0	coloc	109929804	109996389	109996389	-	51.053	rs11068997	GIT2	protein_coding	0.0	.	.	.	.	-13.003701936688364	0.0	94.95354901157764	1.8420632845098943	0.055414085311011115	poorsig	2	0		0	0	.	0	0	.
12	109713825	110907535	rs11068997+rs3026445+rs75714509	20	1193.71	QT	ATP2A2	1.0	16.0	coloc	109999186	110039763	109999186	+	53.85	rs11068997	ANKRD13A	protein_coding	0.0	.	.	.	.	-13.020965826863144	0.0	95.33719721925368	1.8420632845098943	0.07993534548088767	poorsig	4	1	CAV1:coloc	0	0	.	0	0	.
12	109713825	110907535	rs11068997+rs3026445+rs75714509	20	1193.71	QT	ATP2A2	1.0	16.0	coloc	110027028	110073636	110027028	+	81.692	rs11068997	C12orf76	protein_coding	0.0	.	.	.	.	-13.192814675717734	0.0	95.517083604739	1.8420632845098943	0.08058041767121964	poorsig	0	0		0	0	.	0	0	.
12	109713825	110907535	rs11068997+rs3026445+rs75714509	20	1193.71	QT	ATP2A2	1.0	16.0	coloc	110124335	110218793	110124335	+	161.063	rs3026445	IFT81	protein_coding	0.0	.	.	.	.	-13.68271536469258	0.0	94.95354901157764	1.8420632845098943	0.028101427645105675	poorsig	2	0		0	0	.	0	0	.
12	109713825	110907535	rs11068997+rs3026445+rs75714509	20	1193.71	QT	ATP2A2	1.0	16.0	coloc	110280756	110351093	110280756	+	4.642	rs3026445	ATP2A2	protein_coding	1.0	signet	mindist	.	signet+	-12.717239867720965	0.0	95.57854330813564	1.9097011416987888	0.14751472947525412	mindist	19	6	ATP1B1;CACNA1C:omim;CAV3:omim;GJA1;SLC4A4;SLC8A1	2	1	SP3	0	0	.
12	109713825	110907535	rs11068997+rs3026445+rs75714509	20	1193.71	QT	ATP2A2	1.0	16.0	coloc	110372900	110403730	110403730	-	118.332	rs3026445	ANAPC7	protein_coding	0.0	.	.	.	.	-13.418967316405624	0.0	93.94113187937477	1.8420632845098943	0.013291853077909458	poorsig	9	1	CREBBP	0	0	.	0	0	.
12	109713825	110907535	rs11068997+rs3026445+rs75714509	20	1193.71	QT	ATP2A2	1.0	16.0	coloc	110434823	110450422	110450422	-	165.024	rs3026445	ARPC3	protein_coding	0.0	.	.	.	.	-13.7071637983652	0.0	93.94113187937477	1.8420632845098943	0.009963763035475926	poorsig	9	1	PAM	0	0	.	0	0	.
12	109713825	110907535	rs11068997+rs3026445+rs75714509	20	1193.71	QT	ATP2A2	1.0	16.0	coloc	110468415	110490385	110468415	+	173.877	rs75714509	FAM216A	protein_coding	0.0	.	.	.	.	-13.761807066051055	0.0	95.517083604739	1.8420632845098943	0.04561621624577689	poorsig	0	0		0	0	.	0	0	.
12	109713825	110907535	rs11068997+rs3026445+rs75714509	20	1193.71	QT	ATP2A2	1.0	16.0	coloc	110452486	110469268	110469268	-	173.024	rs75714509	GPN3	protein_coding	0.0	.	.	.	.	-13.756542104192247	0.0	94.1140326706406	1.8420632845098943	0.011273753224183464	poorsig	5	0		0	0	.	0	0	.
12	109713825	110907535	rs11068997+rs3026445+rs75714509	20	1193.71	QT	ATP2A2	1.0	16.0	coloc	110501655	110533556	110501655	+	140.637	rs75714509	RAD9B	protein_coding	0.0	.	.	.	.	-13.556640205339669	0.0	95.517083604739	1.8420632845098943	0.056004392963715434	poorsig	0	0		0	0	.	0	0	.
12	109713825	110907535	rs11068997+rs3026445+rs75714509	20	1193.71	QT	ATP2A2	1.0	16.0	coloc	110491083	110502111	110502111	-	140.181	rs75714509	VPS29	protein_coding	0.0	.	.	coloc	signet+	-13.553825641907524	2.054985245702309	93.1125991845204	1.8420632845098943	0.03959668974050486	coloc	12	1	GJA1	0	0	.	0	0	.
12	109713825	110907535	rs11068997+rs3026445+rs75714509	20	1193.71	QT	ATP2A2	1.0	16.0	coloc	110533245	110583318	110583318	-	58.974	rs75714509	PPTC7	protein_coding	0.0	.	.	.	.	-13.052592631745371	0.0	93.83572639616472	1.8420632845098943	0.0172553199436077	poorsig	6	0		0	0	.	0	0	.
12	109713825	110907535	rs11068997+rs3026445+rs75714509	20	1193.71	QT	ATP2A2	1.0	16.0	coloc	110614027	110663431	110614027	+	28.265	rs75714509	TCTN1	protein_coding	0.0	.	.	.	.	-12.863047832540012	0.0	93.83572639616472	1.8420632845098943	0.020856492646087153	poorsig	6	0		0	0	.	0	0	.
12	109713825	110907535	rs11068997+rs3026445+rs75714509	20	1193.71	QT	ATP2A2	1.0	16.0	coloc	110627841	110704950	110704950	-	62.658	rs75714509	HVCN1	protein_coding	0.0	.	.	.	.	-13.075331341578726	0.0	95.2349288762165	1.8420632845098943	0.06834608403362241	poorsig	1	0		0	0	.	0	0	.
12	109713825	110907535	rs11068997+rs3026445+rs75714509	20	1193.71	QT	ATP2A2	1.0	16.0	coloc	110719680	110742939	110742939	-	100.647	rs75714509	PPP1CC	protein_coding	0.0	.	.	.	.	-13.309810399086702	0.0	88.09766431262254	1.8420632845098943	4.2974027714034435e-05	poorsig	37	6	ARHGAP10;CREBBP;PAM;PPP1R10;RYR2:omim;SP3	0	0	.	0	0	.
12	109713825	110907535	rs11068997+rs3026445+rs75714509	20	1193.71	QT	ATP2A2	1.0	16.0	coloc	110846769	110907535	110846769	+	204.477	rs75714509	CCDC63	protein_coding	0.0	.	.	.	.	-13.950679085839525	0.0	95.517083604739	1.8420632845098943	0.03776532119925441	poorsig	0	0		0	0	.	0	0	.
12	114326957	114408442	rs3825214+rs6489953+rs883079	1	81.485	PR+QRS	TBX5	0.0	1.0	poorsig	114353911	114408442	114408442	-	50.804	rs3825214	TBX5	protein_coding	1.0	signet	mindist	.	signet+	-13.002165036919497	0.0	95.57854330813564	1.9097011416987888	1.0	mindist	9	1	NKX2-5	1	1	NKX2-5	2	1	NPPA
12	114684175	114943935	rs10850409+rs1896312+rs7132327	1	259.76	PR+QRS	TBX3	0.0	1.0	poorsig	114670255	114684175	114684175	-	224.444	rs1896312	TBX3	protein_coding	1.0	signet	mindist	.	signet+	-14.07392116489561	0.0	95.57854330813564	1.9097011416987888	1.0	mindist	5	1	CALM1:omim	0	0	.	0	0	.
12	115790690	116277693	rs11067773	1	487.003	PR	MED13L	0.0	1.0	poorsig	115957905	116277693	116277693	-	487.003	rs11067773	MED13L	protein_coding	1.0	signet	mindist	.	signet+	-15.694510989851157	0.0	95.57854330813564	1.9097011416987888	1.0	mindist	1	0		0	0	.	0	0	.
13	20702127	21061586	rs2585897	4	359.459	PR	EEF1AKMT1	0.0	3.0	poorsig	20702127	20723098	20702127	+	122.713	rs2585897	IL17D	protein_coding	0.0	.	.	.	.	-13.44600811113416	0.0	95.86058081866749	1.9097011416987888	0.3831009123701423	poorsig	0	0		0	0	.	0	0	.
13	20702127	21061586	rs2585897	4	359.459	PR	EEF1AKMT1	0.0	3.0	poorsig	20728731	20773961	20773961	-	50.879	rs2585897	EEF1AKMT1	protein_coding	1.0	signet	mindist	.	signet+	-13.002627958536625	0.0	95.57854330813564	1.9097011416987888	0.4501771064906022	mindist	1	0		0	0	.	0	0	.
13	20702127	21061586	rs2585897	4	359.459	PR	EEF1AKMT1	0.0	3.0	poorsig	20777329	20903048	20903048	-	78.208	rs2585897	XPO4	protein_coding	0.0	.	.	.	.	-13.171310423530056	0.0	94.73702391463716	1.9097011416987888	0.16392995235946645	poorsig	4	0		0	0	.	0	0	.
13	20702127	21061586	rs2585897	4	359.459	PR	EEF1AKMT1	0.0	3.0	poorsig	20973036	21061586	21061586	-	236.746	rs2585897	LATS2	protein_coding	0.0	.	.	.	.	-14.149852654681156	0.0	91.6428954217594	1.9097011416987888	0.0027920287797890135	poorsig	19	2	SIPA1L1;SORBS1	0	0	.	0	0	.
13	21459370	21704498	rs718426	3	245.128	PR	MICU2	0.0	3.0	poorsig	21372571	21459370	21459370	-	52.15	rs718426	ZDHHC20	protein_coding	0.0	.	.	.	.	-13.010472936874898	0.0	94.36323405513151	1.9097011416987888	0.22925104868663249	poorsig	2	0		0	0	.	0	0	.
13	21459370	21704498	rs718426	3	245.128	PR	MICU2	0.0	3.0	poorsig	21492691	21604181	21492691	+	18.829	rs718426	MICU2	protein_coding	0.17	.	mindist	.	.	-12.804806120817007	0.0	94.64285041993196	1.9097011416987888	0.37244927960264357	mindist	1	0		0	0	.	0	0	.
13	21459370	21704498	rs718426	3	245.128	PR	MICU2	0.0	3.0	poorsig	21671073	21704498	21671073	+	159.553	rs718426	FGF9	protein_coding	0.83	signet	.	.	signet+	-13.673395209467726	0.0	95.57854330813564	1.9097011416987888	0.3982996717107239	poorsig	1	1	FGFR1	0	0	.	0	0	.
13	36131382	36442870	rs2182486	6	311.488	JT	SPART	0.0	4.0	poorsig	35768652	36131382	36131382	-	235.7	rs2182486	DCLK1	protein_coding	0.0	.	.	.	.	-14.14339644119427	0.0	93.54254696562975	1.9097011416987888	0.013162479664253556	poorsig	12	2	PAM;SIPA1L1	0	0	.	0	0	.
13	36131382	36442870	rs2182486	6	311.488	JT	SPART	0.0	4.0	poorsig	36168217	36214588	36214588	-	152.494	rs2182486	SOHLH2	protein_coding	0.0	.	.	.	.	-13.629825026863582	0.0	95.29704333695744	1.9097011416987888	0.12715898044775245	poorsig	1	0		0	0	.	0	0	.
13	36131382	36442870	rs2182486	6	311.488	JT	SPART	0.0	4.0	poorsig	36222008	36297840	36297840	-	69.242	rs2182486	CCDC169	protein_coding	0.0	.	.	.	.	-13.115969687274388	0.0	95.57854330813564	1.9097011416987888	0.281686127750798	poorsig	0	0		0	0	.	0	0	.
13	36131382	36442870	rs2182486	6	311.488	JT	SPART	0.0	4.0	poorsig	36168794	36297842	36297842	-	69.24	rs2182486	CCDC169-SOHLH2	protein_coding	1.0	signet	.	.	signet+	-13.115957342697932	0.0	95.57854330813564	1.9097011416987888	0.2816896050682031	poorsig	0	0		0	0	.	0	0	.
13	36131382	36442870	rs2182486	6	311.488	JT	SPART	0.0	4.0	poorsig	36301638	36370180	36370180	-	3.098	rs2182486	SPART	protein_coding	0.0	.	mindist	.	.	-12.707709854696342	0.0	95.1096862789575	1.9097011416987888	0.2651236265032709	mindist	5	1	GBF1	0	0	.	0	0	.
13	36131382	36442870	rs2182486	6	311.488	JT	SPART	0.0	4.0	poorsig	36431520	36442870	36431520	+	64.438	rs2182486	CCNA1	protein_coding	0.0	.	.	.	.	-13.086318014625244	0.0	93.3478487890963	1.9097011416987888	0.031179180565721852	poorsig	8	0		0	0	.	0	0	.
13	46438190	46897076	rs10507540+rs1408224+rs9590974	4	458.886	PR+QRS	ESD	0.0	4.0	poorsig	46334681	46438190	46438190	-	202.893	rs1408224	RUBCNL	protein_coding	0.0	.	.	.	.	-13.940902181285768	0.0	95.20345830864056	1.9097011416987888	0.13244553157401692	poorsig	1	1	PIK3C3	0	0	.	0	0	.
13	46438190	46897076	rs10507540+rs1408224+rs9590974	4	458.886	PR+QRS	ESD	0.0	4.0	poorsig	46553168	46753040	46553168	+	87.915	rs1408224	LRCH1	protein_coding	0.05	.	.	.	.	-13.231224825362952	0.0	94.26803257304884	1.9097011416987888	0.10568078611052573	poorsig	1	0		0	0	.	0	0	.
13	46438190	46897076	rs10507540+rs1408224+rs9590974	4	458.886	JT+PR+QRS	ESD	0.0	4.0	poorsig	46771256	46797420	46797420	-	44.132	rs10507540	ESD	protein_coding	0.79	signet	mindist	.	signet+	-12.960983529859735	0.0	95.57854330813564	1.9097011416987888	0.5134615402908352	mindist	3	2	CAV1:coloc;PITPNB	0	0	.	0	0	.
13	46438190	46897076	rs10507540+rs1408224+rs9590974	4	458.886	JT+PR	ESD	0.0	4.0	poorsig	46831546	46897076	46897076	-	55.524	rs10507540	HTR2A	protein_coding	0.16	.	.	.	.	-13.031298237357456	0.0	94.92277211606496	1.9097011416987888	0.2484121420246221	poorsig	2	1	CAV1:coloc	0	0	.	0	0	.
13	73938985	74133929	rs1886512+rs728926	1	194.944	QRS+QT	KLF12	1.0	1.0	coloc	73686089	74133929	74133929	-	187.88	rs1886512	KLF12	protein_coding	1.0	signet	mindist	coloc	signet+	-13.84823761811308	2.054985245702309	95.57854330813564	1.9097011416987888	1.0	coloc	1	1	PMP22	0	0	.	0	0	.
13	99200774	99909459	rs12430683	5	708.685	JT	TM9SF2	0.0	3.0	poorsig	99200774	99386504	99200774	+	226.956	rs12430683	UBAC2	protein_coding	0.0	.	.	.	.	-14.089425952925303	0.0	94.45986254410997	1.9097011416987888	0.04885283324625106	poorsig	6	1	ANK2:omim	0	0	.	0	0	.
13	99200774	99909459	rs12430683	5	708.685	JT	TM9SF2	0.0	3.0	poorsig	99254732	99261744	99261744	-	165.986	rs12430683	GPR18	protein_coding	0.0	.	.	.	.	-13.713101539640904	0.0	95.48491153495269	1.9097011416987888	0.19838027704101788	poorsig	0	0		0	0	.	0	0	.
13	99200774	99909459	rs12430683	5	708.685	JT	TM9SF2	0.0	3.0	poorsig	99294539	99307399	99307399	-	120.331	rs12430683	GPR183	protein_coding	0.6	signet	.	.	signet+	-13.431305720574157	0.0	95.57854330813564	1.9097011416987888	0.2887650472260059	poorsig	3	1	NRXN3	0	0	.	0	0	.
13	99200774	99909459	rs12430683	5	708.685	JT	TM9SF2	0.0	3.0	poorsig	99446311	99564048	99446311	+	18.581	rs12430683	TM9SF2	protein_coding	0.4	.	mindist	.	.	-12.803275393336367	0.0	94.92277211606496	1.9097011416987888	0.28086454511285514	mindist	2	0		0	0	.	0	0	.
13	99200774	99909459	rs12430683	5	708.685	JT	TM9SF2	0.0	3.0	poorsig	99606669	99909459	99606669	+	178.939	rs12430683	CLYBL	protein_coding	0.0	.	.	.	.	-13.793051189063124	0.0	95.48491153495269	1.9097011416987888	0.18313729737387002	poorsig	0	0		0	0	.	0	0	.
14	20891385	21351301	rs12889267	15	459.916	HR	ARHGEF40	0.0	9.0	poorsig	20891385	20892348	20891385	+	183.222	rs12889267	RNASE3	protein_coding	0.0	.	.	.	.	-13.81948709954528	0.0	92.95985814848284	1.9097011416987888	0.01792252224508745	poorsig	1	0		0	0	.	0	0	.
14	20891385	21351301	rs12889267	15	459.916	HR	ARHGEF40	0.0	9.0	poorsig	20955487	20956436	20955487	+	119.12	rs12889267	RNASE2	protein_coding	0.0	.	.	.	.	-13.423831079529588	0.0	93.23739717093142	1.9097011416987888	0.03513694673482896	poorsig	0	0		0	0	.	0	0	.
14	20891385	21351301	rs12889267	15	459.916	HR	ARHGEF40	0.0	9.0	poorsig	20989973	20997035	20989973	+	84.634	rs12889267	METTL17	protein_coding	0.0	.	.	.	.	-13.210973547685631	0.0	89.25985591996702	1.9097011416987888	0.000814296662825607	poorsig	15	1	LYRM4	0	0	.	0	0	.
14	20891385	21351301	rs12889267	15	459.916	HR	ARHGEF40	0.0	9.0	poorsig	20999255	21001871	20999255	+	75.352	rs12889267	SLC39A2	protein_coding	0.0	.	.	.	.	-13.1536823683498	0.0	91.58353267331754	1.9097011416987888	0.008806916722574337	poorsig	6	0		0	0	.	0	0	.
14	20891385	21351301	rs12889267	15	459.916	HR	ARHGEF40	0.0	9.0	poorsig	21016763	21070872	21016763	+	57.844	rs12889267	NDRG2	protein_coding	1.0	signet	.	.	signet+	-13.0456179460473	0.0	95.57854330813564	1.9097011416987888	0.5330485248824213	poorsig	5	4	ATP1B1;CAV3:omim;NDRG4:coloc;SNTA1:omim	0	0	.	0	0	.
14	20891385	21351301	rs12889267	15	459.916	HR	ARHGEF40	0.0	9.0	poorsig	21024109	21036276	21024109	+	50.498	rs12889267	TPPP2	protein_coding	0.0	.	.	.	.	-13.000276316721612	0.0	93.23739717093142	1.9097011416987888	0.053667518732774186	poorsig	0	0		0	0	.	0	0	.
14	20891385	21351301	rs12889267	15	459.916	HR	ARHGEF40	0.0	9.0	poorsig	21032818	21034807	21034807	-	39.8	rs12889267	RNASE13	protein_coding	0.0	.	.	.	.	-12.93424517725439	0.0	93.23739717093142	1.9097011416987888	0.057330862579076616	poorsig	0	0		0	0	.	0	0	.
14	20891385	21351301	rs12889267	15	459.916	HR	ARHGEF40	0.0	9.0	poorsig	21042316	21044234	21042316	+	32.291	rs12889267	RNASE7	protein_coding	0.0	.	.	.	.	-12.887897464947477	0.0	92.95985814848284	1.9097011416987888	0.04549706336857871	poorsig	1	0		0	0	.	0	0	.
14	20891385	21351301	rs12889267	15	459.916	HR	ARHGEF40	0.0	9.0	poorsig	21057822	21058455	21057822	+	16.785	rs12889267	RNASE8	protein_coding	0.0	.	.	.	.	-12.792189963678195	0.0	93.23739717093142	1.9097011416987888	0.06608186196432304	poorsig	0	0		0	0	.	0	0	.
14	20891385	21351301	rs12889267	15	459.916	HR	ARHGEF40	0.0	9.0	poorsig	21070273	21090248	21070273	+	4.334	rs12889267	ARHGEF40	protein_coding	0.0	.	mindist	.	.	-12.71533880294662	0.0	91.58353267331754	1.9097011416987888	0.013651930898053716	mindist	5	0		0	0	.	0	0	.
14	20891385	21351301	rs12889267	15	459.916	HR	ARHGEF40	0.0	9.0	poorsig	21098811	21103724	21098811	+	24.204	rs12889267	TMEM253	protein_coding	0.0	.	.	.	.	-12.837982170044556	0.0	93.23739717093142	1.9097011416987888	0.06312406653208082	poorsig	0	0		0	0	.	0	0	.
14	20891385	21351301	rs12889267	15	459.916	HR	ARHGEF40	0.0	9.0	poorsig	21090077	21104722	21104722	-	30.115	rs12889267	ZNF219	protein_coding	0.0	.	.	.	.	-12.874466565762518	0.0	92.78221095435164	1.9097011416987888	0.03860691816861982	poorsig	5	1	SH3GL2	0	0	.	0	0	.
14	20891385	21351301	rs12889267	15	459.916	HR	ARHGEF40	0.0	9.0	poorsig	21148370	21159060	21159060	-	84.453	rs12889267	OR5AU1	protein_coding	0.0	.	.	.	.	-13.209856363516296	0.0	93.23739717093142	1.9097011416987888	0.04352031786498081	poorsig	0	0		0	0	.	0	0	.
14	20891385	21351301	rs12889267	15	459.916	HR	ARHGEF40	0.0	9.0	poorsig	21209136	21269494	21269494	-	194.887	rs12889267	HNRNPC	protein_coding	0.0	.	.	.	.	-13.891486841729348	0.0	87.15329665126552	1.9097011416987888	5.016172007519921e-05	poorsig	25	1	AKAP9:omim	0	0	.	0	0	.
14	20891385	21351301	rs12889267	15	459.916	HR	ARHGEF40	0.0	9.0	poorsig	21280083	21351301	21280083	+	205.476	rs12889267	RPGRIP1	protein_coding	0.0	.	.	.	.	-13.956845201779675	0.0	93.33528758950902	1.9097011416987888	0.022740090923699635	poorsig	3	1	METTL25	0	0	.	0	0	.
14	23183674	23645639	rs11465506+rs422068	19	461.965	HR+PR	IL25	0.0	14.0	poorsig	23125295	23183674	23183674	-	189.778	rs11465506	SLC7A8	protein_coding	0.0	.	.	.	.	-13.859952621170548	0.0	93.7107353530763	1.9097011416987888	0.014187396662518214	poorsig	3	0		0	0	.	0	0	.
14	23183674	23645639	rs11465506+rs422068	19	461.965	HR+PR	IL25	0.0	14.0	poorsig	23185316	23273477	23185316	+	188.136	rs11465506	RNF212B	protein_coding	0.0	.	.	.	.	-13.849817723899546	0.0	94.54782634570294	1.9097011416987888	0.03310154312588093	poorsig	0	0		0	0	.	0	0	.
14	23183674	23645639	rs11465506+rs422068	19	461.965	HR+PR	IL25	0.0	14.0	poorsig	23298790	23311751	23298790	+	74.662	rs11465506	BCL2L2	protein_coding	0.0	.	.	.	.	-13.149423489472214	0.0	93.80764712528712	1.9097011416987888	0.031810452012625	poorsig	4	1	APOC4	0	0	.	0	0	.
14	23183674	23645639	rs11465506+rs422068	19	461.965	HR+PR	IL25	0.0	14.0	poorsig	23272422	23299447	23299447	-	74.005	rs11465506	HOMEZ	protein_coding	0.0	.	.	.	.	-13.145368296106168	0.0	93.43322686188216	1.9097011416987888	0.021964551214791822	poorsig	4	0		0	0	.	0	0	.
14	23183674	23645639	rs11465506+rs422068	19	461.965	HR+PR	IL25	0.0	14.0	poorsig	23295652	23302859	23302859	-	70.593	rs11465506	PPP1R3E	protein_coding	0.0	.	.	.	.	-13.124308448670932	0.0	94.26803257304884	1.9097011416987888	0.05169160576342713	poorsig	1	0		0	0	.	0	0	.
14	23183674	23645639	rs11465506+rs422068	19	461.965	HR+PR	IL25	0.0	14.0	poorsig	23306833	23326175	23306833	+	66.619	rs11465506	BCL2L2-PABPN1	protein_coding	0.0	.	.	.	.	-13.099779775251346	0.0	94.54782634570294	1.9097011416987888	0.070078626686086	poorsig	0	0		0	0	.	0	0	.
14	23183674	23645639	rs11465506+rs422068	19	461.965	HR+PR	IL25	0.0	14.0	poorsig	23321457	23326163	23321457	+	51.995	rs11465506	PABPN1	protein_coding	0.0	.	.	.	.	-13.009516232199498	0.0	94.45986254410997	1.9097011416987888	0.07023997486769629	poorsig	7	2	ARHGAP10;PAM	0	0	.	0	0	.
14	23183674	23645639	rs11465506+rs422068	19	461.965	HR+PR	IL25	0.0	14.0	poorsig	23346314	23352912	23352912	-	20.54	rs11465506	SLC22A17	protein_coding	0.0	.	.	.	.	-12.815366905975766	0.0	93.9890030849066	1.9097011416987888	0.05326116524329366	poorsig	2	0		0	0	.	0	0	.
14	23183674	23645639	rs11465506+rs422068	19	461.965	HR+PR	IL25	0.0	14.0	poorsig	23356403	23365752	23365752	-	7.7	rs11465506	EFS	protein_coding	0.0	.	.	.	.	-12.736114725123352	0.0	94.26803257304884	1.9097011416987888	0.07620972868203403	poorsig	1	0		0	0	.	0	0	.
14	23183674	23645639	rs11465506+rs422068	19	461.965	HR+PR	IL25	0.0	14.0	poorsig	23372809	23376403	23372809	+	0.643	rs11465506	IL25	protein_coding	0.0	.	mindist	.	.	-12.692556887095666	0.0	94.54782634570294	1.9097011416987888	0.10530287673815947	mindist	0	0		0	0	.	0	0	.
14	23183674	23645639	rs11465506+rs422068	19	461.965	HR+PR	IL25	0.0	14.0	poorsig	23376773	23379772	23376773	+	3.321	rs11465506	CMTM5	protein_coding	0.0	.	.	.	.	-12.70908627497127	0.0	93.1781907853116	1.9097011416987888	0.02632912629142178	poorsig	14	3	FERMT2;NDRG4:coloc;PBX3	0	0	.	0	0	.
14	23183674	23645639	rs11465506+rs422068	19	461.965	HR+PR	IL25	0.0	14.0	poorsig	23381982	23408273	23381982	+	8.53	rs11465506	MYH6	protein_coding	0.0	.	.	.	.	-12.741237724352908	0.0	93.43322686188216	1.9839630046310008	0.03543933211591718	poorsig	4	0		1	1	TBX5	0	0	.
14	23183674	23645639	rs11465506+rs422068	19	461.965	HR+PR	IL25	0.0	14.0	poorsig	23412740	23435660	23435660	-	40.065	rs422068	MYH7	protein_coding	1.0	signet	.	.	signet+	-12.93588083363491	0.0	95.57854330813564	1.9097011416987888	0.2314198872204339	poorsig	3	2	GJA1;TLE3	0	0	.	0	0	.
14	23183674	23645639	rs11465506+rs422068	19	461.965	HR+PR	IL25	0.0	14.0	poorsig	23469689	23509862	23469689	+	74.094	rs422068	NGDN	protein_coding	0.0	.	.	.	.	-13.145917629758497	0.0	93.1564751080901	1.9097011416987888	0.016645314375665687	poorsig	4	0		0	0	.	0	0	.
14	23183674	23645639	rs11465506+rs422068	19	461.965	HR+PR	IL25	0.0	14.0	poorsig	23555988	23560271	23555988	+	160.393	rs422068	THTPA	protein_coding	0.0	.	.	.	.	-13.678579931579566	0.0	94.54782634570294	1.9097011416987888	0.03928401502369881	poorsig	0	0		0	0	.	0	0	.
14	23183674	23645639	rs11465506+rs422068	19	461.965	HR+PR	IL25	0.0	14.0	poorsig	23520857	23556192	23556192	-	160.597	rs422068	ZFHX2	protein_coding	0.0	.	.	.	.	-13.679839078378157	0.0	94.92277211606496	1.9097011416987888	0.05708288402206738	poorsig	2	1	PMP22	0	0	.	0	0	.
14	23183674	23645639	rs11465506+rs422068	19	461.965	HR+PR	IL25	0.0	14.0	poorsig	23559565	23568070	23568070	-	172.475	rs422068	AP1G2	protein_coding	0.0	.	.	.	.	-13.753153517954868	0.0	94.54782634570294	1.9097011416987888	0.036461033222047974	poorsig	0	0		0	0	.	0	0	.
14	23183674	23645639	rs11465506+rs422068	19	461.965	HR+PR	IL25	0.0	14.0	poorsig	23568038	23578790	23578790	-	183.195	rs422068	JPH4	protein_coding	0.0	.	.	.	.	-13.819320447763117	0.0	91.78398064758196	1.9097011416987888	0.0021516424472095043	poorsig	10	0		0	0	.	0	0	.
14	23183674	23645639	rs11465506+rs422068	19	461.965	HR	IL25	0.0	14.0	poorsig	23630115	23645639	23630115	+	234.52	rs422068	DHRS2	protein_coding	0.0	.	.	.	.	-14.13611314108478	0.0	94.64285041993196	1.9097011416987888	0.027338844285025043	poorsig	3	1	ZHX2	0	0	.	0	0	.
14	43178407	44507283	rs1777084	1	1328.876	JT	FSCB	0.0	0.0	poorsig	44504149	44507283	44507283	-	1328.876	rs1777084	FSCB	protein_coding	1.0	signet	mindist	.	signet+	-20.89079379754314	0.0	95.57854330813564	1.9097011416987888	1.0	mindist	0	0		0	0	.	0	0	.
14	52695900	53153323	rs4901308	6	457.423	PR	FERMT2	0.0	6.0	poorsig	52639915	52695900	52695900	-	217.307	rs4901308	ERO1A	protein_coding	0.0	.	.	.	.	-14.029869543809657	0.0	92.95803924486124	1.9097011416987888	0.020192982958474093	poorsig	3	0		0	0	.	0	0	.
14	52695900	53153323	rs4901308	6	457.423	PR	FERMT2	0.0	6.0	poorsig	52707178	52728590	52707178	+	206.029	rs4901308	PSMC6	protein_coding	0.0	.	.	.	.	-13.96025847716997	0.0	91.14366966318453	1.9097011416987888	0.00352745501048881	poorsig	12	1	NACA:exome	0	0	.	0	0	.
14	52695900	53153323	rs4901308	6	457.423	PR	FERMT2	0.0	6.0	poorsig	52730166	52774989	52730166	+	183.041	rs4901308	STYX	protein_coding	0.0	.	.	.	.	-13.818369915375945	0.0	92.4061570853211	1.9097011416987888	0.014367269019263069	poorsig	5	0		0	0	.	0	0	.
14	52695900	53153323	rs4901308	6	457.423	PR	FERMT2	0.0	6.0	poorsig	52775193	52791668	52791668	-	121.539	rs4901308	GNPNAT1	protein_coding	0.0	.	.	.	.	-13.438761844754042	0.0	93.61159460419152	1.9097011416987888	0.07010528785009332	poorsig	4	1	GPD1L:omim	0	0	.	0	0	.
14	52695900	53153323	rs4901308	6	457.423	PR	FERMT2	0.0	6.0	poorsig	52857268	52952435	52952435	-	39.228	rs4901308	FERMT2	protein_coding	1.0	signet	mindist	.	signet+	-12.930714628387754	0.0	95.57854330813564	1.9097011416987888	0.8329670990601842	mindist	7	4	CAV3:omim;GBF1;KCNQ1:exome,omim;PARVA	0	0	.	0	0	.
14	52695900	53153323	rs4901308	6	457.423	PR	FERMT2	0.0	6.0	poorsig	53036745	53153323	53153323	-	240.116	rs4901308	DDHD1	protein_coding	0.0	.	.	.	.	-14.170653266010802	0.0	94.16830810120264	1.9097011416987888	0.058839906101496316	poorsig	2	1	CAMK2D:coloc	0	0	.	0	0	.
14	71303768	71741229	rs11848785+rs12880291+rs17767398	1	437.461	PR+QRS	SIPA1L1	0.0	1.0	poorsig	71320449	71741229	71320449	+	16.681	rs17767398	SIPA1L1	protein_coding	1.0	signet	mindist	.	signet+	-12.791548045702443	0.0	95.57854330813564	1.9097011416987888	1.0	mindist	12	0		0	0	.	0	0	.
14	72418763	72894101	rs17180489	1	475.338	HR	DPF3	0.0	1.0	poorsig	72609034	72894101	72894101	-	475.338	rs17180489	DPF3	protein_coding	1.0	signet	mindist	.	signet+	-15.622511247667088	0.0	95.57854330813564	1.9097011416987888	1.0	mindist	4	0		0	0	.	0	0	.
14	77708023	77935014	rs1549118	4	226.991	HR	ADCK1	0.0	3.0	poorsig	77672404	77708023	77708023	-	205.318	rs1549118	ALKBH1	protein_coding	1.0	signet	.	.	signet+	-13.955869980239592	0.0	95.57854330813564	1.9097011416987888	0.7922919418975793	poorsig	0	0		0	0	.	0	0	.
14	77708023	77935014	rs1549118	4	226.991	HR	ADCK1	0.0	3.0	poorsig	77708071	77761104	77708071	+	205.27	rs1549118	SLIRP	protein_coding	0.0	.	.	.	.	-13.955573710404629	0.0	91.16506190161428	1.9097011416987888	0.009599824343111376	poorsig	12	0		0	0	.	0	0	.
14	77708023	77935014	rs1549118	4	226.991	HR	ADCK1	0.0	3.0	poorsig	77717599	77761207	77761207	-	152.134	rs1549118	SNW1	protein_coding	0.0	.	.	.	.	-13.627603003101363	0.0	81.77703490732056	1.9097011416987888	1.1156573610909175e-06	poorsig	44	3	GABPB1;PARVA;TBX5	0	0	.	0	0	.
14	77708023	77935014	rs1549118	4	226.991	HR	ADCK1	0.0	3.0	poorsig	77800109	77935014	77800109	+	113.232	rs1549118	ADCK1	protein_coding	0.0	.	mindist	.	.	-13.38748864644088	0.0	93.62403992185811	1.9097011416987888	0.19810711810194825	mindist	7	0		0	0	.	0	0	.
14	78170373	79868291	rs17107548	1	1697.918	JT	NRXN3	0.0	1.0	poorsig	78170373	79868291	78170373	+	721.769	rs17107548	NRXN3	protein_coding	1.0	signet	mindist	.	signet+	-17.1435544080753	0.0	95.57854330813564	1.9097011416987888	1.0	mindist	3	2	CAMKV;GPR183	0	0	.	0	0	.
14	85330220	85654428	rs17201923	1	324.208	HR	FLRT2	1.0	1.0	coloc	85530144	85654428	85530144	+	199.924	rs17201923	FLRT2	protein_coding	1.0	signet	mindist	coloc	signet+	-13.922576657535704	2.054985245702309	95.57854330813564	1.9097011416987888	1.0	coloc	1	1	FGFR1	0	0	.	0	0	.
14	90396502	90408268	locus_CALM1	1	11.766		CALM1	1.0	1.0	.	90396502	90408268	90396502	+	0.0		CALM1	omim	1.0	signet	mindist	omim	signet+	-12.688588105764817	2.6813310543687003	95.57854330813564	1.9097011416987888	1.0	.	45	27	AKAP9:omim;CACNA1C:omim;CAMK2D:coloc;CAMKV;CAV3:omim;CRHR1;GJA1;IQGAP3;JOSD1;KCNE1:omim;KCNN2;KCNQ1:exome,omim;MAP3K7;OBSCN;PAM;PIK3C3;RIOK3;RYR2:omim;SCN10A:coloc,exome,omim;SH3GL2;SNTA1:omim;SPATA17;STK38;STRN;TBX3;TRDN:omim;TTN:exome	0	0	.	0	0	.
14	91060333	91417844	rs4900069	4	357.511	HR	RPS6KA5	0.0	2.0	poorsig	91060333	91225632	91060333	+	56.696	rs4900069	DGLUCY	protein_coding	1.0	signet	.	.	signet+	-13.038532159161118	0.0	95.57854330813564	1.9097011416987888	0.4044805907713863	poorsig	0	0		0	0	.	0	0	.
14	91060333	91417844	rs4900069	4	357.511	HR	RPS6KA5	0.0	2.0	poorsig	90847861	91060641	91060641	-	56.388	rs4900069	RPS6KA5	protein_coding	0.0	.	mindist	.	.	-13.036631094386776	0.0	95.1096862789575	1.9097011416987888	0.25357199526095925	mindist	5	1	CREBBP	0	0	.	0	0	.
14	91060333	91417844	rs4900069	4	357.511	HR	RPS6KA5	0.0	2.0	poorsig	91232532	91253925	91253925	-	136.896	rs4900069	GPR68	protein_coding	0.0	.	.	.	.	-13.533549675077293	0.0	95.57854330813564	1.9097011416987888	0.2465552820207862	poorsig	0	0		0	0	.	0	0	.
14	91060333	91417844	rs4900069	4	357.511	HR	RPS6KA5	0.0	2.0	poorsig	91271323	91417844	91271323	+	154.294	rs4900069	CCDC88C	protein_coding	0.0	.	.	.	.	-13.640935145674668	0.0	94.7363386432633	1.9097011416987888	0.0953921319468682	poorsig	3	0		0	0	.	0	0	.
14	102317377	102730561	rs2273905	5	413.184	QT	ANKRD9	0.0	2.0	poorsig	102317377	102342702	102317377	+	191.285	rs2273905	ZNF839	protein_coding	0.0	.	.	.	.	-13.869254259530718	0.0	95.57854330813564	1.9097011416987888	0.1419090475793196	poorsig	0	0		0	0	.	0	0	.
14	102317377	102730561	rs2273905	5	413.184	QT	ANKRD9	0.0	2.0	poorsig	102341102	102362916	102362916	-	145.746	rs2273905	CINP	protein_coding	0.0	.	.	.	.	-13.588174425898464	0.0	94.7363386432633	1.9097011416987888	0.08096860695910037	poorsig	3	0		0	0	.	0	0	.
14	102317377	102730561	rs2273905	5	413.184	QT	ANKRD9	0.0	2.0	poorsig	102362941	102502477	102362941	+	145.721	rs2273905	TECPR2	protein_coding	0.0	.	.	.	.	-13.588020118692755	0.0	95.57854330813564	1.9097011416987888	0.18799596187674916	poorsig	0	0		0	0	.	0	0	.
14	102317377	102730561	rs2273905	5	413.184	QT	ANKRD9	0.0	2.0	poorsig	102501767	102509799	102509799	-	1.137	rs2273905	ANKRD9	protein_coding	1.0	signet	mindist	.	signet+	-12.695605997480486	0.0	95.57854330813564	1.9097011416987888	0.4589010476844667	mindist	0	0		0	0	.	0	0	.
14	102317377	102730561	rs2273905	5	413.184	QT	ANKRD9	0.0	2.0	poorsig	102592649	102730561	102592649	+	83.987	rs2273905	RCOR1	protein_coding	0.0	.	.	.	.	-13.20698007720187	0.0	94.83034908643704	1.9097011416987888	0.13022533590036417	poorsig	6	1	SOCS6	0	0	.	0	0	.
15	50355408	50765709	rs3105593	5	410.301	QT	TRPM7	0.0	4.0	poorsig	50275389	50355408	50355408	-	197.413	rs3105593	GABPB1	protein_coding	0.82	signet	.	.	signet+	-13.907078041794238	0.0	95.57854330813564	1.9097011416987888	0.42982084234291323	poorsig	7	3	LMO4;PDLIM5;PRKCA:coloc	0	0	.	0	0	.
15	50355408	50765709	rs3105593	5	410.301	QT	TRPM7	0.0	4.0	poorsig	50424380	50514421	50424380	+	128.441	rs3105593	USP8	protein_coding	0.0	.	.	.	.	-13.481362978106327	0.0	92.60883383479616	1.9097011416987888	0.03376328827519413	poorsig	11	1	GJA1	0	0	.	0	0	.
15	50355408	50765709	rs3105593	5	410.301	QT	TRPM7	0.0	4.0	poorsig	50494018	50546708	50494018	+	58.803	rs3105593	USP50	protein_coding	0.18	.	.	.	.	-13.051537170458316	0.0	94.44780972667849	1.9097011416987888	0.3264170198997791	poorsig	1	0		0	0	.	0	0	.
15	50355408	50765709	rs3105593	5	410.301	QT	TRPM7	0.0	4.0	poorsig	50552473	50686797	50552473	+	0.348	rs3105593	TRPM7	protein_coding	0.0	.	mindist	.	.	-12.690736062068291	0.0	92.06235948026853	1.9097011416987888	0.0431001564921441	mindist	13	1	TTN:exome	0	0	.	0	0	.
15	50355408	50765709	rs3105593	5	410.301	QT	TRPM7	0.0	4.0	poorsig	50702266	50765709	50765709	-	212.888	rs3105593	SPPL2A	protein_coding	0.0	.	.	.	.	-14.00259420212844	0.0	94.7280779918578	1.9097011416987888	0.16689869298996934	poorsig	0	0		0	0	.	0	0	.
15	70098176	70155243	rs904974	1	57.067	PR	TLE3	0.0	1.0	poorsig	70047790	70098176	70098176	-	57.067	rs904974	TLE3	protein_coding	1.0	signet	mindist	.	signet+	-13.040822078093848	0.0	95.57854330813564	1.9097011416987888	1.0	mindist	7	5	CREBBP;MYH7;TBX20;TCF7L2;TTN:exome	0	0	.	0	0	.
15	73368958	73560013	rs7173389	2	191.055	HR	HCN4	1.0	1.0	omim	73319859	73368958	73368958	-	2.604	rs7173389	HCN4	protein_coding	1.0	signet	mindist	omim	signet+	-12.70466074431152	2.6813310543687003	95.57854330813564	1.9097011416987888	0.9701663674677178	omim	2	1	CAV3:omim	0	0	.	0	0	.
15	73368958	73560013	rs7173389	2	191.055	HR	HCN4	1.0	1.0	omim	73443164	73560013	73443164	+	71.602	rs7173389	REC114	protein_coding	0.0	.	.	.	.	-13.130536287493369	0.0	95.20391870161954	1.9097011416987888	0.02983363253228236	poorsig	0	0		0	0	.	0	0	.
16	3577403	4116442	rs1296720	6	539.039	QT	CREBBP	0.0	4.0	poorsig	3539033	3577403	3577403	-	246.238	rs1296720	NLRC3	protein_coding	0.0	.	.	.	.	-14.208440014544951	0.0	94.89252922777584	2.010497566232728	0.10044878183350316	poorsig	0	0		0	0	.	0	0	.
16	3577403	4116442	rs1296720	6	539.039	QT	CREBBP	0.0	4.0	poorsig	3581181	3611606	3611606	-	212.035	rs1296720	SLX4	protein_coding	0.0	.	.	.	.	-13.997329240269629	0.0	92.77643339605054	2.010497566232728	0.014949276539280356	poorsig	10	1	MKLN1	0	0	.	0	0	.
16	3577403	4116442	rs1296720	6	539.039	QT	CREBBP	0.0	4.0	poorsig	3611728	3680143	3611728	+	211.913	rs1296720	DNASE1	protein_coding	0.0	.	.	.	.	-13.996576221105766	0.0	94.89252922777584	2.010497566232728	0.1241526376666972	poorsig	0	0		0	0	.	0	0	.
16	3577403	4116442	rs1296720	6	539.039	QT	CREBBP	0.0	4.0	poorsig	3651639	3717553	3651639	+	172.002	rs1296720	TRAP1	protein_coding	0.0	.	.	.	.	-13.750234025622843	0.0	93.05199873317802	2.010497566232728	0.02521208538733398	poorsig	9	1	CAV3:omim	0	0	.	0	0	.
16	3577403	4116442	rs1296720	6	539.039	QT	CREBBP	0.0	4.0	poorsig	3725054	3880713	3880713	-	57.072	rs1296720	CREBBP	protein_coding	1.0	signet	mindist	.	signet+	-13.04085293953499	0.0	95.57854330813564	1.9097011416987888	0.5796663590051907	mindist	32	11	CDH2;FGFR1;HLF;MEIS1;MITF;NCOA2;PPARGC1A;SP3;SREBF1;TCF7L2;TLE3	0	0	.	0	0	.
16	3577403	4116442	rs1296720	6	539.039	QT	CREBBP	0.0	4.0	poorsig	3953387	4116442	3953387	+	129.746	rs1296720	ADCY9	protein_coding	0.0	.	.	.	.	-13.489417814244366	0.0	94.61096037974583	2.010497566232728	0.15557085956799452	poorsig	1	0		0	0	.	0	0	.
16	4205179	4456775	rs7195486	8	251.596	QT	SRL	0.0	7.0	poorsig	4189374	4242080	4242080	-	36.901	rs7195486	SRL	protein_coding	0.77	signet	mindist	.	signet+	-12.916351713680312	0.0	95.57854330813564	1.9097011416987888	0.4101104279069536	mindist	1	1	CAV3:omim	0	0	.	0	0	.
16	4205179	4456775	rs7195486	8	251.596	QT	SRL	0.0	7.0	poorsig	4257186	4273075	4257186	+	52.007	rs7195486	TFAP4	protein_coding	0.23	.	.	.	.	-13.00959029965824	0.0	95.48464888826216	1.9446219026143223	0.3522052896590618	poorsig	8	3	GNB4:coloc;SP3;ZHX3	0	0	.	0	0	.
16	4205179	4456775	rs7195486	8	251.596	QT	SRL	0.0	7.0	poorsig	4314761	4339597	4314761	+	109.582	rs7195486	GLIS2	protein_coding	0.0	.	.	.	.	-13.364959794407287	0.0	93.62562160356306	1.9097011416987888	0.03714750744229217	poorsig	8	1	AKAP9:omim	0	0	.	0	0	.
16	4205179	4456775	rs7195486	8	251.596	QT	SRL	0.0	7.0	poorsig	4331549	4355607	4355607	-	150.428	rs7195486	PAM16	protein_coding	0.0	.	.	.	.	-13.617073079383747	0.0	94.17981342042252	1.9097011416987888	0.050248224168065465	poorsig	6	1	FAM13B:coloc	0	0	.	0	0	.
16	4205179	4456775	rs7195486	8	251.596	QT	SRL	0.0	7.0	poorsig	4371848	4383538	4371848	+	166.669	rs7195486	VASN	protein_coding	0.0	.	.	.	.	-13.717317212500886	0.0	92.70144922818028	1.9097011416987888	0.010364296604475767	poorsig	7	0		0	0	.	0	0	.
16	4205179	4456775	rs7195486	8	251.596	QT	SRL	0.0	7.0	poorsig	4340251	4420494	4420494	-	215.315	rs7195486	CORO7-PAM16	protein_coding	0.0	.	.	.	.	-14.01757434565872	0.0	94.92323125471955	1.9097011416987888	0.07080232041584907	poorsig	0	0		0	0	.	0	0	.
16	4205179	4456775	rs7195486	8	251.596	QT	SRL	0.0	7.0	poorsig	4354542	4425705	4425705	-	220.526	rs7195486	CORO7	protein_coding	0.0	.	.	.	.	-14.049738139616814	0.0	94.36323405513151	1.9097011416987888	0.03916293566852564	poorsig	2	0		0	0	.	0	0	.
16	4205179	4456775	rs7195486	8	251.596	QT	SRL	0.0	7.0	poorsig	4425805	4456775	4425805	+	220.626	rs7195486	DNAJA3	protein_coding	0.0	.	.	.	.	-14.050355368439652	0.0	94.09595022109836	1.9097011416987888	0.029958998134776336	poorsig	13	3	CACNA1C:omim;SLC8A1;SOCS6	0	0	.	0	0	.
16	10580632	11182186	rs1592560	7	601.554	HR	TEKT5	0.0	4.0	poorsig	10528422	10580632	10580632	-	137.198	rs1592560	EMP2	protein_coding	0.0	.	.	.	.	-13.535413706122265	0.0	95.86058081866749	1.9097011416987888	0.15157518288423605	poorsig	0	0		0	0	.	0	0	.
16	10580632	11182186	rs1592560	7	601.554	HR	TEKT5	0.0	4.0	poorsig	10627501	10694930	10694930	-	22.9	rs1592560	TEKT5	protein_coding	0.09	.	mindist	.	.	-12.829933506194749	0.0	94.73702391463716	1.9097011416987888	0.09978372106322073	mindist	4	0		0	0	.	0	0	.
16	10580632	11182186	rs1592560	7	601.554	HR	TEKT5	0.0	4.0	poorsig	10743786	10769351	10743786	+	25.956	rs1592560	NUBP1	protein_coding	0.91	signet	.	.	signet+	-12.84879601902068	0.0	95.57854330813564	1.9097011416987888	0.22716166283476358	poorsig	1	0		0	0	.	0	0	.
16	10580632	11182186	rs1592560	7	601.554	HR	TEKT5	0.0	4.0	poorsig	10760919	10818794	10818794	-	100.964	rs1592560	TVP23A	protein_coding	0.0	.	.	.	.	-13.311767014455098	0.0	95.86058081866749	1.9097011416987888	0.1895643320801418	poorsig	0	0		0	0	.	0	0	.
16	10580632	11182186	rs1592560	7	601.554	HR	TEKT5	0.0	4.0	poorsig	10866222	10943021	10866222	+	148.392	rs1592560	CIITA	protein_coding	0.0	.	.	.	.	-13.604506300550762	0.0	95.57854330813564	1.995298433005713	0.1162274381106799	poorsig	1	0		0	0	.	1	1	CREBBP
16	10580632	11182186	rs1592560	7	601.554	HR	TEKT5	0.0	4.0	poorsig	10928891	10942468	10942468	-	224.638	rs1592560	DEXI	protein_coding	0.0	.	.	.	.	-14.075118588811916	0.0	96.23487702628616	1.9097011416987888	0.12846713122009779	poorsig	2	1	PRKCA:coloc	0	0	.	0	0	.
16	10580632	11182186	rs1592560	7	601.554	HR	TEKT5	0.0	4.0	poorsig	10944564	11182186	10944564	+	226.734	rs1592560	CLEC16A	protein_coding	0.0	.	.	.	.	-14.088055704938604	0.0	95.86058081866749	1.9097011416987888	0.08722053180686015	poorsig	0	0		0	0	.	0	0	.
16	11547722	11851580	rs12444261+rs12930096+rs7198919+rs735951	5	303.858	QRS+QT	SNN	1.0	5.0	coloc	11547722	11636381	11547722	+	29.18	rs12930096	LITAF	protein_coding	1.0	signet	.	coloc	signet+	-12.86869547626898	2.054985245702309	95.57854330813564	1.9097011416987888	0.9711783370482153	coloc	5	3	CACNA1C:omim;FGFR1;RASSF3	0	0	.	0	0	.
16	11547722	11851580	rs12444261+rs12930096+rs7198919+rs735951	5	303.858	QRS+QT	SNN	1.0	5.0	coloc	11668455	11679152	11668455	+	27.669	rs12444261	SNN	protein_coding	0.0	.	mindist	.	.	-12.859369148755896	0.0	93.89140037430042	1.9097011416987888	0.02323612692829758	mindist	1	0		0	0	.	0	0	.
16	11547722	11851580	rs12444261+rs12930096+rs7198919+rs735951	5	303.858	QRS+QT	SNN	1.0	5.0	coloc	11679083	11742857	11742857	-	102.071	rs12444261	TXNDC11	protein_coding	0.0	.	.	.	.	-13.318599737523916	0.0	92.60703283205916	1.9097011416987888	0.004063766007309456	poorsig	9	1	CREBBP	0	0	.	0	0	.
16	11547722	11851580	rs12444261+rs12930096+rs7198919+rs735951	5	303.858	QRS+QT	SNN	1.0	5.0	coloc	11750586	11797258	11797258	-	156.472	rs12444261	ZC3H7A	protein_coding	0.0	.	.	.	.	-13.654378389436085	0.0	91.3478326831634	1.9097011416987888	0.000824590261183866	poorsig	14	2	ATP2A2;PDLIM5	0	0	.	0	0	.
16	11547722	11851580	rs12444261+rs12930096+rs7198919+rs735951	5	303.858	QT	SNN	1.0	5.0	coloc	11833850	11851580	11851580	-	210.794	rs12444261	RSL1D1	protein_coding	0.0	.	.	.	.	-13.989669430578209	0.0	91.51528039009078	1.9097011416987888	0.000697179754993789	poorsig	13	1	TTN:exome	0	0	.	0	0	.
16	14071319	14301575	rs246185	1	230.256	QT	MRTFB	0.0	1.0	poorsig	14071319	14266773	14071319	+	230.256	rs246185	MRTFB	protein_coding	1.0	signet	mindist	.	signet+	-14.109794504078964	0.0	95.57854330813564	1.9097011416987888	1.0	mindist	4	1	GBF1	0	0	.	0	0	.
16	15643154	16143257	rs3915499	5	500.103	HR	MYH11	0.0	4.0	poorsig	15594387	15643154	15643154	-	173.732	rs3915499	MARF1	protein_coding	0.0	.	.	.	.	-13.760912084257942	0.0	92.62266494262988	1.9097011416987888	0.0151203905815822	poorsig	13	1	CREBBP	0	0	.	0	0	.
16	15643154	16143257	rs3915499	5	500.103	HR	MYH11	0.0	4.0	poorsig	15643267	15734691	15643267	+	173.619	rs3915499	NDE1	protein_coding	0.0	.	.	.	.	-13.760214615688136	0.0	94.7363386432633	1.9097011416987888	0.12526298055193408	poorsig	3	0		0	0	.	0	0	.
16	15643154	16143257	rs3915499	5	500.103	HR	MYH11	0.0	4.0	poorsig	15703135	15857028	15857028	-	40.142	rs3915499	MYH11	protein_coding	0.0	.	mindist	.	.	-12.936356099828496	0.0	94.27394053804886	1.9097011416987888	0.17980551281434168	mindist	8	1	KCNQ1:exome,omim	0	0	.	0	0	.
16	15643154	16143257	rs3915499	5	500.103	HR	MYH11	0.0	4.0	poorsig	15865719	15888625	15888625	-	71.739	rs3915499	CEP20	protein_coding	1.0	signet	.	.	signet+	-13.131381890980656	0.0	95.57854330813564	1.9097011416987888	0.5453636180728438	poorsig	0	0		0	0	.	0	0	.
16	15643154	16143257	rs3915499	5	500.103	HR	MYH11	0.0	4.0	poorsig	15949138	16143257	15949138	+	132.252	rs3915499	ABCC1	protein_coding	0.0	.	.	.	.	-13.50488556854469	0.0	94.55176799762302	1.9097011416987888	0.13444749797929825	poorsig	7	1	CAV1:coloc	0	0	.	0	0	.
16	58198106	58734342	rs246196+rs4784934	9	536.236	QT	SETD6	1.0	7.0	coloc	58157907	58198106	58198106	-	227.916	rs4784934	CSNK2A2	protein_coding	0.0	.	.	.	.	-14.09535134962455	0.0	95.04730370268244	1.9097011416987888	0.014781285544127436	poorsig	23	7	CALM1:omim;CASQ2:omim;CAV1:coloc;CREBBP;DPF3;SP3;TCF7L2	0	0	.	0	0	.
16	58198106	58734342	rs246196+rs4784934	9	536.236	QT	SETD6	1.0	7.0	coloc	58231157	58283836	58231157	+	194.865	rs4784934	CCDC113	protein_coding	0.0	.	.	.	.	-13.891351051388323	0.0	95.48491153495269	1.9097011416987888	0.028077541470987066	poorsig	0	0		0	0	.	0	0	.
16	58198106	58734342	rs246196+rs4784934	9	536.236	QT	SETD6	1.0	7.0	coloc	58279997	58295047	58295047	-	130.975	rs4784934	PRSS54	protein_coding	0.0	.	.	.	.	-13.497003556477049	0.0	95.48491153495269	1.9097011416987888	0.04165067253509728	poorsig	0	0		0	0	.	0	0	.
16	58198106	58734342	rs246196+rs4784934	9	536.236	QT	SETD6	1.0	7.0	coloc	58295080	58406147	58295080	+	130.942	rs4784934	GINS3	protein_coding	0.0	.	.	.	.	-13.49679987096551	0.0	94.36369069551652	1.955500609805128	0.014212186914705757	poorsig	4	0		0	0	.	0	0	.
16	58198106	58734342	rs246196+rs4784934	9	536.236	QT	SETD6	1.0	7.0	coloc	58462846	58513628	58462846	+	36.824	rs4784934	NDRG4	protein_coding	1.0	signet	.	coloc	signet+	-12.915876447486726	2.054985245702309	95.57854330813564	1.9097011416987888	0.6384616708377372	coloc	3	1	NDRG2	0	0	.	0	0	.
16	58198106	58734342	rs246196+rs4784934	9	536.236	QT	SETD6	1.0	7.0	coloc	58515479	58523842	58515479	+	24.87	rs246196	SETD6	protein_coding	0.0	.	mindist	.	.	-12.842092914004658	0.0	96.14246186558027	1.9097011416987888	0.15474498267145909	mindist	1	1	PPFIA2	0	0	.	0	0	.
16	58198106	58734342	rs246196+rs4784934	9	536.236	QT	SETD6	1.0	7.0	coloc	58519951	58629885	58629885	-	89.536	rs246196	CNOT1	protein_coding	0.0	.	.	.	.	-13.241230104581158	0.0	92.25856992207936	1.9097011416987888	0.0021356036671751925	poorsig	15	1	TRIM74	0	0	.	0	0	.
16	58198106	58734342	rs246196+rs4784934	9	536.236	QT	SETD6	1.0	7.0	coloc	58665109	58684770	58684770	-	144.421	rs246196	SLC38A7	protein_coding	0.0	.	.	.	.	-13.57999614399586	0.0	94.18208530931182	1.9097011416987888	0.010417621034443469	poorsig	7	1	SCN3B:omim	0	0	.	0	0	.
16	58198106	58734342	rs246196+rs4784934	9	536.236	QT	SETD6	1.0	7.0	coloc	58707131	58734342	58734342	-	193.993	rs246196	GOT2	protein_coding	0.0	.	.	.	.	-13.885968816053175	0.0	96.7038785476466	1.9097011416987888	0.09551843532426756	poorsig	9	4	CAV3:omim;CTNNBIP1;GJA1;KCNQ1:exome,omim	0	0	.	0	0	.
16	65126112	65252967	rs7194801	1	126.855	HR	CDH11	1.0	1.0	coloc	64943753	65126112	65126112	-	126.855	rs7194801	CDH11	protein_coding	1.0	signet	mindist	coloc	signet+	-13.471573728976116	2.054985245702309	95.57854330813564	1.9097011416987888	1.0	coloc	2	2	CDH2;FGFR1	0	0	.	0	0	.
17	12665890	12991643	rs1984481	2	325.753	PR	ARHGAP44	0.0	1.0	poorsig	12665890	12768949	12665890	+	68.535	rs1984481	MYOCD	protein_coding	0.18	.	.	.	.	-13.111605879496924	0.0	94.92323125471955	1.9097011416987888	0.3233533753744707	poorsig	0	0		0	0	.	0	0	.
17	12665890	12991643	rs1984481	2	325.753	PR	ARHGAP44	0.0	1.0	poorsig	12789498	12991643	12789498	+	55.073	rs1984481	ARHGAP44	protein_coding	0.82	signet	mindist	.	signet+	-13.028514535366456	0.0	95.57854330813564	1.9097011416987888	0.6766466246255294	mindist	1	1	PDLIM5	0	0	.	0	0	.
17	15272292	15503608	rs79121763	3	231.316	HR	TEKT3	0.0	3.0	poorsig	15229773	15272292	15272292	-	19.67	rs79121763	PMP22	protein_coding	1.0	signet	.	.	signet+	-12.809997015217077	0.0	95.57854330813564	1.9097011416987888	0.8303293322555679	poorsig	14	6	HAND1;ID2;KLF12:coloc;MYLIP;SCN3B:omim;TRDN:omim	0	0	.	0	0	.
17	15272292	15503608	rs79121763	3	231.316	HR	TEKT3	0.0	3.0	poorsig	15303811	15341632	15303811	+	11.849	rs79121763	TEKT3	protein_coding	0.0	.	mindist	.	.	-12.761723548982904	0.0	93.57613952688835	1.9097011416987888	0.11764740911147065	mindist	1	0		0	0	.	0	0	.
17	15272292	15503608	rs79121763	3	231.316	HR	TEKT3	0.0	3.0	poorsig	15436015	15503608	15436015	+	144.053	rs79121763	CDRT4	protein_coding	0.0	.	.	.	.	-13.577724741927817	0.0	93.57613952688835	1.9097011416987888	0.052023258632961505	poorsig	1	0		0	0	.	0	0	.
17	17681458	18068405	rs12941356	6	386.947	HR	SREBF1	0.0	5.0	poorsig	17681458	17811453	17681458	+	131.759	rs12941356	RAI1	protein_coding	0.0	.	.	.	.	-13.501842630448095	0.0	93.7107353530763	1.877946066838895	0.04121632561348952	poorsig	4	0		0	0	.	0	0	.
17	17681458	18068405	rs12941356	6	386.947	HR	SREBF1	0.0	5.0	poorsig	17810399	17837002	17810399	+	2.818	rs12941356	SREBF1	protein_coding	1.0	signet	mindist	.	signet+	-12.705981613992394	0.0	95.57854330813564	1.9097011416987888	0.610487902114184	mindist	4	2	CREBBP;ID2	0	0	.	2	1	CAV1:coloc
17	17681458	18068405	rs12941356	6	386.947	HR	SREBF1	0.0	5.0	poorsig	17843511	17972422	17972422	-	159.205	rs12941356	TOM1L2	protein_coding	0.0	.	.	.	.	-13.671247253164248	0.0	94.92254254750662	1.877946066838895	0.1168904302398241	poorsig	3	1	PDLIM5	0	0	.	0	0	.
17	17681458	18068405	rs12941356	6	386.947	HR	SREBF1	0.0	5.0	poorsig	17972813	18016889	17972813	+	159.596	rs12941356	DRC3	protein_coding	0.0	.	.	.	.	-13.673660617861543	0.0	94.82746657151978	1.877946066838895	0.1060327132061664	poorsig	0	0		0	0	.	0	0	.
17	17681458	18068405	rs12941356	6	386.947	HR	SREBF1	0.0	5.0	poorsig	17977409	18039209	18039209	-	225.992	rs12941356	ATPAF2	protein_coding	0.0	.	.	.	.	-14.083475867073146	0.0	93.7107353530763	1.877946066838895	0.02303929402305221	poorsig	4	0		0	0	.	0	0	.
17	17681458	18068405	rs12941356	6	386.947	HR	SREBF1	0.0	5.0	poorsig	18039408	18068405	18039408	+	226.191	rs12941356	GID4	protein_coding	0.0	.	.	.	.	-14.084704152430591	0.0	95.20299791771951	1.877946066838895	0.10233333480328377	poorsig	2	1	MKLN1	0	0	.	0	0	.
17	29929200	30469989	rs7211246	7	540.789	QRS	NSRP1	0.0	6.0	poorsig	29929200	30108452	29929200	+	229.544	rs7211246	EFCAB5	protein_coding	0.0	.	.	.	.	-14.105399834860355	0.0	95.76620852286707	1.9097011416987888	0.15974156460605393	poorsig	0	0		0	0	.	0	0	.
17	29929200	30469989	rs7211246	7	540.789	QRS	NSRP1	0.0	6.0	poorsig	29625938	29930276	29930276	-	228.468	rs7211246	SSH2	protein_coding	0.0	.	.	.	.	-14.098758452726615	0.0	95.85988804429496	1.9097011416987888	0.1765983935719859	poorsig	3	1	PAM	0	0	.	0	0	.
17	29929200	30469989	rs7211246	7	540.789	QRS	NSRP1	0.0	6.0	poorsig	30115521	30186475	30115521	+	43.223	rs7211246	NSRP1	protein_coding	0.94	signet	mindist	.	signet+	-12.95537291986014	0.0	95.57854330813564	1.9097011416987888	0.41818293838177895	mindist	4	1	ARHGAP10	0	0	.	0	0	.
17	29929200	30469989	rs7211246	7	540.789	QRS	NSRP1	0.0	6.0	poorsig	30194319	30236002	30236002	-	77.258	rs7211246	SLC6A4	protein_coding	0.06	.	.	.	.	-13.165446749713093	0.0	92.8807647594475	1.9097011416987888	0.02282979794013157	poorsig	31	7	ARHGAP10;CDH2;PAM;SGIP1;SIPA1L1;SNTA1:omim;SORBS1	0	0	.	0	0	.
17	29929200	30469989	rs7211246	7	540.789	QRS	NSRP1	0.0	6.0	poorsig	30248203	30292056	30292056	-	133.312	rs7211246	BLMH	protein_coding	0.0	.	.	.	.	-13.511428194066774	0.0	94.08574583105413	1.9097011416987888	0.05389653753269937	poorsig	6	0		0	0	.	0	0	.
17	29929200	30469989	rs7211246	7	540.789	QRS	NSRP1	0.0	6.0	poorsig	30316333	30334059	30334059	-	175.315	rs7211246	TMIGD1	protein_coding	0.0	.	.	.	.	-13.77068281652347	0.0	95.20299791771951	1.9097011416987888	0.12711137890034735	poorsig	1	0		0	0	.	0	0	.
17	29929200	30469989	rs7211246	7	540.789	QRS	NSRP1	0.0	6.0	poorsig	30378927	30469989	30378927	+	220.183	rs7211246	CPD	protein_coding	0.0	.	.	.	.	-14.04762104475448	0.0	94.36391901647298	1.9097011416987888	0.041639389067002895	poorsig	5	0		0	0	.	0	0	.
17	34942629	35273655	rs1052536+rs2230553+rs9635769	10	331.026	JT+QT	ZNF830	2.0	9.0	coloc	34961540	34963777	34961540	+	0.196	rs9635769	ZNF830	protein_coding	0.0	.	mindist	.	.	-12.68979787425758	0.0	95.48421906161926	1.9097011416987888	0.10386354912835051	mindist	1	0		0	0	.	0	0	.
17	34942629	35273655	rs1052536+rs2230553+rs9635769	10	331.026	JT+QT	ZNF830	2.0	9.0	coloc	34980512	35009743	34980512	+	19.168	rs9635769	LIG3	protein_coding	0.0	.	.	coloc	signet+	-12.806898526526428	2.054985245702309	93.08049674353556	1.9097011416987888	0.0651857108008375	coloc	12	1	TCF7L2	0	0	.	0	0	.
17	34942629	35273655	rs1052536+rs2230553+rs9635769	10	331.026	JT+QT	ZNF830	2.0	9.0	coloc	34927859	34981078	34981078	-	19.734	rs9635769	CCT6B	protein_coding	0.0	.	.	.	.	-12.810392041663691	0.0	93.63036679604647	1.9097011416987888	0.014420222721963178	poorsig	11	1	STRN	0	0	.	0	0	.
17	34942629	35273655	rs1052536+rs2230553+rs9635769	10	331.026	JT+QT	ZNF830	2.0	9.0	coloc	35005990	35089319	35089319	-	84.763	rs1052536	RFFL	protein_coding	1.0	signet	.	coloc	signet+	-13.211769772867092	2.054985245702309	95.57854330813564	1.9097011416987888	0.5286970606663169	coloc	4	1	KCNH2:exome,omim	0	0	.	0	0	.
17	34942629	35273655	rs1052536+rs2230553+rs9635769	10	331.026	JT+QT	ZNF830	2.0	9.0	coloc	35092221	35121522	35121522	-	116.966	rs1052536	RAD51D	protein_coding	0.0	.	.	.	.	-13.410535970685654	0.0	94.08574583105413	1.9097011416987888	0.012476747139256535	poorsig	6	0		0	0	.	0	0	.
17	34942629	35273655	rs1052536+rs2230553+rs9635769	10	331.026	JT+QT	ZNF830	2.0	9.0	coloc	35121615	35130732	35121615	+	117.059	rs1052536	FNDC8	protein_coding	0.0	.	.	.	.	-13.411109993490896	0.0	95.48421906161926	1.9097011416987888	0.05048952509144552	poorsig	1	0		0	0	.	0	0	.
17	34942629	35273655	rs1052536+rs2230553+rs9635769	10	331.026	JT+QT	ZNF830	2.0	9.0	coloc	35128730	35142304	35142304	-	137.748	rs1052536	NLE1	protein_coding	0.0	.	.	.	.	-13.538808464647872	0.0	93.80832836996188	1.9097011416987888	0.008315961397418088	poorsig	7	0		0	0	.	0	0	.
17	34942629	35273655	rs1052536+rs2230553+rs9635769	10	331.026	JT+QT	ZNF830	2.0	9.0	coloc	35147817	35189345	35147817	+	143.261	rs1052536	UNC45B	protein_coding	0.0	.	.	.	.	-13.572836289650938	0.0	96.80079860724788	1.9097011416987888	0.16023141920874373	poorsig	3	2	CAV3:omim;KCNQ1:exome,omim	0	0	.	0	0	.
17	34942629	35273655	rs1052536+rs2230553+rs9635769	10	331.026	JT+QT	ZNF830	2.0	9.0	coloc	35192520	35194393	35194393	-	189.837	rs1052536	SLC35G3	protein_coding	0.0	.	.	.	.	-13.86031678617602	0.0	95.76620852286707	1.9097011416987888	0.04271493220252198	poorsig	0	0		0	0	.	0	0	.
17	34942629	35273655	rs1052536+rs2230553+rs9635769	10	331.026	QT	ZNF830	2.0	9.0	coloc	35243071	35273655	35243071	+	238.515	rs1052536	SLFN5	protein_coding	0.0	.	.	.	.	-14.160771432557164	0.0	94.92254254750662	1.9097011416987888	0.013604871643146055	poorsig	3	0		0	0	.	0	0	.
17	45784280	46225389	rs242562	5	441.109	QRS	STH	0.0	3.0	poorsig	45784280	45835828	45784280	+	165.093	rs242562	CRHR1	protein_coding	1.0	signet	.	.	signet+	-13.707589686252955	0.0	95.57854330813564	1.9097011416987888	0.46166938244542194	poorsig	5	3	CALM1:omim;CALM2:omim;CALM3:omim	0	0	.	0	0	.
17	45784280	46225389	rs242562	5	441.109	QRS	STH	0.0	3.0	poorsig	45844881	45847067	45844881	+	104.492	rs242562	SPPL2C	protein_coding	0.0	.	.	.	.	-13.333542847324829	0.0	94.17060162868094	1.9097011416987888	0.1641784870952665	poorsig	0	0		0	0	.	0	0	.
17	45784280	46225389	rs242562	5	441.109	QRS	STH	0.0	3.0	poorsig	45894527	46028334	45894527	+	54.846	rs242562	MAPT	protein_coding	0.0	.	.	.	.	-13.027113425938612	0.0	87.11615061748728	1.9097011416987888	0.00019261393738181606	poorsig	52	13	ATP1B1;ATP2A2;CALM1:omim;CALM2:omim;CALM3:omim;CAMKV;CREBBP;LANCL2;NDRG2;PRKCA:coloc;SGIP1;SLC4A4;SOD2	0	0	.	0	0	.
17	45784280	46225389	rs242562	5	441.109	QRS	STH	0.0	3.0	poorsig	45999250	45999694	45999250	+	49.877	rs242562	STH	protein_coding	0.0	.	mindist	.	.	-12.996443325731788	0.0	94.17060162868094	1.9097011416987888	0.2299941085409468	mindist	0	0		0	0	.	0	0	.
17	45784280	46225389	rs242562	5	441.109	QRS	STH	0.0	3.0	poorsig	46029916	46225389	46029916	+	80.543	rs242562	KANSL1	protein_coding	0.0	.	.	.	.	-13.185722716543324	0.0	93.89140037430042	1.9097011416987888	0.14396540798098284	poorsig	1	0		0	0	.	0	0	.
17	46833154	46979253	rs17608766	4	146.099	QRS	GOSR2	0.0	1.0	poorsig	46762506	46833154	46833154	-	102.751	rs17608766	WNT3	protein_coding	0.0	.	.	.	.	-13.322796893519214	0.0	95.57854330813564	1.9097011416987888	0.25537895987424025	poorsig	0	0		0	0	.	0	0	.
17	46833154	46979253	rs17608766	4	146.099	QRS	GOSR2	0.0	1.0	poorsig	46833201	46886730	46833201	+	102.704	rs17608766	WNT9B	protein_coding	0.0	.	.	.	.	-13.32250679597248	0.0	95.57854330813564	1.9097011416987888	0.2554530554309347	poorsig	0	0		0	0	.	0	0	.
17	46833154	46979253	rs17608766	4	146.099	QRS	GOSR2	0.0	1.0	poorsig	46923075	46975524	46923075	+	12.83	rs17608766	GOSR2	protein_coding	0.0	.	mindist	.	.	-12.767778563734948	0.0	94.27394053804886	1.9097011416987888	0.12068261933227324	mindist	8	1	TRDN:omim	0	0	.	0	0	.
17	46833154	46979253	rs17608766	4	146.099	QRS	GOSR2	0.0	1.0	poorsig	46978156	46979253	46979253	-	43.348	rs17608766	RPRML	protein_coding	1.0	signet	.	.	signet+	-12.956144455888683	0.0	95.57854330813564	1.9097011416987888	0.3684853653625517	poorsig	0	0		0	0	.	0	0	.
17	55264960	55511444	rs11079159	3	246.484	QRS	HLF	0.0	2.0	poorsig	55264960	55325187	55264960	+	31.229	rs11079159	HLF	protein_coding	1.0	signet	mindist	.	signet+	-12.881342494848932	0.0	95.57854330813564	1.9097011416987888	0.7216607725586275	mindist	1	1	CREBBP	0	0	.	0	0	.
17	55264960	55511444	rs11079159	3	246.484	QRS	HLF	0.0	2.0	poorsig	55392622	55421924	55421924	-	125.735	rs11079159	MMD	protein_coding	0.0	.	.	.	.	-13.464660766160328	0.0	94.64285041993196	1.9097011416987888	0.1579919409159194	poorsig	1	0		0	0	.	0	0	.
17	55264960	55511444	rs11079159	3	246.484	QRS	HLF	0.0	2.0	poorsig	55448433	55511444	55511444	-	215.255	rs11079159	SMIM36	protein_coding	0.0	.	.	.	.	-14.017204008365017	0.0	94.92323125471955	1.9097011416987888	0.12034728652545316	poorsig	0	0		0	0	.	0	0	.
17	59155260	59696956	rs728478	7	541.696	QT	YPEL2	0.0	4.0	poorsig	59109857	59155260	59155260	-	233.883	rs728478	SKA2	protein_coding	0.0	.	.	.	.	-14.132181393483302	0.0	95.29704333695744	1.9097011416987888	0.10419917547241209	poorsig	1	0		0	0	.	0	0	.
17	59155260	59696956	rs728478	7	541.696	QT	YPEL2	0.0	4.0	poorsig	59155732	59206709	59155732	+	233.411	rs728478	PRR11	protein_coding	0.0	.	.	.	.	-14.129268073439505	0.0	94.17867749489848	1.9097011416987888	0.034153043184825004	poorsig	5	0		0	0	.	0	0	.
17	59155260	59696956	rs728478	7	541.696	QT	YPEL2	0.0	4.0	poorsig	59209400	59215239	59209400	+	179.743	rs728478	SMG8	protein_coding	0.0	.	.	.	.	-13.798013708798742	0.0	94.17867749489848	1.9097011416987888	0.047565421538234204	poorsig	5	0		0	0	.	0	0	.
17	59155260	59696956	rs728478	7	541.696	QT	YPEL2	0.0	4.0	poorsig	59220467	59275970	59220467	+	168.676	rs728478	GDPD1	protein_coding	0.0	.	.	.	.	-13.729704994975249	0.0	95.57854330813564	1.9097011416987888	0.2064959058973344	poorsig	0	0		0	0	.	0	0	.
17	59155260	59696956	rs728478	7	541.696	QT	YPEL2	0.0	4.0	poorsig	59331655	59401729	59331655	+	57.488	rs728478	YPEL2	protein_coding	1.0	signet	mindist	.	signet+	-13.043420611437996	0.0	95.57854330813564	1.9097011416987888	0.41016723614893114	mindist	0	0		0	0	.	0	0	.
17	59155260	59696956	rs728478	7	541.696	QT	YPEL2	0.0	4.0	poorsig	59565558	59608345	59565558	+	176.415	rs728478	DHX40	protein_coding	0.0	.	.	.	.	-13.77747233357469	0.0	95.57854330813564	1.9097011416987888	0.1968640221351936	poorsig	0	0		0	0	.	0	0	.
17	59155260	59696956	rs728478	7	541.696	QT	YPEL2	0.0	4.0	poorsig	59619689	59696956	59619689	+	230.546	rs728478	CLTC	protein_coding	0.0	.	.	.	.	-14.111584467665192	0.0	90.04170744144314	1.9097011416987888	0.0005551956230695238	poorsig	38	7	CAV1:coloc;CAV3:omim;GJA1;KCNQ1:exome,omim;MAP3K7;SNTA1:omim;TCF7L2	0	0	.	0	0	.
17	66192133	66810743	rs9892651+rs9912468	3	618.61	QRS+QT	PRKCA	1.0	2.0	coloc	65635537	66192133	66192133	-	115.542	rs9892651	CEP112	protein_coding	0.0	.	.	.	.	-13.40174663224844	0.0	93.780335556202	1.9097011416987888	0.010516489533756997	poorsig	0	0		0	0	.	0	0	.
17	66192133	66810743	rs9892651+rs9912468	3	618.61	QRS+QT	PRKCA	1.0	2.0	coloc	66212033	66256525	66212033	+	95.642	rs9892651	APOH	protein_coding	0.0	.	.	.	.	-13.278918096503654	0.0	93.50112997725152	1.9097011416987888	0.008994087472086207	poorsig	1	0		0	0	.	0	0	.
17	66192133	66810743	rs9892651+rs9912468	3	618.61	QRS+QT	PRKCA	1.0	2.0	coloc	66302613	66810743	66302613	+	5.062	rs9892651	PRKCA	protein_coding	1.0	signet	mindist	coloc	signet+	-12.719832228776882	2.054985245702309	95.57854330813564	1.9097011416987888	0.9804894229941568	coloc	23	9	CASR:exome;CAVIN2;GABPB1;GJA1;HAND1;ID2;IGFBP3;KCNE1:omim;PAM	0	0	.	0	0	.
17	70053429	70564648	rs10775360+rs1396515+rs17763769+rs236586	2	511.219	QT	KCNJ2	1.0	2.0	omim	70053429	70135608	70053429	+	153.976	rs236586	KCNJ16	protein_coding	0.0	.	.	.	.	-13.638972358018044	0.0	93.78995525524188	1.9097011416987888	0.005589622114518342	poorsig	1	0		0	0	.	0	0	.
17	70053429	70564648	rs10775360+rs1396515+rs17763769+rs236586	2	511.219	QT	KCNJ2	1.0	2.0	omim	70168673	70180044	70168673	+	38.732	rs236586	KCNJ2	protein_coding	1.0	signet	mindist	omim	signet+	-12.927653173426478	2.6813310543687003	95.57854330813564	1.9097011416987888	0.9944103778854817	omim	6	4	CAV3:omim;GRINA;SNTA1:omim;STK38	0	0	.	0	0	.
18	22413599	23026488	rs117159291	2	612.889	HR	CTAGE1	0.0	1.0	poorsig	22413599	22417915	22413599	+	135.962	rs117159291	CTAGE1	protein_coding	1.0	signet	mindist	.	signet+	-13.527784757871984	0.0	95.57854330813564	1.9097011416987888	0.6465151042454853	mindist	0	0		0	0	.	0	0	.
18	22413599	23026488	rs117159291	2	612.889	HR	CTAGE1	0.0	1.0	poorsig	22798261	23026488	22798261	+	248.7	rs117159291	RBBP8	protein_coding	0.0	.	.	.	.	-14.223636188163226	0.0	95.6706389340996	1.9097011416987888	0.3534848957545148	poorsig	3	1	LMO4	0	0	.	0	0	.
18	23197144	23586506	rs9966832	4	389.362	JT	RIOK3	0.0	3.0	poorsig	23197144	23437961	23197144	+	208.044	rs9966832	TMEM241	protein_coding	0.0	.	.	.	.	-13.972695637950158	0.0	94.44918961037612	1.9097011416987888	0.09958184418523498	poorsig	0	0		0	0	.	0	0	.
18	23197144	23586506	rs9966832	4	389.362	JT	RIOK3	0.0	3.0	poorsig	23453287	23486603	23453287	+	48.099	rs9966832	RIOK3	protein_coding	1.0	signet	mindist	.	signet+	-12.985468997261725	0.0	95.57854330813564	1.9097011416987888	0.826797826608342	mindist	6	3	CALM1:omim;CALM2:omim;CALM3:omim	0	0	.	0	0	.
18	23197144	23586506	rs9966832	4	389.362	JT	RIOK3	0.0	3.0	poorsig	23503470	23531822	23503470	+	98.282	rs9966832	RMC1	protein_coding	0.0	.	.	.	.	-13.29521293742658	0.0	93.25800924776496	1.9097011416987888	0.05957775097517936	poorsig	9	2	ATP2A2;TLE3	0	0	.	0	0	.
18	23197144	23586506	rs9966832	4	389.362	JT	RIOK3	0.0	3.0	poorsig	23506184	23586506	23506184	+	100.996	rs9966832	NPC1	protein_coding	0.0	.	.	.	.	-13.311964527678406	0.0	91.82957265586984	1.9097011416987888	0.014042578231243597	poorsig	20	4	ATP1B1;ATP2A2;CAV1:coloc;GNB4:coloc	0	0	.	0	0	.
18	27932879	28186254	rs11083258	1	253.375	HR	CDH2	0.0	1.0	poorsig	27932879	28177946	27932879	+	253.375	rs11083258	CDH2	protein_coding	1.0	signet	mindist	.	signet+	-14.252491635630909	0.0	95.57854330813564	1.9097011416987888	1.0	mindist	11	4	CDH11:coloc;CREBBP;FGFR1;GJA1	1	1	SP3	0	0	.
18	32185069	32423359	rs11081761	1	238.29	HR	MEP1B	0.0	1.0	poorsig	32185069	32220404	32185069	+	238.29	rs11081761	MEP1B	protein_coding	1.0	signet	mindist	.	signet+	-14.159382667705778	0.0	95.57854330813564	1.9097011416987888	1.0	mindist	3	1	TM4SF20	0	0	.	0	0	.
18	36709322	37232172	rs61735998+rs879568	2	522.85	HR+QRS	TPGS2	0.0	1.0	poorsig	36777647	36829216	36777647	+	45.951	rs879568	TPGS2	protein_coding	0.0	.	mindist	.	.	-12.972210922147164	0.0	95.01630929109554	1.9097011416987888	0.43914955977624326	mindist	2	0		0	0	.	0	0	.
18	36709322	37232172	rs61735998+rs879568	2	522.85	HR+QRS	TPGS2	0.0	1.0	poorsig	36829106	37232172	36829106	+	97.41	rs879568	KIAA1328	protein_coding	1.0	signet	.	.	signet+	-13.28983070209143	0.0	95.57854330813564	1.9097011416987888	0.5608504402237567	poorsig	0	0		0	0	.	0	0	.
18	41955234	42087830	rs1397988	1	132.596	JT	PIK3C3	0.0	1.0	poorsig	41955234	42087830	41955234	+	67.568	rs1397988	PIK3C3	protein_coding	1.0	signet	mindist	.	signet+	-13.10563727678008	0.0	95.57854330813564	1.9097011416987888	1.0	mindist	5	3	C19orf47;CALM1:omim;GJA1	0	0	.	0	0	.
18	44680173	45068510	rs10853525+rs991014	1	388.337	QRS	SETBP1	0.0	0.0	poorsig	44680173	45068510	44680173	+	176.514	rs10853525	SETBP1	protein_coding	1.0	signet	mindist	.	signet+	-13.778083390109298	0.0	95.57854330813564	1.9097011416987888	1.0	mindist	0	0		0	0	.	0	0	.
18	70289045	70936558	rs4362469	1	647.513	JT	SOCS6	0.0	1.0	poorsig	70289045	70330199	70289045	+	647.513	rs4362469	SOCS6	protein_coding	1.0	signet	mindist	.	signet+	-16.685224973388625	0.0	95.57854330813564	1.9097011416987888	1.0	mindist	8	1	PDLIM5	0	0	.	0	0	.
19	35030470	35040449	locus_SCN1B	1	9.979		SCN1B	1.0	1.0	.	35030470	35040449	35030470	+	0.0		SCN1B	omim	1.0	signet	mindist	omim	signet+	-12.688588105764817	2.6813310543687003	95.57854330813564	1.9097011416987888	1.0	.	2	2	KCND3:omim;SCN4B:omim	0	0	.	0	0	.
19	40090943	40591399	rs16974196	14	500.456	HR	PLD3	0.0	13.0	poorsig	40069152	40090943	40090943	-	236.62	rs16974196	ZNF780A	protein_coding	0.0	.	.	.	.	-14.14907494636438	0.0	95.20345830864056	1.9097011416987888	0.035150161404318876	poorsig	1	0		0	0	.	0	0	.
19	40090943	40591399	rs16974196	14	500.456	HR	PLD3	0.0	13.0	poorsig	40191426	40215575	40191426	+	136.137	rs16974196	MAP3K10	protein_coding	0.0	.	.	.	.	-13.52886490831195	0.0	94.64285041993196	1.9097011416987888	0.03730887968070026	poorsig	3	0		0	0	.	0	0	.
19	40090943	40591399	rs16974196	14	500.456	HR	PLD3	0.0	13.0	poorsig	40216058	40218384	40218384	-	109.179	rs16974196	TTC9B	protein_coding	0.0	.	.	.	.	-13.36247236225125	0.0	95.20345830864056	1.9097011416987888	0.07718705751693716	poorsig	1	0		0	0	.	0	0	.
19	40090943	40591399	rs16974196	14	500.456	HR	PLD3	0.0	13.0	poorsig	40222208	40226697	40226697	-	100.866	rs16974196	CCNP	protein_coding	0.0	.	.	.	.	-13.311162130208716	0.0	95.48491153495269	1.9097011416987888	0.1076618452493903	poorsig	0	0		0	0	.	0	0	.
19	40090943	40591399	rs16974196	14	500.456	HR	PLD3	0.0	13.0	poorsig	40230317	40285536	40285536	-	42.027	rs16974196	AKT2	protein_coding	0.0	.	.	.	.	-12.947990863138994	0.0	93.53075829212554	1.9097011416987888	0.02193345894953084	poorsig	5	0		0	0	.	0	0	.
19	40090943	40591399	rs16974196	14	500.456	HR	PLD3	0.0	13.0	poorsig	40348456	40380439	40348456	+	20.893	rs16974196	PLD3	protein_coding	0.0	.	mindist	.	.	-12.817545723720386	0.0	95.29773235049863	1.9097011416987888	0.14626681803633	mindist	4	1	GJA1	0	0	.	0	0	.
19	40090943	40591399	rs16974196	14	500.456	HR	PLD3	0.0	13.0	poorsig	40319536	40348527	40348527	-	20.964	rs16974196	C19orf47	protein_coding	1.0	signet	.	.	signet+	-12.8179839561846	0.0	95.57854330813564	1.9097011416987888	0.19360213444228547	poorsig	3	1	PIK3C3	0	0	.	0	0	.
19	40090943	40591399	rs16974196	14	500.456	HR	PLD3	0.0	13.0	poorsig	40379271	40390181	40390181	-	62.618	rs16974196	HIPK4	protein_coding	0.0	.	.	.	.	-13.075084450049593	0.0	94.92277211606496	1.9097011416987888	0.07770608076675167	poorsig	2	0		0	0	.	0	0	.
19	40090943	40591399	rs16974196	14	500.456	HR	PLD3	0.0	13.0	poorsig	40393766	40414793	40393766	+	66.203	rs16974196	PRX	protein_coding	0.0	.	.	.	.	-13.09721210334834	0.0	95.29773235049863	1.9097011416987888	0.11058296956437014	poorsig	4	1	SCN10A:coloc,exome,omim	0	0	.	0	0	.
19	40090943	40591399	rs16974196	14	500.456	HR	PLD3	0.0	13.0	poorsig	40421589	40425992	40425992	-	98.429	rs16974196	SERTAD1	protein_coding	0.0	.	.	.	.	-13.296120263796151	0.0	94.18208530931182	1.9097011416987888	0.02970189633275711	poorsig	8	1	CREBBP	0	0	.	0	0	.
19	40090943	40591399	rs16974196	14	500.456	HR	PLD3	0.0	13.0	poorsig	40440844	40444335	40444335	-	116.772	rs16974196	SERTAD3	protein_coding	0.0	.	.	.	.	-13.409338546769348	0.0	95.01768357441786	1.9097011416987888	0.06116596305002383	poorsig	4	1	CREBBP	0	0	.	0	0	.
19	40090943	40591399	rs16974196	14	500.456	HR	PLD3	0.0	13.0	poorsig	40447765	40465764	40465764	-	138.201	rs16974196	BLVRB	protein_coding	0.0	.	.	.	.	-13.54160451121533	0.0	95.20345830864056	1.9097011416987888	0.0645280262717215	poorsig	1	0		0	0	.	0	0	.
19	40090943	40591399	rs16974196	14	500.456	HR	PLD3	0.0	13.0	poorsig	40466241	40576464	40466241	+	138.678	rs16974196	SPTBN4	protein_coding	0.0	.	.	.	.	-13.544548692700268	0.0	94.18208530931182	1.9097011416987888	0.023168242066337393	poorsig	8	1	RYR2:omim	0	0	.	0	0	.
19	40090943	40591399	rs16974196	14	500.456	HR	PLD3	0.0	13.0	poorsig	40576853	40591399	40576853	+	249.29	rs16974196	SHKBP1	protein_coding	0.0	.	.	.	.	-14.22727783821797	0.0	94.36369069551652	1.9097011416987888	0.014036466668545473	poorsig	4	0		0	0	.	0	0	.
19	44699151	45305284	rs12721051	19	606.133	HR	APOC1	0.0	16.0	poorsig	44699151	44710718	44699151	+	219.752	rs12721051	CEACAM16	protein_coding	0.0	.	.	.	.	-14.044960788528046	0.0	95.20391870161954	1.9097011416987888	0.03318448262261119	poorsig	0	0		0	0	.	0	0	.
19	44699151	45305284	rs12721051	19	606.133	HR	APOC1	0.0	16.0	poorsig	44747705	44760044	44747705	+	171.198	rs12721051	BCL3	protein_coding	0.0	.	.	.	.	-13.745271505887224	0.0	94.4589513141946	1.9097011416987888	0.021259508858814582	poorsig	6	1	CREBBP	0	0	.	0	0	.
19	44699151	45305284	rs12721051	19	606.133	HR	APOC1	0.0	16.0	poorsig	44777869	44800652	44777869	+	141.034	rs12721051	CBLC	protein_coding	0.0	.	.	.	.	-13.559090603766334	0.0	92.70302156857562	1.9097011416987888	0.004424049386599061	poorsig	8	0		0	0	.	0	0	.
19	44699151	45305284	rs12721051	19	606.133	HR	APOC1	0.0	16.0	poorsig	44809071	44821421	44809071	+	109.832	rs12721051	BCAM	protein_coding	0.0	.	.	.	.	-13.366502866464383	0.0	94.92300168513576	1.9097011416987888	0.049383841786972825	poorsig	1	0		0	0	.	0	0	.
19	44699151	45305284	rs12721051	19	606.133	HR	APOC1	0.0	16.0	poorsig	44846175	44889223	44846175	+	72.728	rs12721051	NECTIN2	protein_coding	0.0	.	.	.	.	-13.137486284038523	0.0	94.73770919058194	1.9097011416987888	0.05159100673560836	poorsig	5	1	LYRM4	0	0	.	0	0	.
19	44699151	45305284	rs12721051	19	606.133	HR	APOC1	0.0	16.0	poorsig	44890569	44903689	44890569	+	28.334	rs12721051	TOMM40	protein_coding	0.0	.	.	.	.	-12.86347372042777	0.0	90.90299774753274	1.9097011416987888	0.0014661625683656959	poorsig	18	1	ATP1B1	0	0	.	0	0	.
19	44699151	45305284	rs12721051	19	606.133	HR	APOC1	0.0	16.0	poorsig	44905791	44909393	44905791	+	13.112	rs12721051	APOE	protein_coding	0.0	.	.	.	.	-12.769519149015352	0.0	92.90183652680555	1.9097011416987888	0.01188695809217367	poorsig	15	2	ATP2A2;SENP2:exome	0	0	.	0	0	.
19	44699151	45305284	rs12721051	19	606.133	HR	APOC1	0.0	16.0	poorsig	44914247	44919349	44914247	+	4.656	rs12721051	APOC1	protein_coding	0.0	.	mindist	.	.	-12.71732627975616	0.0	95.01722547793892	1.9097011416987888	0.10385790438091806	mindist	4	1	DBX1	0	0	.	0	0	.
19	44699151	45305284	rs12721051	19	606.133	HR	APOC1	0.0	16.0	poorsig	44942237	44945496	44942237	+	23.334	rs12721051	APOC4	protein_coding	1.0	signet	.	.	signet+	-12.832612279285865	0.0	95.57854330813564	1.9097011416987888	0.16223655586493588	poorsig	2	1	SENP2:exome	0	0	.	0	0	.
19	44699151	45305284	rs12721051	19	606.133	HR	APOC1	0.0	16.0	poorsig	44942238	44949565	44942238	+	23.335	rs12721051	APOC4-APOC2	protein_coding	0.0	.	.	.	.	-12.832618451574092	0.0	95.20391870161954	1.9097011416987888	0.11154462251065332	poorsig	0	0		0	0	.	0	0	.
19	44699151	45305284	rs12721051	19	606.133	HR	APOC1	0.0	16.0	poorsig	44946035	44949565	44946035	+	27.132	rs12721051	APOC2	protein_coding	0.0	.	.	.	.	-12.856054629977256	0.0	95.29750267880704	1.9097011416987888	0.11965020306536334	poorsig	3	1	SENP2:exome	0	0	.	0	0	.
19	44699151	45305284	rs12721051	19	606.133	HR	APOC1	0.0	16.0	poorsig	44954585	44993341	44954585	+	35.682	rs12721051	CLPTM1	protein_coding	0.0	.	.	.	.	-12.908827694329917	0.0	94.73770919058194	1.9097011416987888	0.06484539893732205	poorsig	5	1	FGFR1	0	0	.	0	0	.
19	44699151	45305284	rs12721051	19	606.133	HR	APOC1	0.0	16.0	poorsig	45001449	45038198	45001449	+	82.546	rs12721051	RELB	protein_coding	0.0	.	.	.	.	-13.198085809864772	0.0	95.58139792158651	1.9097011416987888	0.11289256050212688	poorsig	12	4	CALM1:omim;CALM2:omim;CALM3:omim;ZHX2	0	0	.	0	0	.
19	44699151	45305284	rs12721051	19	606.133	HR	APOC1	0.0	16.0	poorsig	45039045	45070956	45039045	+	120.142	rs12721051	CLASRP	protein_coding	0.0	.	.	.	.	-13.430139158098992	0.0	94.08483503213697	1.9097011416987888	0.020041804893811126	poorsig	4	0		0	0	.	0	0	.
19	44699151	45305284	rs12721051	19	606.133	HR	APOC1	0.0	16.0	poorsig	45071500	45076478	45076478	-	157.575	rs12721051	ZNF296	protein_coding	0.0	.	.	.	.	-13.661186423351989	0.0	94.92300168513576	1.9097011416987888	0.03677946688851	poorsig	1	0		0	0	.	0	0	.
19	44699151	45305284	rs12721051	19	606.133	HR	APOC1	0.0	16.0	poorsig	45079195	45091518	45079195	+	160.292	rs12721051	GEMIN7	protein_coding	0.0	.	.	.	.	-13.6779565304685	0.0	94.64285041993196	1.9097011416987888	0.027330911531047115	poorsig	2	0		0	0	.	0	0	.
19	44699151	45305284	rs12721051	19	606.133	HR	APOC1	0.0	16.0	poorsig	45079288	45305284	45079288	+	160.385	rs12721051	MARK4	protein_coding	0.0	.	.	.	.	-13.678530553273738	0.0	92.97788274532218	1.9097011416987888	0.005167952910704579	poorsig	8	0		0	0	.	0	0	.
19	44699151	45305284	rs12721051	19	606.133	HR	APOC1	0.0	16.0	poorsig	45091396	45148077	45091396	+	172.493	rs12721051	PPP1R37	protein_coding	0.0	.	.	.	.	-13.753264619142978	0.0	94.92300168513576	1.9097011416987888	0.03354411803513351	poorsig	1	0		0	0	.	0	0	.
19	44699151	45305284	rs12721051	19	606.133	HR	APOC1	0.0	16.0	poorsig	45149744	45160982	45160982	-	242.079	rs12721051	NKPD1	protein_coding	0.0	.	.	.	.	-14.182769467803114	0.0	95.20391870161954	1.9097011416987888	0.028912490428328972	poorsig	0	0		0	0	.	0	0	.
19	46601074	46610782	locus_CALM3	1	9.708		CALM3	1.0	1.0	.	46601074	46610782	46601074	+	0.0		CALM3	omim	1.0	signet	mindist	omim	signet+	-12.688588105764817	2.6813310543687003	95.57854330813564	1.9097011416987888	1.0	.	27	20	AKAP9:omim;CACNA1C:omim;CAMK2D:coloc;CAMKV;CAV3:omim;CRHR1;GJA1;IQGAP3;JOSD1;KCNE1:omim;KCNN2;KCNQ1:exome,omim;MAP3K7;OBSCN;PAM;RIOK3;RYR2:omim;SCN10A:coloc,exome,omim;SPATA17;TTN:exome	0	0	.	0	0	.
20	6479643	6780246	rs3929778	1	300.603	QRS	BMP2	0.0	1.0	poorsig	6767686	6780246	6767686	+	288.043	rs3929778	BMP2	protein_coding	1.0	signet	mindist	.	signet+	-14.466472523932428	0.0	95.57854330813564	1.9097011416987888	1.0	mindist	2	1	ACVR2A	0	0	.	0	0	.
20	19212642	19722926	rs6035275	1	510.284	JT	SLC24A3	0.0	0.0	poorsig	19212642	19722926	19212642	+	59.568	rs6035275	SLC24A3	protein_coding	1.0	signet	mindist	.	signet+	-13.05625897095303	0.0	95.57854330813564	1.9097011416987888	1.0	mindist	0	0		0	0	.	0	0	.
20	33443763	33443763	locus_SNTA1	1	0.0		SNTA1	1.0	1.0	.	33407957	33443763	33443763	-	0.0		SNTA1	omim	1.0	signet	mindist	omim	signet+	-12.688588105764817	2.6813310543687003	95.57854330813564	1.9097011416987888	1.0	.	17	10	CALM1:omim;CAV1:coloc;CAV3:omim;KCNJ2:omim;NACA:exome;NDRG2;OBSCN;RYR2:omim;SOD2;SORBS1	0	0	.	0	0	.
20	33662327	34269344	rs4911179+rs6088791	9	607.017	JT	RALY	0.0	4.0	poorsig	33662327	33665619	33662327	+	245.582	rs6088791	C20orf144	protein_coding	0.0	.	.	.	.	-14.204390993467133	0.0	95.57854330813564	1.9097011416987888	0.141803993034167	poorsig	0	0		0	0	.	0	0	.
20	33662327	34269344	rs4911179+rs6088791	9	607.017	JT	RALY	0.0	4.0	poorsig	33666943	33668525	33666943	+	240.966	rs6088791	ACTL10	protein_coding	0.0	.	.	.	.	-14.175899711004924	0.0	95.57854330813564	1.9097011416987888	0.14590227609501233	poorsig	0	0		0	0	.	0	0	.
20	33662327	34269344	rs4911179+rs6088791	9	607.017	JT	RALY	0.0	4.0	poorsig	33675477	33686385	33686385	-	221.524	rs6088791	E2F1	protein_coding	0.0	.	.	.	.	-14.05589808326874	0.0	94.74256662486896	2.078585306926229	0.0844235309510371	poorsig	12	3	CREBBP;GABPB1;SP3	0	0	.	9	3	CREBBP;CTNNBIP1;FGFR1
20	33662327	34269344	rs4911179+rs6088791	9	607.017	JT	RALY	0.0	4.0	poorsig	33702758	33720319	33720319	-	187.59	rs6088791	PXMP4	protein_coding	0.0	.	.	.	.	-13.84644765452685	0.0	95.57854330813564	1.9097011416987888	0.20283424375334363	poorsig	0	0		0	0	.	0	0	.
20	33662327	34269344	rs4911179+rs6088791	9	607.017	JT	RALY	0.0	4.0	poorsig	33731657	33792269	33731657	+	176.252	rs6088791	ZNF341	protein_coding	1.0	signet	.	.	signet+	-13.776466250593463	0.0	95.57854330813564	1.9097011416987888	0.21753734048748677	poorsig	0	0		0	0	.	0	0	.
20	33662327	34269344	rs4911179+rs6088791	9	607.017	JT	RALY	0.0	4.0	poorsig	33811348	33854366	33811348	+	96.561	rs6088791	CHMP4B	protein_coding	0.0	.	.	.	.	-13.284590429385537	0.0	85.46681486056603	1.9097011416987888	1.444391428090397e-05	poorsig	44	5	ARHGAP10;CALM1:omim;CAV1:coloc;GNB4:coloc;PAM	0	0	.	0	0	.
20	33662327	34269344	rs4911179+rs6088791	9	607.017	JT	RALY	0.0	4.0	poorsig	33993646	34108308	33993646	+	20.747	rs4911179	RALY	protein_coding	0.0	.	mindist	.	.	-12.816644569639042	0.0	92.35004461147106	1.9097011416987888	0.022504009660921427	mindist	14	1	THUMPD2	0	0	.	0	0	.
20	33662327	34269344	rs4911179+rs6088791	9	607.017	JT	RALY	0.0	4.0	poorsig	34088309	34112243	34112243	-	139.344	rs4911179	EIF2S2	protein_coding	0.0	.	.	.	.	-13.548659436660367	0.0	92.99480758766067	1.9097011416987888	0.0206237146371091	poorsig	16	2	ATP1B1;PMP22	0	0	.	0	0	.
20	33662327	34269344	rs4911179+rs6088791	9	607.017	JT	RALY	0.0	4.0	poorsig	34194569	34269344	34194569	+	221.67	rs4911179	ASIP	protein_coding	0.0	.	.	.	.	-14.05679923735008	0.0	95.57854330813564	1.9097011416987888	0.16435644746664174	poorsig	0	0		0	0	.	0	0	.
20	34704339	35216240	rs2025096	8	511.901	QRS	MYH7B	0.0	5.0	poorsig	34704339	34713439	34704339	+	247.858	rs2025096	TP53INP2	protein_coding	0.0	.	.	.	.	-14.21843912147493	0.0	94.82746657151978	1.9097011416987888	0.046456252845325854	poorsig	0	0		0	0	.	0	0	.
20	34704339	35216240	rs2025096	8	511.901	QRS	MYH7B	0.0	5.0	poorsig	34872146	34927962	34872146	+	80.051	rs2025096	ACSS2	protein_coding	0.0	.	.	.	.	-13.182685950734962	0.0	94.82746657151978	1.9097011416987888	0.13087782330366518	poorsig	0	0		0	0	.	0	0	.
20	34704339	35216240	rs2025096	8	511.901	QRS	MYH7B	0.0	5.0	poorsig	34844720	34872856	34872856	-	79.341	rs2025096	GGT7	protein_coding	0.0	.	.	.	.	-13.178303626092813	0.0	94.82746657151978	1.9097011416987888	0.13145263099086552	poorsig	0	0		0	0	.	0	0	.
20	34704339	35216240	rs2025096	8	511.901	QRS	MYH7B	0.0	5.0	poorsig	34955810	35002437	34955810	+	3.613	rs2025096	MYH7B	protein_coding	1.0	signet	mindist	.	signet+	-12.710888583133958	0.0	95.57854330813564	1.9097011416987888	0.4445837031147242	mindist	4	2	CACNA2D1:omim;GPD1L:omim	0	0	.	0	0	.
20	34704339	35216240	rs2025096	8	511.901	QRS	MYH7B	0.0	5.0	poorsig	34928432	34956027	34956027	-	3.83	rs2025096	GSS	protein_coding	0.0	.	.	.	.	-12.712227969679518	0.0	94.2675748980577	1.9097011416987888	0.11968108129526145	poorsig	2	0		0	0	.	0	0	.
20	34704339	35216240	rs2025096	8	511.901	QRS	MYH7B	0.0	5.0	poorsig	35002404	35092807	35092807	-	140.61	rs2025096	TRPC4AP	protein_coding	0.0	.	.	.	.	-13.5564735535575	0.0	93.7107353530763	1.9097011416987888	0.029480983259644954	poorsig	4	0		0	0	.	0	0	.
20	34704339	35216240	rs2025096	8	511.901	QRS	MYH7B	0.0	5.0	poorsig	35115364	35147336	35147336	-	195.139	rs2025096	EDEM2	protein_coding	0.0	.	.	.	.	-13.8930422583629	0.0	94.2675748980577	1.9097011416987888	0.036745518049654376	poorsig	2	0		0	0	.	0	0	.
20	34704339	35216240	rs2025096	8	511.901	QRS	MYH7B	0.0	5.0	poorsig	35172072	35216240	35172072	+	219.875	rs2025096	PROCR	protein_coding	0.0	.	.	.	.	-14.045719979980138	0.0	94.92254254750662	1.9097011416987888	0.06072200714085837	poorsig	3	1	CAV1:coloc	0	0	.	0	0	.
20	38033461	38377013	rs6123471	6	343.552	HR	TGM2	0.0	5.0	poorsig	37983007	38033461	38033461	-	178.293	rs6123471	TTI1	protein_coding	0.0	.	.	.	.	-13.78906389086759	0.0	95.29704333695744	1.9097011416987888	0.11812189116126247	poorsig	1	0		0	0	.	0	0	.
20	38033461	38377013	rs6123471	6	343.552	HR	TGM2	0.0	5.0	poorsig	38033725	38127780	38033725	+	178.029	rs6123471	RPRD1B	protein_coding	0.0	.	.	.	.	-13.787434406775295	0.0	94.27394053804886	1.9097011416987888	0.04253144788084481	poorsig	7	1	RASSF3	0	0	.	0	0	.
20	38033461	38377013	rs6123471	6	343.552	HR	TGM2	0.0	5.0	poorsig	38127385	38166578	38166578	-	45.176	rs6123471	TGM2	protein_coding	0.01	.	mindist	.	.	-12.967427398770166	0.0	94.46596881533516	1.9097011416987888	0.11701229768946296	mindist	14	3	CALM1:omim;CAV3:omim;PMP22	0	0	.	0	0	.
20	38033461	38377013	rs6123471	6	343.552	HR	TGM2	0.0	5.0	poorsig	38210503	38260772	38260772	-	49.018	rs6123471	KIAA1755	protein_coding	0.99	signet	.	.	signet+	-12.991141330143607	0.0	95.57854330813564	1.9097011416987888	0.3476303140463702	poorsig	0	0		0	0	.	0	0	.
20	38033461	38377013	rs6123471	6	343.552	HR	TGM2	0.0	5.0	poorsig	38304150	38337505	38304150	+	92.396	rs6123471	BPI	protein_coding	0.0	.	.	.	.	-13.258882848914327	0.0	95.57854330813564	1.9839630046310008	0.2864774840375642	poorsig	0	0		1	1	SP3	0	0	.
20	38033461	38377013	rs6123471	6	343.552	HR	TGM2	0.0	5.0	poorsig	38346482	38377013	38346482	+	134.728	rs6123471	LBP	protein_coding	0.0	.	.	.	.	-13.520168154198162	0.0	94.7363386432633	1.9097011416987888	0.0882265651844952	poorsig	3	0		0	0	.	0	0	.
20	41028822	41366818	rs17265513	5	337.996	HR	ZHX3	0.0	5.0	poorsig	41028822	41124487	41028822	+	175.166	rs17265513	TOP1	protein_coding	0.0	.	.	.	.	-13.76976314557744	0.0	91.1756470054277	1.9097011416987888	0.0033846207246582575	poorsig	19	1	TBX5	0	0	.	0	0	.
20	41028822	41366818	rs17265513	5	337.996	HR	ZHX3	0.0	5.0	poorsig	41136960	41196801	41136960	+	67.028	rs17265513	PLCG1	protein_coding	0.0	.	.	.	.	-13.102304241136752	0.0	93.10675322561087	1.9097011416987888	0.045504306909066136	poorsig	19	4	CAV1:coloc;FGFR1;KCNJ5:coloc,omim;SOCS6	0	0	.	0	0	.
20	41028822	41366818	rs17265513	5	337.996	HR	ZHX3	0.0	5.0	poorsig	41178448	41317731	41178448	+	25.54	rs17265513	ZHX3	protein_coding	1.0	signet	mindist	.	signet+	-12.846228347117671	0.0	95.57854330813564	1.9097011416987888	0.6962250497167419	mindist	3	1	ZHX2	0	0	.	0	0	.
20	41028822	41366818	rs17265513	5	337.996	HR	ZHX3	0.0	5.0	poorsig	41340821	41360582	41340821	+	136.833	rs17265513	LPIN3	protein_coding	0.0	.	.	.	.	-13.533160820918903	0.0	93.62878504065657	1.9097011416987888	0.04984819135890746	poorsig	9	1	SIPA1L1	0	0	.	0	0	.
20	41028822	41366818	rs17265513	5	337.996	HR	ZHX3	0.0	5.0	poorsig	41359962	41366818	41366818	-	162.83	rs17265513	EMILIN3	protein_coding	0.0	.	.	.	.	-13.693621797992131	0.0	95.20345830864056	1.9097011416987888	0.2050378312906262	poorsig	1	0		0	0	.	0	0	.
21	15729982	15880064	rs7283707	1	150.082	QRS	USP25	0.0	1.0	poorsig	15729982	15880064	15729982	+	24.693	rs7283707	USP25	protein_coding	1.0	signet	mindist	.	signet+	-12.841000418988234	0.0	95.57854330813564	1.9097011416987888	1.0	mindist	2	2	FBXL17;SENP2:exome	0	0	.	0	0	.
21	28781917	29054488	rs11700980	4	272.571	QRS	N6AMT1	0.0	3.0	poorsig	28872191	28885371	28885371	-	103.454	rs11700980	N6AMT1	protein_coding	1.0	signet	mindist	.	signet+	-13.327136012143768	0.0	95.57854330813564	1.9097011416987888	0.39802565728826195	mindist	0	0		0	0	.	0	0	.
21	28781917	29054488	rs11700980	4	272.571	QRS	N6AMT1	0.0	3.0	poorsig	28928144	28992956	28992956	-	211.039	rs11700980	LTN1	protein_coding	0.0	.	.	.	.	-13.99118164119416	0.0	93.44495537153406	1.9097011416987888	0.024261310065355497	poorsig	11	1	MRTFB	0	0	.	0	0	.
21	28781917	29054488	rs11700980	4	272.571	QRS	N6AMT1	0.0	3.0	poorsig	29004384	29019360	29019360	-	237.443	rs11700980	RWDD2B	protein_coding	0.0	.	.	.	.	-14.154154739576338	0.0	95.95225940701228	1.9097011416987888	0.25295556482490766	poorsig	2	1	PDLIM5	0	0	.	0	0	.
21	28781917	29054488	rs11700980	4	272.571	QRS	N6AMT1	0.0	3.0	poorsig	29024629	29054488	29024629	+	242.712	rs11700980	USP16	protein_coding	0.0	.	.	.	.	-14.18667652625168	0.0	96.234646004376	1.9097011416987888	0.32475746782147474	poorsig	1	1	CALM1:omim	0	0	.	0	0	.
21	34364006	34718227	rs1805128	7	354.221	QT	KCNE1	2.0	3.0	omim	34364006	34371381	34364006	+	85.376	rs1805128	KCNE2	protein_coding	0.0	.	.	omim	signet+	-13.215553385551091	2.6813310543687003	93.61227890237085	1.9097011416987888	0.0772204731186766	omim	3	3	CACNA1C:omim;KCNH2:exome,omim;KCNQ1:exome,omim	0	0	.	0	0	.
21	34364006	34718227	rs1805128	7	354.221	QT	KCNE1	2.0	3.0	omim	34375480	34416961	34375480	+	73.902	rs1805128	SMIM11	protein_coding	0.0	.	.	.	.	-13.144732550418643	0.0	91.65546889357206	1.9097011416987888	0.0008019928307863476	poorsig	0	0		0	0	.	0	0	.
21	34364006	34718227	rs1805128	7	354.221	QT	KCNE1	2.0	3.0	omim	34400112	34401072	34401072	-	48.31	rs1805128	C21orf140	protein_coding	0.0	.	.	.	.	-12.986771350077913	0.0	91.65546889357206	1.9097011416987888	0.0009392304492865019	poorsig	0	0		0	0	.	0	0	.
21	34364006	34718227	rs1805128	7	354.221	QT	KCNE1	2.0	3.0	omim	34418715	34423951	34423951	-	25.431	rs1805128	SMIM34	protein_coding	0.0	.	.	.	.	-12.84555556770078	0.0	91.65546889357206	1.9097011416987888	0.0010816864731437988	poorsig	0	0		0	0	.	0	0	.
21	34364006	34718227	rs1805128	7	354.221	QT	KCNE1	2.0	3.0	omim	34446688	34512214	34446688	+	2.694	rs1805128	KCNE1	protein_coding	1.0	signet	mindist	omim	signet+	-12.705216250252075	2.6813310543687003	95.57854330813564	1.9097011416987888	0.918981653651674	omim	6	6	CALM1:omim;CALM2:omim;CALM3:omim;KCNH2:exome,omim;KCNQ1:exome,omim;PRKCA:coloc	0	0	.	0	0	.
21	34364006	34718227	rs1805128	7	354.221	QT	KCNE1	2.0	3.0	omim	34513142	34615113	34513142	+	63.76	rs1805128	RCAN1	protein_coding	0.0	.	.	.	.	-13.082133203206403	0.0	91.38072500521862	1.9097011416987888	0.0006486901186209682	poorsig	1	0		0	0	.	0	0	.
21	34364006	34718227	rs1805128	7	354.221	QT	KCNE1	2.0	3.0	omim	34668994	34718227	34668994	+	219.612	rs1805128	CLIC6	protein_coding	0.0	.	.	.	.	-14.044096668176072	0.0	91.65546889357206	1.9097011416987888	0.00032627335781194546	poorsig	0	0		0	0	.	0	0	.
22	27785411	27920134	rs2283847	2	134.723	HR	MN1	0.0	2.0	poorsig	27748277	27801756	27801756	-	16.345	rs2283847	MN1	protein_coding	0.21	.	mindist	.	.	-12.789474156857707	0.0	94.5471379530276	1.9097011416987888	0.42537605156658403	mindist	1	0		0	0	.	0	0	.
22	27785411	27920134	rs2283847	2	134.723	HR	MN1	0.0	2.0	poorsig	27851669	27920134	27920134	-	134.723	rs2283847	PITPNB	protein_coding	0.79	signet	.	.	signet+	-13.52013729275702	0.0	95.57854330813564	1.9097011416987888	0.574623948433416	poorsig	4	2	ESD;LMO4	0	0	.	0	0	.
22	38507660	38992804	rs2076028	13	485.144	HR	SUN2	1.0	11.0	coloc	38483438	38507660	38507660	-	246.785	rs2076028	DDX17	protein_coding	0.0	.	.	coloc	signet+	-14.211816256205877	2.054985245702309	89.31834280376098	1.9097011416987888	0.001964105415537037	coloc	27	3	CREBBP;NCOA2;PARVA	0	0	.	0	0	.
22	38507660	38992804	rs2076028	13	485.144	HR	SUN2	1.0	11.0	coloc	38518948	38570204	38570204	-	184.241	rs2076028	DMC1	protein_coding	0.0	.	.	.	.	-13.82577666125	0.0	92.2321504645232	1.9097011416987888	0.006820268853456768	poorsig	7	0		0	0	.	0	0	.
22	38507660	38992804	rs2076028	13	485.144	HR	SUN2	1.0	11.0	coloc	38578118	38656629	38656629	-	97.816	rs2076028	FAM227A	protein_coding	0.0	.	.	.	.	-13.292336651112151	0.0	94.17060162868094	1.9097011416987888	0.08078489998606325	poorsig	0	0		0	0	.	0	0	.
22	38507660	38992804	rs2076028	13	485.144	HR	SUN2	1.0	11.0	coloc	38656636	38673854	38656636	+	97.809	rs2076028	CBY1	protein_coding	0.0	.	.	.	.	-13.292293445094556	0.0	90.97383683926704	1.9097011416987888	0.003303784016805121	poorsig	14	1	SIPA1L1	0	0	.	0	0	.
22	38507660	38992804	rs2076028	13	485.144	HR	SUN2	1.0	11.0	coloc	38681957	38685421	38681957	+	72.488	rs2076028	TOMM22	protein_coding	0.0	.	.	.	.	-13.136004934863715	0.0	87.67566482370792	1.9097011416987888	0.0001427279337581083	poorsig	22	0		0	0	.	0	0	.
22	38507660	38992804	rs2076028	13	485.144	HR	SUN2	1.0	11.0	coloc	38685543	38701556	38701556	-	52.889	rs2076028	JOSD1	protein_coding	1.0	signet	.	.	signet+	-13.015034257875673	0.0	95.57854330813564	1.9097011416987888	0.4357349472731975	poorsig	5	3	CALM1:omim;CALM2:omim;CALM3:omim	0	0	.	0	0	.
22	38507660	38992804	rs2076028	13	485.144	HR	SUN2	1.0	11.0	coloc	38705742	38738299	38705742	+	48.703	rs2076028	GTPBP1	protein_coding	0.0	.	.	.	.	-12.989197059351667	0.0	92.78221095435164	1.9097011416987888	0.02729050894722301	poorsig	5	0		0	0	.	0	0	.
22	38507660	38992804	rs2076028	13	485.144	HR	SUN2	1.0	11.0	coloc	38733290	38794143	38733290	+	21.155	rs2076028	SUN2	protein_coding	0.0	.	mindist	.	.	-12.81916286323622	0.0	93.5325700194754	1.9097011416987888	0.06850674758944798	mindist	9	2	CAV3:omim;TTN:exome	0	0	.	0	0	.
22	38507660	38992804	rs2076028	13	485.144	HR	SUN2	1.0	11.0	coloc	38778508	38794198	38794198	-	39.753	rs2076028	DNAL4	protein_coding	0.0	.	.	.	.	-12.933955079707657	0.0	94.54644956498184	1.9097011416987888	0.1683456951435616	poorsig	2	1	CAMK2D:coloc	0	0	.	0	0	.
22	38507660	38992804	rs2076028	13	485.144	HR	SUN2	1.0	11.0	coloc	38818452	38844028	38844028	-	89.583	rs2076028	NPTXR	protein_coding	0.0	.	.	.	.	-13.24152020212789	0.0	93.89140037430042	1.9097011416987888	0.0642900747790916	poorsig	1	0		0	0	.	0	0	.
22	38507660	38992804	rs2076028	13	485.144	HR	SUN2	1.0	11.0	coloc	38861422	38872249	38872249	-	117.804	rs2076028	CBX6	protein_coding	0.0	.	.	.	.	-13.415708348221038	0.0	94.26711722511725	1.9097011416987888	0.0786442065810802	poorsig	3	1	CASQ2:omim	0	0	.	0	0	.
22	38507660	38992804	rs2076028	13	485.144	HR	SUN2	1.0	11.0	coloc	38952741	38992778	38952741	+	198.296	rs2076028	APOBEC3A	protein_coding	0.0	.	.	.	.	-13.9125281722999	0.0	94.17060162868094	1.9097011416987888	0.04344946529902169	poorsig	0	0		0	0	.	0	0	.
22	38507660	38992804	rs2076028	13	485.144	HR	SUN2	1.0	11.0	coloc	38982347	38992804	38982347	+	227.902	rs2076028	APOBEC3B	protein_coding	0.0	.	.	.	.	-14.095264937589354	0.0	93.61296320516264	1.9097011416987888	0.02072256818175611	poorsig	2	0		0	0	.	0	0	.
