# Supplementary material for: Prioritization of causal genes from genome-wide association studies by Bayesian data integration across loci
Source: PLoS Comput Biol. 2025 Jan 7;21(1):e1012725. doi: 10.1371/journal.pcbi.1012725 (PMC11741684; doi:10.1371/journal.pcbi.1012725)
Supplement: S2 Table — Definitions of column headers in the summary table. (TXT) [file pcbi.1012725.s002.txt]

locus_chr	chromosome where the locus is located
locus_start	start base pair position of the locus, 5' relative to chr
locus_end	end base pair position of the locus, 3' relative to chr
locus_name	locus name = GWAS SNPs sorted, concatenated by '+'
locus_ngene	number of genes within the locus
locus_width	width of the locus in kbp
locus_pheno	phenotypes associated with the GWAS SNP(s) of the locus
locus_mindistgene	gene with the minimum distance to a SNP in the locus
locus_nspecialgene	number of genes in the locus with functional evidence (Mendelian, Exome, Colocalization)
locus_ninteractiongene	number of genes in the locus with protein-protein interactions or gene-regulatory interactions
locus_hisig_type	highest level of information in the locus
gene_start	start position of gene, taken from genome annotation
gene_end	end position of gene, taken from genome annotation
gene_tss	gene transcription start site (TSS), usually either gene_start or gene_end
gene_strand	'+' if gene is on start strand (TSS == gene_start), '-' if gene is on bottom strand (TSS == gene_end)
gene_locusdist_kbp	absolute value of distance from the closest SNP to the TSS (signed distances are calculated in postprocessing)
gene_closestsnp	SNP that is closest to the gene
gene_name	gene name from HGNC
gene_type	The gene biotype from Ensembl
gene_prob_selected	fraction of times the gene was selected by SigNet in independent runs
gene_signet	'signet' if gene was selected by signet else '.'
gene_mindist	'mindist' if gene is the mindist gene for the locus else '.'
gene_special	functional evidence if any for the gene else '.'
gene_signet+	'signet+' if gene was selected by SigNet or has functional evidence else '.'
distance_score	distance score component for gene
special_score	functional score component for gene
ppi_score	PPI network score component for gene (for the entire network when gene is selected)
TF_score	GRI network score component for gene (for the entire network when gene is selected)
total_score	sum of distance_score, special_score, ppi_score, and TF_score
exp_score	exp(score) normalized to sum to 1 over a locus, also called the gene weight
gene_hisig_type	highest level of information for the gene
ppi_deg	protein-protein interactions that the gene can make with genes at other loci
ppi_deg_active_cnt	protein-protein interactions that the gene forms with other active (SigNet selected) genes
ppi_deg_active_names	The names of the active (SigNet selected) genes that form protein-protein interactions with the gene
TF_indeg	number of gene-regulatory interactions from other genes in the network targeted to the gene
TF_in_active_cnt	number of gene-regulatory interactions from active(SigNet selected) genes in the network targeted to the gene
TF_in_active_names	name of the active(SigNet selected) genes that form gene-regulatory interactions targeted to the gene
TF_outdeg	number of gene-regulatory interactions from the gene targeted to other genes in the network
TF_out_active_cnt	number of gene-regulatory interactions from the gene targeted to active(SigNet selected) genes in the network
TF_out_active_names	name of the active(SigNet selected) genes that are the targets of the regulatory interactions sourced from the gene
