# Supplementary material for: Prioritization of causal genes from genome-wide association studies by Bayesian data integration across loci
Source: PLoS Comput Biol. 2025 Jan 7;21(1):e1012725. doi: 10.1371/journal.pcbi.1012725 (PMC11741684; doi:10.1371/journal.pcbi.1012725)
Supplement: S3 Table — Summary table joining SigNet and PoPS results. (TXT) [file pcbi.1012725.s003.txt]

locus_chr	locus_start	locus_end	locus_name	locus_ngene	locus_width	locus_pheno	locus_mindistgene	locus_nspecialgene	locus_ninteractiongene	locus_hisig_type	gene_start	gene_end	gene_tss	gene_strand	gene_locusdist_kbp	gene_closestsnp	gene_name	gene_type	gene_prob_selected	gene_signet	gene_mindist	gene_special	gene_signet+	distance_score	special_score	ppi_score	TF_score	exp_score	gene_hisig_type	ppi_deg	ppi_deg_active_cnt	ppi_deg_active_names	TF_indeg	TF_in_active_cnt	TF_in_active_names	TF_outdeg	TF_out_active_cnt	TF_out_active_names	AFib_pops_score	Cardio_pops_score	signet_score_bylocus	signet_baseline_bylocus	signet_rank_bylocus	AFib_pops_score_bylocus	AFib_pops_baseline_bylocus	AFib_pops_rank_bylocus	Cardio_pops_score_bylocus	Cardio_pops_baseline_bylocus	Cardio_pops_rank_bylocus
1	2050411	2505532	rs4648819	7	455.121	PR	SKI	1.0	5.0	coloc	2050411	2185395	2050411	+	222.94	rs4648819	PRKCZ	protein_coding	0.0	.	.	.	.	-14.064638043400128	0.0	94.39000302003744	1.9097011416987888	0.0486646324697129	poorsig	22	6	CAVIN2;CREBBP;FAT1:coloc;NSRP1;PRKCA:coloc;STK38	0	0	.	0	0	.	0.0145246546335063	0.1632743842141667	-1.6977170332102822	-1.3250857121727557	7.0	-0.43893632948939265	0.4534609841228989	4.0	-0.49862786864652253	0.6619022528606893	2.0
1	2050411	2505532	rs4648819	7	455.121	PR	SKI	1.0	5.0	coloc	2184461	2212720	2212720	-	60.631	rs4648819	FAAP20	protein_coding	0.0	.	.	.	.	-13.062820113339798	0.0	94.36323405513151	1.9097011416987888	0.1290243954829994	poorsig	1	0		0	0	.	0	0	.			-0.7226680680558675	-1.3250857121727557	4.0		0.4534609841228989			0.6619022528606893
1	2050411	2505532	rs4648819	7	455.121	PR	SKI	1.0	5.0	coloc	2228319	2310213	2228319	+	45.032	rs4648819	SKI	protein_coding	0.96	signet	mindist	coloc	signet+	-12.96653858926528	2.054985245702309	92.62578740549957	1.9097011416987888	0.1951603676721756	coloc	13	2	ATP2A2;STK38	0	0	.	0	0	.	0.4534609841228989	0.6619022528606893	-0.30884794791099024	-1.3250857121727557	2.0	0.0	0.4534609841228989	1.0	0.0	0.6619022528606893	1.0
1	2050411	2505532	rs4648819	7	455.121	PR	SKI	1.0	5.0	coloc	2321253	2391707	2391707	-	118.356	rs4648819	MORN1	protein_coding	0.0	.	.	.	.	-13.419115451323105	0.0	94.92323125471955	1.9097011416987888	0.1581752127969715	poorsig	0	0		0	0	.	0	0	.	-0.0612189416666907	0.1432936165633117	-0.5189662064511396	-1.3250857121727557	3.0	-0.5146799257895897	0.4534609841228989	6.0	-0.5186086362973776	0.6619022528606893	4.0
1	2050411	2505532	rs4648819	7	455.121	PR	SKI	1.0	5.0	coloc	2391775	2405442	2391775	+	118.424	rs4648819	RER1	protein_coding	0.0	.	.	.	.	-13.419535166922634	0.0	94.17981342042252	1.9097011416987888	0.0751785394416315	poorsig	5	1	PMP22	0	0	.	0	0	.	0.0081104639677449	0.015364068616915	-1.2628037563476802	-1.3250857121727557	6.0	-0.44535052015515403	0.4534609841228989	5.0	-0.6465381842437743	0.6619022528606893	5.0
1	2050411	2505532	rs4648819	7	455.121	PR	SKI	1.0	5.0	coloc	2403964	2413797	2413797	-	140.446	rs4648819	PEX10	protein_coding	0.04	.	.	.	.	-13.555461298288046	0.0	95.57854330813564	1.9097011416987888	0.2657801775161212	poorsig	1	1	SCN3B:omim	0	0	.	0	0	.	0.3199759013360434	0.1561583256402662	0.0	-1.3250857121727557	1.0	-0.1334850827868555	0.4534609841228989	2.0	-0.505743927220423	0.6619022528606893	3.0
1	2050411	2505532	rs4648819	7	455.121	PR	SKI	1.0	5.0	coloc	2425980	2505532	2425980	+	152.629	rs4648819	PLCH2	protein_coding	0.0	.	.	.	.	-13.630658285774414	0.0	94.92323125471955	1.9097011416987888	0.1280166746203876	poorsig	0	0		0	0	.	0	0	.	0.1952198355845695	-0.1535271602584575	-0.7305090409024471	-1.3250857121727557	5.0	-0.2582411485383294	0.4534609841228989	3.0	-0.8154294131191467	0.6619022528606893	6.0
1	3342619	3611508	rs6683273	2	268.889	QRS	ARHGEF16	0.0	2.0	poorsig	3454665	3481113	3454665	+	112.046	rs6683273	ARHGEF16	protein_coding	0.24	.	mindist	.	.	-13.380168312602018	0.0	95.57854330813564	1.9097011416987888	0.7028679553102894	mindist	2	1	GBF1	0	0	.	0	0	.	0.1339885999285308	-0.0040743585025669	0.0	-0.35258623509787246	1.0	0.0	0.1339885999285308	1.0	0.0	-0.0040743585025669	1.0
1	3342619	3611508	rs6683273	2	268.889	QRS	ARHGEF16	0.0	2.0	poorsig	3487951	3611508	3487951	+	145.332	rs6683273	MEGF6	protein_coding	0.76	signet	.	.	signet+	-13.585619098571916	0.0	94.92300168513576	1.9097011416987888	0.2971320446897105	poorsig	1	0		0	0	.	0	0	.	-0.1708768760606688	-0.1923713706176496	-0.8609924089697502	-0.35258623509787246	2.0	-0.30486547598919955	0.1339885999285308	2.0	-0.1882970121150827	-0.0040743585025669	2.0
1	5862811	6520074	rs145358377+rs200882245+rs2273042+rs709209+rs846111	13	657.263	QT	RPL22	1.0	8.0	exome	5862811	5992473	5862811	+	226.251	rs2273042	NPHP4	protein_coding	0.0	.	.	.	.	-14.085074489724295	0.0	94.5665489278606	1.9097011416987888	0.0016990398798114	poorsig	17	5	CDH2;MRTFB;NACA:exome;OBSCN;TTN:exome	0	0	.	0	0	.	-0.2371285760702263	0.1999469608772284	-6.325364834030983	-0.05232713001688056	12.0	-0.5267706571227277	0.2896420810525015	11.0	-0.15660392762101388	0.3565508884982423	3.0
1	5862811	6520074	rs145358377+rs200882245+rs2273042+rs709209+rs846111	13	657.263	HR+JT+QT	RPL22	1.0	8.0	exome	5990927	6101193	5990927	+	98.135	rs2273042	KCNAB2	protein_coding	0.0	.	.	.	.	-13.294305611057007	0.0	94.08437963572472	1.9097011416987888	0.002313271835607	poorsig	3	0		0	0	.	0	0	.	-0.147109230338388	-0.1110792533822168	-6.0167652474995705	-0.05232713001688056	10.0	-0.4367513113908895	0.2896420810525015	9.0	-0.4676301418804591	0.3565508884982423	11.0
1	5862811	6520074	rs145358377+rs200882245+rs2273042+rs709209+rs846111	13	657.263	HR+JT+QT	RPL22	1.0	8.0	exome	6101787	6180321	6180321	-	31.756	rs145358377	CHD5	protein_coding	0.0	.	.	.	.	-12.88459529074529	0.0	94.08437963572472	1.9097011416987888	0.0034846695594806	poorsig	3	0		0	0	.	0	0	.	-0.2460901200146689	0.0517779823672457	-5.607054927187844	-0.05232713001688056	5.0	-0.5357322010671703	0.2896420810525015	12.0	-0.3047729061309966	0.3565508884982423	7.0
1	5862811	6520074	rs145358377+rs200882245+rs2273042+rs709209+rs846111	13	657.263	HR+JT+QT	RPL22	1.0	8.0	exome	6205475	6221299	6205475	+	6.602	rs145358377	RNF207	protein_coding	1.0	signet	.	exome	signet+	-12.72933755264859	3.957633516680198	95.57854330813564	1.9097011416987888	0.949018363664878	exome	1	1	KCNH2:exome,omim	0	0	.	0	0	.	-0.0370916459463243	0.3479225211538938	0.0	-0.05232713001688056	1.0	-0.3267337269988258	0.2896420810525015	7.0	-0.008628367344348464	0.3565508884982423	2.0
1	5862811	6520074	rs145358377+rs200882245+rs2273042+rs709209+rs846111	13	657.263	HR+JT+QT	RPL22	1.0	8.0	exome	6185020	6209389	6209389	-	2.688	rs145358377	RPL22	protein_coding	0.0	.	mindist	.	.	-12.705179216522705	0.0	91.2710632332482	1.9097011416987888	0.0002501918872646	mindist	19	2	CALM1:omim;FGFR1	0	0	.	0	0	.	0.1021810786300009	0.1340650177820979	-8.240955255441882	-0.05232713001688056	13.0	-0.1874610024225006	0.2896420810525015	3.0	-0.2224858707161444	0.3565508884982423	4.0
1	5862811	6520074	rs145358377+rs200882245+rs2273042+rs709209+rs846111	13	657.263	HR+JT+QT	RPL22	1.0	8.0	exome	6221193	6235972	6235972	-	16.662	rs846111	ICMT	protein_coding	0.0	.	.	.	.	-12.791430772226104	0.0	93.80628464960208	1.9097011416987888	0.0028963251801231	poorsig	4	0		0	0	.	0	0	.	-0.0898646442591018	0.0856412982145467	-5.791985394791273	-0.05232713001688056	7.0	-0.3795067253116033	0.2896420810525015	8.0	-0.2709095902836956	0.3565508884982423	6.0
1	5862811	6520074	rs145358377+rs200882245+rs2273042+rs709209+rs846111	13	657.263	HR+JT+QT	RPL22	1.0	8.0	exome	6244179	6245578	6244179	+	24.869	rs846111	HES3	protein_coding	0.0	.	.	.	.	-12.842086741716429	0.0	94.92323125471955	1.9097011416987888	0.008412623621168	poorsig	0	0		0	0	.	0	0	.	-0.0227202303127059	-0.3382929792499798	-4.725694759164133	-0.05232713001688056	3.0	-0.3123623113652074	0.2896420810525015	5.0	-0.694843867748222	0.3565508884982423	13.0
1	5862811	6520074	rs145358377+rs200882245+rs2273042+rs709209+rs846111	13	657.263	HR+JT+QT	RPL22	1.0	8.0	exome	6247353	6261098	6261098	-	41.788	rs846111	GPR153	protein_coding	0.0	.	.	.	.	-12.946515686252411	0.0	94.92323125471955	1.9097011416987888	0.0075784178068809	poorsig	0	0		0	0	.	0	0	.	-0.2956411179628651	-0.0384048908970028	-4.830123703700122	-0.05232713001688056	4.0	-0.5852831990153666	0.2896420810525015	13.0	-0.39495577939524507	0.3565508884982423	9.0
1	5862811	6520074	rs145358377+rs200882245+rs2273042+rs709209+rs846111	13	657.263	HR+JT+QT	RPL22	1.0	8.0	exome	6264269	6393767	6393767	-	174.457	rs846111	ACOT7	protein_coding	0.0	.	.	.	.	-13.76538699322352	0.0	96.32690961695202	1.9097011416987888	0.0136005672376982	poorsig	5	3	ANK2:omim;CAV1:coloc;DCTD	0	0	.	0	0	.	0.2896420810525015	-0.0097631342325048	-4.245316648438752	-0.05232713001688056	2.0	0.0	0.2896420810525015	1.0	-0.3663140227307471	0.3565508884982423	8.0
1	5862811	6520074	rs145358377+rs200882245+rs2273042+rs709209+rs846111	13	657.263	HR+JT+QT	RPL22	1.0	8.0	exome	6412418	6424670	6424670	-	205.36	rs846111	HES2	protein_coding	0.0	.	.	.	.	-13.956129216345184	0.0	94.92323125471955	1.9097011416987888	0.0027612705421753	poorsig	0	0		0	0	.	0	0	.	-0.0286962191338021	-0.1028122653064856	-5.839737233792916	-0.05232713001688056	8.0	-0.3183383001863036	0.2896420810525015	6.0	-0.4593631538047279	0.3565508884982423	10.0
1	5862811	6520074	rs145358377+rs200882245+rs2273042+rs709209+rs846111	13	657.263	HR+JT+QT	RPL22	1.0	8.0	exome	6424776	6461367	6424776	+	205.466	rs846111	ESPN	protein_coding	0.0	.	.	.	.	-13.956783478897393	0.0	94.92323125471955	1.9097011416987888	0.0027594645371282	poorsig	0	0		0	0	.	0	0	.	-0.2015972643541039	-0.1275193794405793	-5.840391496345124	-0.05232713001688056	9.0	-0.4912393454066054	0.2896420810525015	10.0	-0.4840702679388216	0.3565508884982423	12.0
1	5862811	6520074	rs145358377+rs200882245+rs2273042+rs709209+rs846111	13	657.263	JT+QT	RPL22	1.0	8.0	exome	6460786	6466175	6466175	-	246.865	rs846111	TNFRSF25	protein_coding	0.0	.	.	.	.	-14.212310039264146	0.0	94.92323125471955	1.9097011416987888	0.0021372289189735	poorsig	0	0		0	0	.	0	0	.	-0.0182543620650802	0.126246356837053	-6.0959180567118745	-0.05232713001688056	11.0	-0.3078964431175817	0.2896420810525015	4.0	-0.2303045316611893	0.3565508884982423	5.0
1	5862811	6520074	rs145358377+rs200882245+rs2273042+rs709209+rs846111	13	657.263	JT+QT	RPL22	1.0	8.0	exome	6467122	6520074	6467122	+	247.812	rs846111	PLEKHG5	protein_coding	0.0	.	.	.	.	-14.218155196216424	0.0	95.29727300762654	1.9097011416987888	0.0030885653288106	poorsig	2	1	GNB4:coloc	0	0	.	0	0	.	0.2712908386223919	0.3565508884982423	-5.727721460757147	-0.05232713001688056	6.0	-0.018351242430109604	0.2896420810525015	2.0	0.0	0.3565508884982423	1.0
1	9823984	10181239	rs182770070	6	357.255	HR	LZIC	0.0	4.0	poorsig	9728926	9823984	9823984	-	116.434	rs182770070	CLSTN1	protein_coding	0.0	.	.	.	.	-13.407252313348156	0.0	95.11197156630284	1.917879406169341	0.1196395851065802	poorsig	7	2	SLC8A1;SLK	0	0	.	0	0	.	-0.3861177724326848	0.0996942593466964	-0.9913829104594072	-1.1318886026157067	4.0	-1.2515518660836482	0.8654340936509635	6.0	-0.3506436531471239	0.4503379124938203	4.0
1	9823984	10181239	rs182770070	6	357.255	HR	LZIC	0.0	4.0	poorsig	9848276	9910336	9910336	-	30.082	rs182770070	CTNNBIP1	protein_coding	1.0	signet	.	.	signet+	-12.87426288025098	0.0	95.57854330813564	1.9097011416987888	0.3224237507074237	poorsig	2	1	TCF7L2	0	0	.	0	0	.	-0.2045635171108216	-0.012636054134822	0.0	-1.1318886026157067	1.0	-1.069997610761785	0.8654340936509635	5.0	-0.4629739666286423	0.4503379124938203	6.0
1	9823984	10181239	rs182770070	6	357.255	HR	LZIC	0.0	4.0	poorsig	9922113	9943407	9943407	-	2.989	rs182770070	LZIC	protein_coding	0.0	.	mindist	.	.	-12.707037075279448	0.0	95.20391870161954	1.917879406169341	0.2641840816909139	mindist	0	0		0	0	.	0	0	.	0.1629108003246143	0.0538940590515767	-0.19922053707401255	-1.1318886026157067	2.0	-0.7025232933263492	0.8654340936509635	3.0	-0.39644385344224364	0.4503379124938203	5.0
1	9823984	10181239	rs182770070	6	357.255	HR	LZIC	0.0	4.0	poorsig	9943428	9985501	9943428	+	3.01	rs182770070	NMNAT1	protein_coding	0.0	.	.	.	.	-12.707166693332244	0.0	93.52985244055668	1.917879406169341	0.0495236463809992	poorsig	6	0		0	0	.	0	0	.	0.2287704239472529	0.1258978539318239	-1.8734164161896847	-1.1318886026157067	6.0	-0.6366636697037106	0.8654340936509635	2.0	-0.3244400585619964	0.4503379124938203	3.0
1	9823984	10181239	rs182770070	6	357.255	HR	LZIC	0.0	4.0	poorsig	9997206	10016021	9997206	+	56.788	rs182770070	RBP7	protein_coding	0.0	.	.	.	.	-13.03910000967813	0.0	95.20391870161954	1.917879406169341	0.1895368007532271	poorsig	0	0		0	0	.	0	0	.	-0.1623773513282648	0.226211144038826	-0.5312834714727053	-1.1318886026157067	3.0	-1.0278114449792284	0.8654340936509635	4.0	-0.22412676845499432	0.4503379124938203	2.0
1	9823984	10181239	rs182770070	6	357.255	HR	LZIC	0.0	4.0	poorsig	10032832	10181239	10032832	+	92.414	rs182770070	UBE4B	protein_coding	0.0	.	.	.	.	-13.258993950102438	0.0	94.18094935856016	1.917879406169341	0.0546921353608558	poorsig	6	1	PDE3A	0	0	.	0	0	.	0.8654340936509635	0.4503379124938203	-1.7741467549563774	-1.1318886026157067	5.0	0.0	0.8654340936509635	1.0	0.0	0.4503379124938203	1.0
1	11654375	12144207	rs7537765	16	489.832	QRS	MTHFR	0.0	13.0	poorsig	11654375	11663327	11654375	+	172.871	rs7537765	FBXO44	protein_coding	0.0	.	.	.	.	-13.755597744093306	0.0	94.54576118156515	1.8912746180022408	0.0246200082421166	poorsig	3	0		0	0	.	0	0	.	-0.1928372222958205	0.0686386970685479	-1.9879891792649032	-1.7162066441877655	10.0	-0.37579504251264495	0.1829578202168244	15.0	-0.2884277070401803	0.3570664041087282	10.0
1	11654375	12144207	rs7537765	16	489.832	QRS	MTHFR	0.0	13.0	poorsig	11637018	11655785	11655785	-	171.461	rs7537765	FBXO2	protein_coding	0.0	.	.	.	.	-13.746894817691288	0.0	94.26665955422746	1.8912746180022408	0.0187869175874101	poorsig	4	0		0	0	.	0	0	.	0.0538812990166997	-0.1867009565352817	-2.2583878802005737	-1.7162066441877655	11.0	-0.12907652120012472	0.1829578202168244	9.0	-0.5437673606440099	0.3570664041087282	15.0
1	11654375	12144207	rs7537765	16	489.832	QRS	MTHFR	0.0	13.0	poorsig	11664200	11674354	11664200	+	163.046	rs7537765	FBXO6	protein_coding	0.0	.	.	.	.	-13.69495501224946	0.0	84.69010556105361	1.8912746180022408	1.372044339009614e-06	poorsig	33	2	GNB4:coloc;STK38	0	0	.	0	0	.	0.0743178356628796	0.1812717159440824	-11.783002067932598	-1.7162066441877655	16.0	-0.10863998455394482	0.1829578202168244	7.0	-0.1757946881646458	0.3570664041087282	5.0
1	11654375	12144207	rs7537765	16	489.832	QRS	MTHFR	0.0	13.0	poorsig	11674480	11691650	11691650	-	135.596	rs7537765	MAD2L2	protein_coding	0.0	.	.	.	.	-13.525525700380395	0.0	91.56041144974492	1.8912746180022408	0.0015656197741576	poorsig	20	3	ATP2A2;DTWD2;TCF7L2	0	0	.	0	0	.	0.0617562841266944	0.2603974956552928	-4.7432668673722596	-1.7162066441877655	15.0	-0.12120153609013001	0.1829578202168244	8.0	-0.0966689084534354	0.3570664041087282	2.0
1	11654375	12144207	rs7537765	16	489.832	QRS	MTHFR	0.0	13.0	poorsig	11691710	11725857	11691710	+	135.536	rs7537765	DRAXIN	protein_coding	0.0	.	.	.	.	-13.525155363086691	0.0	95.38765447314444	1.8912746180022408	0.0719445100490236	poorsig	0	0		0	0	.	0	0	.	-0.0938839276202626	-0.2257224425800935	-0.9156535066789937	-1.7162066441877655	7.0	-0.27684174783708704	0.1829578202168244	13.0	-0.5827888466888217	0.3570664041087282	16.0
1	11654375	12144207	rs7537765	16	489.832	QRS	MTHFR	0.0	13.0	poorsig	11736084	11754802	11736084	+	91.162	rs7537765	AGTRAP	protein_coding	0.0	.	.	.	.	-13.251266245240505	0.0	95.95502418023791	1.8912746180022408	0.1668598023679831	poorsig	8	3	NDRG4:coloc;PBX3;SENP2:exome	0	0	.	0	0	.	-0.1794354838256914	-0.1740402071808331	-0.07439468173932084	-1.7162066441877655	2.0	-0.3623933040425158	0.1829578202168244	14.0	-0.5311066112895613	0.3570664041087282	14.0
1	11654375	12144207	rs7537765	16	489.832	QRS	MTHFR	0.0	13.0	poorsig	11761787	11789585	11761787	+	65.459	rs7537765	C1orf167	protein_coding	0.0	.	.	.	.	-13.092619920906422	0.0	95.38765447314444	1.8912746180022408	0.1108780080425119	poorsig	0	0		0	0	.	0	0	.	-0.0003076230718278	-0.1112265763284296	-0.4831180644987114	-1.7162066441877655	4.0	-0.1832654432886522	0.1829578202168244	12.0	-0.4682929804371578	0.3570664041087282	12.0
1	11654375	12144207	rs7537765	16	489.832	QRS	MTHFR	0.0	13.0	poorsig	11806096	11848079	11806096	+	21.15	rs7537765	CLCN6	protein_coding	0.0	.	.	.	.	-12.81913200179508	0.0	95.38765447314444	1.8912746180022408	0.1457537406017085	poorsig	0	0		0	0	.	0	0	.	0.0532459917433002	0.2234566748124876	-0.20963014538737879	-1.7162066441877655	3.0	-0.12971182847352422	0.1829578202168244	10.0	-0.1336097292962406	0.3570664041087282	4.0
1	11654375	12144207	rs7537765	16	489.832	QRS	MTHFR	0.0	13.0	poorsig	11785723	11806455	11806455	-	20.791	rs7537765	MTHFR	protein_coding	0.0	.	mindist	.	.	-12.81691615032109	0.0	95.10625610008488	1.8912746180022408	0.1102483962594281	mindist	1	0		0	0	.	0	0	.	0.0942601141905284	0.3570664041087282	-0.4888126669729611	-1.7162066441877655	5.0	-0.08869770602629601	0.1829578202168244	5.0	0.0	0.3570664041087282	1.0
1	11654375	12144207	rs7537765	16	489.832	QRS	MTHFR	0.0	13.0	poorsig	11845709	11848345	11848345	-	21.099	rs7537765	NPPA	protein_coding	1.0	signet	.	.	signet+	-12.818817215095432	0.0	95.57854330813564	1.9097011416987888	0.1797466994955322	poorsig	6	2	OBSCN;PM20D1:exome	1	1	TBX5	0	0	.	0.1016637639115406	0.0553976820781783	0.0	-1.7162066441877655	1.0	-0.08129405630528382	0.1829578202168244	3.0	-0.3016687220305499	0.3570664041087282	11.0
1	11654375	12144207	rs7537765	16	489.832	QRS	MTHFR	0.0	13.0	poorsig	11857464	11858945	11858945	-	31.699	rs7537765	NPPB	protein_coding	0.0	.	.	.	.	-12.884243470316273	0.0	94.8256258519795	1.9097011416987888	0.0792973668695004	poorsig	2	0		1	1	NKX2-5	0	0	.	-0.2777656833977493	0.1247455583949351	-0.8183437113769827	-1.7162066441877655	6.0	-0.4607235036145737	0.1829578202168244	16.0	-0.23232084571379308	0.3570664041087282	7.0
1	11654375	12144207	rs7537765	16	489.832	QRS	MTHFR	0.0	13.0	poorsig	11919591	11926428	11926428	-	99.182	rs7537765	KIAA2013	protein_coding	0.0	.	.	.	.	-13.300767996832125	0.0	94.26665955422746	1.8912746180022408	0.029349854106762	poorsig	4	0		0	0	.	0	0	.	0.1008689697112698	0.2270675073455168	-1.8122610593414112	-1.7162066441877655	8.0	-0.08208885050555462	0.1829578202168244	4.0	-0.12999889676321139	0.3570664041087282	3.0
1	11654375	12144207	rs7537765	16	489.832	QRS	MTHFR	0.0	13.0	poorsig	11934205	11975538	11934205	+	106.959	rs7537765	PLOD1	protein_coding	0.0	.	.	.	.	-13.348769882384245	0.0	92.70931117490252	1.8912746180022408	0.005894014300396	poorsig	12	1	CAND2	0	0	.	0	0	.	0.0848048021287415	0.0974158302229286	-3.4176113242184933	-1.7162066441877655	14.0	-0.09815301808808291	0.1829578202168244	6.0	-0.2596505738857996	0.3570664041087282	8.0
1	11654375	12144207	rs7537765	16	489.832	QRS	MTHFR	0.0	13.0	poorsig	11980181	12015211	11980181	+	152.935	rs7537765	MFN2	protein_coding	0.0	.	.	.	.	-13.6325470059723	0.0	93.43390777253587	1.9097011416987888	0.0093295175904398	poorsig	7	0		1	1	PPARGC1A	0	0	.	0.1829578202168244	0.1542044836958536	-2.9583653264766165	-1.7162066441877655	13.0	0.0	0.1829578202168244	1.0	-0.2028619204128746	0.3570664041087282	6.0
1	11654375	12144207	rs7537765	16	489.832	QRS	MTHFR	0.0	13.0	poorsig	12019466	12032045	12019466	+	192.22	rs7537765	MIIP	protein_coding	0.0	.	.	.	.	-13.875025349024254	0.0	94.26665955422746	1.8912746180022408	0.0165275754157368	poorsig	4	0		0	0	.	0	0	.	0.1675595828335031	0.093495366135408	-2.386518411533547	-1.7162066441877655	12.0	-0.0153982373833213	0.1829578202168244	2.0	-0.2635710379733202	0.3570664041087282	9.0
1	11654375	12144207	rs7537765	16	489.832	QRS	MTHFR	0.0	13.0	poorsig	12063303	12144207	12063303	+	236.057	rs7537765	TNFRSF8	protein_coding	0.0	.	.	.	.	-14.145599948091805	0.0	95.10625610008488	1.8912746180022408	0.0291965972529534	poorsig	1	0		0	0	.	0	0	.	0.0168199323071963	-0.1596206491633388	-1.81749646474367	-1.7162066441877655	9.0	-0.1661378879096281	0.1829578202168244	11.0	-0.516687053272067	0.3570664041087282	13.0
1	23177808	23559501	rs2298632	8	381.693	QT	ZNF436	1.0	6.0	coloc	23084030	23177808	23177808	-	206.174	rs2298632	LUZP1	protein_coding	0.0	.	.	.	.	-13.961153458963086	0.0	94.17867749489848	1.9097011416987888	0.0082792839774595	poorsig	5	0		0	0	.	0	0	.	-0.0545326581532435	0.6160350513020698	-4.475796910219559	-0.31820188025692153	7.0	-0.246784156245352	0.1922514980921085	5.0	0.0	0.6160350513020698	1.0
1	23177808	23559501	rs2298632	8	381.693	QT	ZNF436	1.0	6.0	coloc	23191895	23217502	23217502	-	166.48	rs2298632	HTR1D	protein_coding	0.0	.	.	.	.	-13.71615065002572	0.0	95.57854330813564	1.9097011416987888	0.0428894172211327	poorsig	0	0		0	0	.	0	0	.	-0.1144087028926044	-0.3598805701430147	-2.8309282880450315	-0.31820188025692153	5.0	-0.3066602009847129	0.1922514980921085	6.0	-0.9759156214450846	0.6160350513020698	8.0
1	23177808	23559501	rs2298632	8	381.693	QT	ZNF436	1.0	6.0	coloc	23303771	23344336	23303771	+	80.211	rs2298632	HNRNPR	protein_coding	0.0	.	.	.	.	-13.183673516851504	0.0	88.5020802852475	1.9097011416987888	6.170682248675827e-05	poorsig	21	0		0	0	.	0	0	.	0.0265679996867521	0.2138299342269266	-9.374914177758939	-0.31820188025692153	8.0	-0.1656834984053564	0.1922514980921085	4.0	-0.4022051170751432	0.6160350513020698	3.0
1	23177808	23559501	rs2298632	8	381.693	QT	ZNF436	1.0	6.0	coloc	23359448	23369836	23369836	-	14.146	rs2298632	ZNF436	protein_coding	0.0	.	mindist	.	.	-12.775901295043498	0.0	94.7363386432633	1.9097011416987888	0.0473075452020542	mindist	3	0		0	0	.	0	0	.	0.0505368914792626	0.1656382996306123	-2.7328835979351425	-0.31820188025692153	4.0	-0.1417146066128459	0.1922514980921085	3.0	-0.45039675167145754	0.6160350513020698	4.0
1	23177808	23559501	rs2298632	8	381.693	QT	ZNF436	1.0	6.0	coloc	23380909	23424748	23424748	-	40.766	rs2298632	TCEA3	protein_coding	1.0	signet	.	coloc	signet+	-12.940207607683003	2.054985245702309	95.57854330813564	1.9097011416987888	0.7274559146026938	coloc	0	0		0	0	.	0	0	.	0.1922514980921085	-0.1609347871114591	0.0	-0.31820188025692153	1.0	0.0	0.1922514980921085	1.0	-0.7769698384135288	0.6160350513020698	7.0
1	23177808	23559501	rs2298632	8	381.693	QT	ZNF436	1.0	6.0	coloc	23428563	23484568	23428563	+	44.581	rs2298632	ASAP3	protein_coding	0.0	.	.	.	.	-12.96375488727428	0.0	95.29704333695744	1.9097011416987888	0.0686843177879948	poorsig	1	0		0	0	.	0	0	.	-0.2401866913132751	-0.0740329483872814	-2.3600324964717894	-0.31820188025692153	3.0	-0.4324381894053836	0.1922514980921085	7.0	-0.6900679996893512	0.6160350513020698	6.0
1	23177808	23559501	rs2298632	8	381.693	QT	ZNF436	1.0	6.0	coloc	23506438	23531233	23531233	-	147.251	rs2298632	E2F2	protein_coding	0.0	.	.	.	.	-13.59746371968218	0.0	95.01630929109554	1.9097011416987888	0.0275245414751629	poorsig	2	0		0	0	.	0	0	.	-0.3370964546684419	-0.0244065396207956	-3.274475374741588	-0.31820188025692153	6.0	-0.5293479527605505	0.1922514980921085	8.0	-0.6404415909228655	0.6160350513020698	5.0
1	23177808	23559501	rs2298632	8	381.693	QT	ZNF436	1.0	6.0	coloc	23557926	23559501	23559501	-	175.519	rs2298632	ID3	protein_coding	0.0	.	.	.	.	-13.77194196332206	0.0	96.22981588876414	1.9097011416987888	0.0777972729110153	poorsig	9	4	LMO4;NKX2-5;PDLIM5;SREBF1	0	0	.	0	0	.	0.1201974692968082	0.3402739833136238	-2.2354470207128685	-0.31820188025692153	2.0	-0.0720540287953003	0.1922514980921085	2.0	-0.275761067988446	0.6160350513020698	2.0
1	25818640	26281522	rs2997447	17	462.882	QRS	TRIM63	0.0	9.0	poorsig	25818640	25832942	25818640	+	242.292	rs2997447	MTFR1L	protein_coding	0.0	.	.	.	.	-14.18408416519576	0.0	94.17867749489848	1.9097011416987888	0.0099468802171867	poorsig	5	0		0	0	.	0	0	.	0.1129469525318936	0.311991261100607	-2.6420017854695264	-1.9684945375193248	16.0	-0.2030510722043413	0.3159980247362349	3.0	0.0	0.311991261100607	1.0
1	25818640	26281522	rs2997447	17	462.882	QRS	TRIM63	0.0	9.0	poorsig	25831913	25859458	25859458	-	201.474	rs2997447	AUNIP	protein_coding	0.0	.	.	.	.	-13.932143704289697	0.0	95.29704333695744	1.9097011416987888	0.0391564538817199	poorsig	1	0		0	0	.	0	0	.	-0.1984149824747019	-0.09387092170358	-1.271695482504498	-1.9684945375193248	10.0	-0.5144130072109367	0.3159980247362349	13.0	-0.40586218280418696	0.311991261100607	12.0
1	25818640	26281522	rs2997447	17	462.882	QRS	TRIM63	0.0	9.0	poorsig	25861484	25875708	25875708	-	185.224	rs2997447	PAQR7	protein_coding	0.0	.	.	.	.	-13.8318440205785	0.0	95.57854330813564	1.9097011416987888	0.0573610162880356	poorsig	0	0		0	0	.	0	0	.	-0.1886692506341754	0.0961293815114003	-0.8898958276150917	-1.9684945375193248	8.0	-0.5046672753704102	0.3159980247362349	12.0	-0.2158618795892067	0.311991261100607	6.0
1	25818640	26281522	rs2997447	17	462.882	QRS	TRIM63	0.0	9.0	poorsig	25884181	25906991	25884181	+	176.751	rs2997447	STMN1	protein_coding	0.0	.	.	.	.	-13.779546222419423	0.0	94.17867749489848	1.955500609805128	0.0156050778871403	poorsig	5	0		0	0	.	0	0	.	-0.2444035951252161	-0.1955159753898724	-2.1916643745868543	-1.9684945375193248	15.0	-0.560401619861451	0.3159980247362349	14.0	-0.5075072364904794	0.311991261100607	14.0
1	25818640	26281522	rs2997447	17	462.882	QRS	TRIM63	0.0	9.0	poorsig	25959767	25998117	25998117	-	62.815	rs2997447	PAFAH2	protein_coding	0.0	.	.	.	.	-13.076300390830584	0.0	95.57854330813564	1.9097011416987888	0.1221083229223358	poorsig	0	0		0	0	.	0	0	.	-0.0799394413982623	0.1881912506502932	-0.13435219786717267	-1.9684945375193248	2.0	-0.3959374661344972	0.3159980247362349	9.0	-0.12380001045031377	0.311991261100607	3.0
1	25818640	26281522	rs2997447	17	462.882	QRS	TRIM63	0.0	9.0	poorsig	26019884	26036464	26019884	+	41.048	rs2997447	EXTL1	protein_coding	1.0	signet	.	.	signet+	-12.941948192963409	0.0	95.57854330813564	1.9097011416987888	0.1396669613928045	poorsig	0	0		0	0	.	0	0	.	-0.0556897624380296	-0.0867107969870673	0.0	-1.9684945375193248	1.0	-0.3716877871742645	0.3159980247362349	8.0	-0.3987020580876743	0.311991261100607	10.0
1	25818640	26281522	rs2997447	17	462.882	QRS	TRIM63	0.0	9.0	poorsig	26037252	26046118	26046118	-	14.814	rs2997447	SLC30A2	protein_coding	0.0	.	.	.	.	-12.780024383580056	0.0	93.3478487890963	1.9097011416987888	0.0176456630176778	poorsig	8	0		0	0	.	0	0	.	-0.1156236348234431	-0.1048806819582277	-2.068770709655979	-1.9684945375193248	14.0	-0.431621659559678	0.3159980247362349	10.0	-0.4168719430588347	0.311991261100607	13.0
1	25818640	26281522	rs2997447	17	462.882	QRS	TRIM63	0.0	9.0	poorsig	26051301	26068436	26068436	-	7.504	rs2997447	TRIM63	protein_coding	0.0	.	mindist	.	.	-12.73490495663059	0.0	93.66573838402196	1.9097011416987888	0.0253682667826024	mindist	24	6	BCAT1;GABPB1;JOSD1;NRAP:exome;SENP2:exome;TTN:exome	0	0	.	0	0	.	0.3159980247362349	-0.0750522912730225	-1.705761687780866	-1.9684945375193248	12.0	0.0	0.3159980247362349	1.0	-0.3870435523736295	0.311991261100607	9.0
1	25818640	26281522	rs2997447	17	462.882	QRS	TRIM63	0.0	9.0	poorsig	26111165	26125555	26111165	+	50.233	rs2997447	PDIK1L	protein_coding	0.0	.	.	.	.	-12.99864066034109	0.0	95.29704333695744	1.9097011416987888	0.0995906518150352	poorsig	1	0		0	0	.	0	0	.	0.0342386799573924	-0.0192646066130067	-0.33819243855589276	-1.9684945375193248	3.0	-0.2817593447788425	0.3159980247362349	4.0	-0.3312558677136137	0.311991261100607	8.0
1	25818640	26281522	rs2997447	17	462.882	QRS	TRIM63	0.0	9.0	poorsig	26159079	26163962	26159079	+	98.147	rs2997447	FAM110D	protein_coding	0.0	.	.	.	.	-13.294379678515748	0.0	95.57854330813564	1.9097011416987888	0.0981826241194732	poorsig	0	0		0	0	.	0	0	.	-0.2989349883090799	0.1804479340078593	-0.3524314855523438	-1.9684945375193248	4.0	-0.6149330130453148	0.3159980247362349	15.0	-0.13154332709274769	0.311991261100607	4.0
1	25818640	26281522	rs2997447	17	462.882	QRS	TRIM63	0.0	9.0	poorsig	26164101	26168963	26168963	-	108.031	rs2997447	C1orf232	protein_coding	0.0	.	.	.	.	-13.355386575365069	0.0	95.57854330813564	1.9097011416987888	0.0923718574368138	poorsig	0	0		0	0	.	0	0	.			-0.4134383824016652	-1.9684945375193248	5.0		0.3159980247362349			0.311991261100607
1	25818640	26281522	rs2997447	17	462.882	QRS	TRIM63	0.0	9.0	poorsig	26169908	26170873	26169908	+	108.976	rs2997447	ZNF593	protein_coding	0.0	.	.	.	.	-13.361219387740888	0.0	94.27394053804886	1.9097011416987888	0.0249129257846619	poorsig	8	1	MAP3K7	0	0	.	0	0	.	-0.0299664329109143	0.1428890739253517	-1.7238739648642563	-1.9684945375193248	13.0	-0.34596445764714917	0.3159980247362349	5.0	-0.1691021871752553	0.311991261100607	5.0
1	25818640	26281522	rs2997447	17	462.882	QRS	TRIM63	0.0	9.0	poorsig	26169516	26171831	26171831	-	110.899	rs2997447	ZNF593OS	protein_coding	0.0	.	.	.	.	-13.373088698004066	0.0	95.57854330813564	1.9097011416987888	0.0907510675236841	poorsig	0	0		0	0	.	0	0	.			-0.43114050504065826	-1.9684945375193248	6.0		0.3159980247362349			0.311991261100607
1	25818640	26281522	rs2997447	17	462.882	QRS	TRIM63	0.0	9.0	poorsig	26177484	26189884	26177484	+	116.552	rs2997447	CNKSR1	protein_coding	0.0	.	.	.	.	-13.407980643359103	0.0	94.7363386432633	1.9097011416987888	0.0377514402088372	poorsig	3	0		0	0	.	0	0	.	-0.0310088056921367	0.0457898110230972	-1.3082371152680428	-1.9684945375193248	11.0	-0.3470068304283716	0.3159980247362349	6.0	-0.2662014500775098	0.311991261100607	7.0
1	25818640	26281522	rs2997447	17	462.882	QRS	TRIM63	0.0	9.0	poorsig	26190561	26202968	26190561	+	129.629	rs2997447	CATSPER4	protein_coding	0.0	.	.	.	.	-13.488695656521646	0.0	95.57854330813564	1.9097011416987888	0.080843345662473	poorsig	0	0		0	0	.	0	0	.	-0.0496512721954562	-0.2026639094165496	-0.5467474635582339	-1.9684945375193248	7.0	-0.3656492969316911	0.3159980247362349	7.0	-0.5146551705171566	0.311991261100607	15.0
1	25818640	26281522	rs2997447	17	462.882	QRS	TRIM63	0.0	9.0	poorsig	26234200	26278808	26234200	+	173.268	rs2997447	CEP85	protein_coding	0.0	.	.	.	.	-13.758048142519971	0.0	92.25054483898003	1.9097011416987888	0.0022148004801332	poorsig	11	0		0	0	.	0	0	.	0.3108825795233173	0.2178200024368216	-4.144098418712162	-1.9684945375193248	17.0	-0.005115445212917569	0.3159980247362349	2.0	-0.0941712586637854	0.311991261100607	2.0
1	25818640	26281522	rs2997447	17	462.882	QRS	TRIM63	0.0	9.0	poorsig	26280086	26281522	26280086	+	219.154	rs2997447	SH3BGRL3	protein_coding	0.0	.	.	.	.	-14.041269760167474	0.0	95.57854330813564	1.9097011416987888	0.0465226445793846	poorsig	0	0		0	0	.	0	0	.	-0.1536660967177696	-0.0936609262778102	-1.099321567204059	-1.9684945375193248	9.0	-0.4696641214540045	0.3159980247362349	11.0	-0.4056521873784172	0.311991261100607	11.0
1	44355260	44788170	rs272564	7	432.91	HR	TMEM53	0.0	4.0	poorsig	44221070	44355260	44355260	-	191.341	rs272564	ERI3	protein_coding	1.0	signet	.	.	signet+	-13.869599907671509	0.0	95.57854330813564	1.9097011416987888	0.2920939070974763	poorsig	1	1	KCNJ5:coloc,omim	0	0	.	0	0	.	0.1634937178283552	0.2449889270825141	0.0	-1.2306799287670465	1.0	0.0	0.1634937178283552	1.0	0.0	0.2449889270825141	1.0
1	44355260	44788170	rs272564	7	432.91	HR	TMEM53	0.0	4.0	poorsig	44405194	44651724	44405194	+	141.407	rs272564	RNF220	protein_coding	0.0	.	.	.	.	-13.56139286727552	0.0	94.36323405513151	1.9097011416987888	0.1179160744101895	poorsig	2	0		0	0	.	0	0	.	-0.1955123486083492	-0.0961125991014087	-0.9071022126081376	-1.2306799287670465	4.0	-0.3590060664367044	0.1634937178283552	5.0	-0.3411015261839228	0.2449889270825141	4.0
1	44355260	44788170	rs272564	7	432.91	HR	TMEM53	0.0	4.0	poorsig	44635238	44674481	44674481	-	127.88	rs272564	TMEM53	protein_coding	0.0	.	mindist	.	.	-13.477900324410207	0.0	94.92323125471955	1.9097011416987888	0.2244073394388231	mindist	0	0		0	0	.	0	0	.	-0.0551656293834094	0.0295944276956432	-0.26361247015478284	-1.2306799287670465	2.0	-0.2186593472117646	0.1634937178283552	4.0	-0.2153944993868709	0.2449889270825141	2.0
1	44355260	44788170	rs272564	7	432.91	HR	TMEM53	0.0	4.0	poorsig	44674692	44725591	44674692	+	128.091	rs272564	ARMH1	protein_coding	0.0	.	.	.	.	-13.479202677226397	0.0	94.92323125471955	1.9097011416987888	0.2241152721369481	poorsig	0	0		0	0	.	0	0	.			-0.2649148229709797	-1.2306799287670465	3.0		0.1634937178283552			0.2449889270825141
1	44355260	44788170	rs272564	7	432.91	HR	TMEM53	0.0	4.0	poorsig	44739818	44767767	44739818	+	193.217	rs272564	KIF2C	protein_coding	0.0	.	.	.	.	-13.881179120387952	0.0	93.25236299070887	1.955500609805128	0.0295213959879313	poorsig	6	0		0	0	.	0	0	.	-0.0335930026157166	-0.1373869887179989	-2.2919600620368668	-1.2306799287670465	6.0	-0.1970867204440718	0.1634937178283552	3.0	-0.382375915800513	0.2449889270825141	5.0
1	44355260	44788170	rs272564	7	432.91	HR	TMEM53	0.0	4.0	poorsig	44775251	44778779	44775251	+	228.65	rs272564	RPS8	protein_coding	0.0	.	.	.	.	-14.099881809184184	0.0	89.77546577590395	1.9097011416987888	0.0007002736557637	poorsig	28	3	CACNA1C:omim;CALM1:omim;CAV3:omim	0	0	.	0	0	.	-0.0112741010133217	-0.0228216244840422	-6.03335943374442	-1.2306799287670465	7.0	-0.17476781884167691	0.1634937178283552	2.0	-0.2678105515665563	0.2449889270825141	3.0
1	44355260	44788170	rs272564	7	432.91	HR	TMEM53	0.0	4.0	poorsig	44783585	44788170	44788170	-	241.569	rs272564	BEST4	protein_coding	0.0	.	.	.	.	-14.17962160080664	0.0	94.92323125471955	1.9097011416987888	0.1112457372728676	poorsig	0	0		0	0	.	0	0	.	-0.3672795601426502	-0.2388800600723027	-0.9653337465512235	-1.2306799287670465	5.0	-0.5307732779710054	0.1634937178283552	6.0	-0.4838689871548168	0.2449889270825141	6.0
1	50960267	51798427	rs17391905+rs7538988	7	838.16	QRS	C1orf185	0.0	5.0	poorsig	50437028	50960267	50960267	-	120.201	rs17391905	FAF1	protein_coding	0.0	.	.	.	.	-13.430503323104467	0.0	94.28746618142752	1.9097011416987888	0.0646970521419841	poorsig	15	4	CREBBP;NACA:exome;PAM;STK38	0	0	.	0	0	.	-0.0299788455989109	0.4950730395943131	-1.8987265582157988	-0.8393130822451558	4.0	-0.4690368467954138	0.4390580011965029	6.0	0.0	0.4950730395943131	1.0
1	50960267	51798427	rs17391905+rs7538988	7	838.16	QRS	C1orf185	0.0	5.0	poorsig	50960745	50974634	50960745	+	119.723	rs17391905	CDKN2C	protein_coding	0.0	.	.	.	.	-13.427552969331302	0.0	94.17867749489848	1.9097011416987888	0.0581995315517096	poorsig	5	0		0	0	.	0	0	.	0.4042775846264579	0.2012140922933068	-2.00456489097168	-0.8393130822451558	5.0	-0.03478041657004499	0.4390580011965029	2.0	-0.29385894730100626	0.4950730395943131	2.0
1	50960267	51798427	rs17391905+rs7538988	7	838.16	PR+QRS	C1orf185	0.0	5.0	poorsig	51102221	51148086	51102221	+	21.753	rs17391905	C1orf185	protein_coding	1.0	signet	mindist	.	signet+	-12.822853891596791	0.0	95.57854330813564	1.9097011416987888	0.4320071749285025	mindist	0	0		0	0	.	0	0	.	0.0328388699149854	-0.2697851528694378	0.0	-0.8393130822451558	1.0	-0.4062191312815175	0.4390580011965029	4.0	-0.764858192463751	0.4950730395943131	7.0
1	50960267	51798427	rs17391905+rs7538988	7	838.16	PR+QRS	C1orf185	0.0	5.0	poorsig	51236273	51273447	51236273	+	115.596	rs7538988	RNF11	protein_coding	0.0	.	.	.	.	-13.402079935812772	0.0	91.2668822980203	1.9097011416987888	0.0032464274397154	poorsig	18	1	ACVR2A	0	0	.	0	0	.	0.349908799652925	-0.0261568150658049	-4.89088705433133	-0.8393130822451558	7.0	-0.08914920154357792	0.4390580011965029	3.0	-0.521229854660118	0.4950730395943131	4.0
1	50960267	51798427	rs17391905+rs7538988	7	838.16	PR+QRS	C1orf185	0.0	5.0	poorsig	51287258	51345116	51287258	+	64.611	rs7538988	TTC39A	protein_coding	0.0	.	.	.	.	-13.087385820488755	0.0	95.57854330813564	1.9097011416987888	0.3315936481248533	poorsig	0	0		0	0	.	0	0	.	-0.0026073514972522	-0.0085347726456359	-0.264531928891955	-0.8393130822451558	2.0	-0.4416653526937551	0.4390580011965029	5.0	-0.503607812239949	0.4950730395943131	3.0
1	50960267	51798427	rs17391905+rs7538988	7	838.16	PR	C1orf185	0.0	5.0	poorsig	51354263	51519266	51519266	-	167.397	rs7538988	EPS15	protein_coding	0.0	.	.	.	.	-13.721810638331148	0.0	93.26830883836487	1.9097011416987888	0.0174484528047257	poorsig	14	2	GJA1;SGIP1	0	0	.	0	0	.	0.4390580011965029	-0.1023118289079962	-3.2091912165051064	-0.8393130822451558	6.0	0.0	0.4390580011965029	1.0	-0.5973848685023093	0.4950730395943131	6.0
1	50960267	51798427	rs17391905+rs7538988	7	838.16	PR	C1orf185	0.0	5.0	poorsig	51577179	51798427	51577179	+	225.31	rs7538988	OSBPL9	protein_coding	0.0	.	.	.	.	-14.07926636650139	0.0	95.29704333695744	1.9097011416987888	0.092807713008509	poorsig	1	0		0	0	.	0	0	.	-0.0659816542333054	-0.0448097586109775	-1.5379124460828	-0.8393130822451558	3.0	-0.5050396554298083	0.4390580011965029	7.0	-0.5398827982052906	0.4950730395943131	5.0
1	61408005	61725423	rs2207790+rs9436640	1	317.418	QRS	TM2D1	0.0	0.0	poorsig	61681046	61725423	61725423	-	293.128	rs2207790	TM2D1	protein_coding	1.0	signet	mindist	.	signet+	-14.497858609573749	0.0	95.57854330813564	1.9097011416987888	1.0	mindist	0	0		0	0	.	0	0	.	-0.0169010959037161	-0.1434283663803216	0.0	0.0	1.0	0.0	-0.0169010959037161	1.0	0.0	-0.1434283663803216	1.0
1	62114402	62319434	rs1890262	2	205.032	JT	L1TD1	0.0	2.0	poorsig	62194849	62212328	62194849	+	80.447	rs1890262	L1TD1	protein_coding	0.0	.	mindist	.	.	-13.1851301768734	0.0	90.10433730796328	1.9097011416987888	0.0053825725469779	mindist	20	1	GJA1	0	0	.	0	0	.	-0.1933958132071013	-0.1183822649261211	-5.219191739728561	-0.0053971107827967	2.0	-0.06755641915949001	-0.1258393940476113	2.0	-0.1640878045372463	0.0457055396111252	2.0
1	62114402	62319434	rs1890262	2	205.032	JT	L1TD1	0.0	2.0	poorsig	62236165	62319434	62236165	+	121.763	rs1890262	KANK4	protein_coding	1.0	signet	.	.	signet+	-13.4401444373172	0.0	95.57854330813564	1.9097011416987888	0.994617427453022	poorsig	3	1	MYLIP	0	0	.	0	0	.	-0.1258393940476113	0.0457055396111252	0.0	-0.0053971107827967	1.0	0.0	-0.1258393940476113	1.0	0.0	0.0457055396111252	1.0
1	66525663	66779047	rs10789207	2	253.384	HR	SGIP1	0.0	1.0	poorsig	66533267	66751139	66533267	+	7.604	rs10789207	SGIP1	protein_coding	1.0	signet	mindist	.	signet+	-12.735522185453428	0.0	95.57854330813564	1.9097011416987888	0.5555031259532074	mindist	4	0		0	0	.	0	0	.	0.207033314502654	0.4136418798510485	0.0	-0.5878810426397842	1.0	0.0	0.207033314502654	1.0	0.0	0.4136418798510485	1.0
1	66525663	66779047	rs10789207	2	253.384	HR	SGIP1	0.0	1.0	poorsig	66752459	66779047	66752459	+	226.796	rs10789207	DYNLT5	protein_coding	0.0	.	.	.	.	-14.088438386808765	0.0	96.7085282955622	1.9097011416987888	0.4444968740467925	poorsig	0	0		0	0	.	0	0	.			-0.22293121392877424	-0.5878810426397842	2.0		0.207033314502654			0.4136418798510485
1	87328880	87427449	rs2152735	1	98.569	HR	LMO4	0.0	1.0	poorsig	87328880	87348923	87328880	+	98.569	rs2152735	LMO4	protein_coding	1.0	signet	mindist	.	signet+	-13.296984384148123	0.0	95.57854330813564	1.9097011416987888	1.0	mindist	9	2	GABPB1;PITPNB	0	0	.	0	0	.	0.5902716445146923	0.233086797696314	0.0	0.0	1.0	0.0	0.5902716445146923	1.0	0.0	0.233086797696314	1.0
1	109076012	109548406	rs12127701	15	472.394	PR	MYBPHL	1.0	9.0	coloc	109062496	109076012	109076012	-	219.63	rs12127701	TAF13	protein_coding	0.0	.	.	.	.	-14.044207769364183	0.0	94.64285041993196	1.9097011416987888	0.0245452657051226	poorsig	1	0		0	0	.	0	0	.	-0.0531207062170156	-0.0279510062569352	-2.0067515476099835	-1.7004847386967492	12.0	-0.2523243997205215	0.1992036935035059	5.0	-0.3585246170204761	0.3305736107635409	6.0
1	109076012	109548406	rs12127701	15	472.394	PR	MYBPHL	1.0	9.0	coloc	109090764	109096934	109090764	+	204.878	rs12127701	TMEM167B	protein_coding	0.0	.	.	.	.	-13.953154173419104	0.0	94.92323125471955	1.9097011416987888	0.0355860399034378	poorsig	0	0		0	0	.	0	0	.	0.1992036935035059	-0.1859288654725315	-1.6353171168773175	-1.7004847386967492	10.0	0.0	0.1992036935035059	1.0	-0.5165024762360724	0.3305736107635409	10.0
1	109076012	109548406	rs12127701	15	472.394	PR	MYBPHL	1.0	9.0	coloc	109113679	109206781	109113679	+	181.963	rs12127701	ELAPOR1	protein_coding	0.0	.	.	.	.	-13.811716188665748	0.0	94.92323125471955	1.9097011416987888	0.0409925936687709	poorsig	0	0		0	0	.	0	0	.			-1.4938791321239517	-1.7004847386967492	8.0		0.1992036935035059			0.3305736107635409
1	109076012	109548406	rs12127701	15	472.394	PR	MYBPHL	1.0	9.0	coloc	109105951	109113857	109113857	-	181.785	rs12127701	CFAP276	protein_coding	0.0	.	.	.	.	-13.810617521361095	0.0	94.92323125471955	1.9097011416987888	0.0410376556406923	poorsig	0	0		0	0	.	0	0	.			-1.4927804648193057	-1.7004847386967492	7.0		0.1992036935035059			0.3305736107635409
1	109076012	109548406	rs12127701	15	472.394	PR	MYBPHL	1.0	9.0	coloc	109213918	109238182	109213918	+	81.724	rs12127701	SARS1	protein_coding	0.0	.	.	.	.	-13.193012188941044	0.0	94.92323125471955	1.9097011416987888	0.0761035876682738	poorsig	0	0		0	0	.	0	0	.			-0.8751751323992496	-1.7004847386967492	6.0		0.1992036935035059			0.3305736107635409
1	109076012	109548406	rs12127701	15	472.394	PR	MYBPHL	1.0	9.0	coloc	109249539	109275751	109249539	+	46.103	rs12127701	CELSR2	protein_coding	0.04	.	.	.	.	-12.973149109957877	0.0	95.57854330813564	1.9097011416987888	0.1825949917386206	poorsig	1	1	DTWD2	0	0	.	0	0	.	-0.0871593160309564	-0.1771498868281324	0.0	-1.7004847386967492	1.0	-0.2863630095344623	0.1992036935035059	8.0	-0.5077234975916733	0.3305736107635409	9.0
1	109076012	109548406	rs12127701	15	472.394	PR	MYBPHL	1.0	9.0	coloc	109279556	109283186	109283186	-	12.456	rs12127701	PSRC1	protein_coding	0.0	.	.	.	.	-12.765470127937531	0.0	94.92323125471955	1.9097011416987888	0.1167036095398061	poorsig	0	0		0	0	.	0	0	.	0.1438214756535077	-0.1281745400890286	-0.44763307139574304	-1.7004847386967492	4.0	-0.055382217849998194	0.1992036935035059	2.0	-0.4587481508525695	0.3305736107635409	7.0
1	109076012	109548406	rs12127701	15	472.394	PR	MYBPHL	1.0	9.0	coloc	109292365	109307011	109292365	+	3.277	rs12127701	MYBPHL	protein_coding	0.0	.	mindist	.	.	-12.708814694289222	0.0	94.64285041993196	1.9097011416987888	0.0933085802529102	mindist	1	0		0	0	.	0	0	.	-0.0840195378012662	-0.1345088424331303	-0.6713584725350195	-1.7004847386967492	5.0	-0.2832232313047721	0.1992036935035059	7.0	-0.4650824531966712	0.3305736107635409	8.0
1	109076012	109548406	rs12127701	15	472.394	PR	MYBPHL	1.0	9.0	coloc	109309568	109397918	109397918	-	102.276	rs12127701	SORT1	protein_coding	0.0	.	.	.	.	-13.319865056610734	0.0	92.62578740549957	1.9097011416987888	0.0067382395132863	poorsig	15	2	ANO3;MED13L	0	0	.	0	0	.	-0.0538692255855462	0.3305736107635409	-3.2994718492889374	-1.7004847386967492	14.0	-0.2530729190890521	0.1992036935035059	6.0	0.0	0.3305736107635409	1.0
1	109076012	109548406	rs12127701	15	472.394	PR	MYBPHL	1.0	9.0	coloc	109399042	109426448	109426448	-	130.806	rs12127701	PSMA5	protein_coding	0.0	.	.	.	.	-13.495960439766453	0.0	92.42711415811614	1.9097011416987888	0.0046321913990587	poorsig	9	0		0	0	.	0	0	.	-0.1550793653850413	0.1225614302361489	-3.674240479828078	-1.7004847386967492	15.0	-0.35428305888854716	0.1992036935035059	9.0	-0.208012180527392	0.3305736107635409	2.0
1	109076012	109548406	rs12127701	15	472.394	PR	MYBPHL	1.0	9.0	coloc	109466546	109482134	109466546	+	170.904	rs12127701	SYPL2	protein_coding	0.96	signet	.	coloc	signet+	-13.74345685314808	2.054985245702309	94.08437963572472	1.9097011416987888	0.1480846945245381	coloc	3	0		0	0	.	0	0	.	-0.1874603701827009	-0.2246515998917452	-0.20948616989882418	-1.7004847386967492	3.0	-0.38666406368620676	0.1992036935035059	11.0	-0.5552252106552862	0.3305736107635409	11.0
1	109076012	109548406	rs12127701	15	472.394	PR	MYBPHL	1.0	9.0	coloc	109483479	109492804	109483479	+	187.837	rs12127701	ATXN7L2	protein_coding	0.0	.	.	.	.	-13.84797220971926	0.0	94.64285041993196	1.9097011416987888	0.029867010762741	poorsig	1	0		0	0	.	0	0	.	-0.0392582556763734	0.065317858869166	-1.8105159879650625	-1.7004847386967492	11.0	-0.23846194917987928	0.1992036935035059	4.0	-0.2652557518943749	0.3305736107635409	3.0
1	109076012	109548406	rs12127701	15	472.394	PR	MYBPHL	1.0	9.0	coloc	109494052	109502932	109494052	+	198.41	rs12127701	CYB561D1	protein_coding	0.0	.	.	.	.	-13.913231813157935	0.0	94.92323125471955	1.9097011416987888	0.0370354582074093	poorsig	0	0		0	0	.	0	0	.	0.0790023056816723	0.022290247808546	-1.5953947566161448	-1.7004847386967492	9.0	-0.1202013878218336	0.1992036935035059	3.0	-0.3082833629549949	0.3305736107635409	4.0
1	109076012	109548406	rs12127701	15	472.394	PR	MYBPHL	1.0	9.0	coloc	109504178	109509738	109509738	-	214.096	rs12127701	AMIGO1	protein_coding	0.0	.	.	.	.	-14.010050326308322	0.0	93.9023414147541	1.9097011416987888	0.0121116455336789	poorsig	7	1	GPR183	0	0	.	0	0	.	-0.1835045124758776	-0.0172786278696797	-2.7131031097319767	-1.7004847386967492	13.0	-0.3827082059793835	0.1992036935035059	10.0	-0.3478522386332206	0.3305736107635409	5.0
1	109076012	109548406	rs12127701	15	472.394	PR	MYBPHL	1.0	9.0	coloc	109539872	109548406	109539872	+	244.23	rs12127701	GPR61	protein_coding	0.0	.	.	.	.	-14.19604605978236	0.0	96.6091849786408	1.9097011416987888	0.1506584359416529	poorsig	4	3	PMP22;SCN3B:omim;SLC12A7:exome	0	0	.	0	0	.	-0.2385083398125185	-0.2324736061391756	-0.19225527931931197	-1.7004847386967492	2.0	-0.4377120333160244	0.1992036935035059	12.0	-0.5630472169027165	0.3305736107635409	12.0
1	111989668	111989668	locus_KCND3	1	0.0		KCND3	1.0	1.0	.	111770662	111989668	111989668	-	0.0		KCND3	omim	1.0	signet	mindist	omim	signet+	-12.688588105764817	2.6813310543687003	95.57854330813564	1.9097011416987888	1.0	.	2	2	KCNH2:exome,omim;SCN1B:omim	0	0	.	0	0	.	0.1582074335125088	0.0993896569574893	0.0	0.0	1.0	0.0	0.1582074335125088	1.0	0.0	0.0993896569574893	1.0
1	115641970	116070054	rs12039739+rs4074536	4	428.084	QRS	CASQ2	1.0	2.0	omim	115641970	115698224	115641970	+	126.376	rs4074536	VANGL1	protein_coding	0.0	.	.	.	.	-13.468617202914722	0.0	93.61022602167	1.9097011416987888	0.004155478030469	poorsig	5	0		0	0	.	0	0	.	0.1477681591609498	0.034316233369207	-5.427406035916224	-0.055921771925159076	4.0	-0.693598428035059	0.8413665871960088	2.0	-0.30988023940558584	0.3441964727747928	2.0
1	115641970	116070054	rs12039739+rs4074536	4	428.084	QRS	CASQ2	1.0	2.0	omim	115700021	115768714	115768714	-	0.368	rs4074536	CASQ2	protein_coding	1.0	signet	mindist	omim	signet+	-12.690859507832862	2.6813310543687003	95.57854330813564	1.9097011416987888	0.9456131064899348	omim	9	3	GJA1;PAM;TRDN:omim	0	0	.	0	0	.	0.8413665871960088	0.3441964727747928	0.0	-0.055921771925159076	1.0	0.0	0.8413665871960088	1.0	0.0	0.3441964727747928	1.0
1	115641970	116070054	rs12039739+rs4074536	4	428.084	QRS	CASQ2	1.0	2.0	omim	115836377	115843917	115843917	-	53.427	rs12039739	NHLH2	protein_coding	0.0	.	.	.	.	-13.01835494894254	0.0	95.2867509569796	1.9097011416987888	0.0348556295387162	poorsig	0	0		0	0	.	0	0	.	-0.0735732930198913	-0.3399800040119665	-3.300618846634438	-0.055921771925159076	2.0	-0.9149398802159001	0.8413665871960088	4.0	-0.6841764767867593	0.3441964727747928	4.0
1	115641970	116070054	rs12039739+rs4074536	4	428.084	QRS	CASQ2	1.0	2.0	omim	115976513	116070054	115976513	+	186.023	rs12039739	SLC22A15	protein_coding	0.0	.	.	.	.	-13.836775678872977	0.0	95.2867509569796	1.9097011416987888	0.0153757859408798	poorsig	0	0		0	0	.	0	0	.	0.0371834869832673	-0.0932826354347435	-4.119039576564879	-0.055921771925159076	3.0	-0.8041831002127414	0.8413665871960088	3.0	-0.4374791082095363	0.3441964727747928	3.0
1	154936719	155331114	rs11264339	30	394.395	PR	KRTCAP2	3.0	24.0	coloc	154924740	154936719	154936719	-	231.453	rs11264339	PMVK	protein_coding	0.0	.	.	.	.	-14.117182733088336	0.0	95.38978206185767	1.9097011416987888	0.0089850621916147	poorsig	4	1	NPPA	0	0	.	0	0	.	0.1290653093221993	0.2261324455601713	-3.390582333966395	-1.3216095030885702	22.0	-0.38350677728660065	0.5125720866087999	8.0	-0.1870029226053655	0.4131353681655368	4.0
1	154936719	155331114	rs11264339	30	394.395	PR	KRTCAP2	3.0	24.0	coloc	154944076	154956123	154956123	-	212.049	rs11264339	PBXIP1	protein_coding	0.0	.	.	.	.	-13.997415652304824	0.0	93.90098200190548	1.9097011416987888	0.0022853757726669	poorsig	6	0		0	0	.	0	0	.	0.0827319080244444	-0.0752179426645397	-4.7596153131351375	-1.3216095030885702	33.0	-0.4298401785843555	0.5125720866087999	10.0	-0.4883533108300765	0.4131353681655368	28.0
1	154936719	155331114	rs11264339	30	394.395	PR	KRTCAP2	3.0	24.0	coloc	154957026	154963853	154963853	-	204.319	rs11264339	PYGO2	protein_coding	0.0	.	.	.	.	-13.94970386429944	0.0	95.6706389340996	1.9097011416987888	0.0140679503167824	poorsig	3	1	CREBBP	0	0	.	0	0	.	0.0583057175189067	0.2106175740472415	-2.942246592935607	-1.3216095030885702	18.0	-0.45426636908989326	0.5125720866087999	11.0	-0.20251779411829532	0.4131353681655368	5.0
1	154936719	155331114	rs11264339	30	394.395	PR	KRTCAP2	3.0	24.0	coloc	154962298	154974395	154974395	-	193.777	rs11264339	SHC1	protein_coding	0.0	.	.	.	.	-13.884635601795845	0.0	91.84296731669308	1.9097011416987888	0.0003267028711927	poorsig	20	4	FGFR1;GBF1;PRKCA:coloc;RFFL:coloc	0	0	.	0	0	.	0.4988709324796186	0.4131353681655368	-6.704849947838673	-1.3216095030885702	36.0	-0.013701154129181325	0.5125720866087999	2.0	0.0	0.4131353681655368	1.0
1	154936719	155331114	rs11264339	30	394.395	PR	KRTCAP2	3.0	24.0	coloc	154974653	154979251	154974653	+	193.519	rs11264339	CKS1B	protein_coding	0.0	.	.	.	.	-13.883043151432922	0.0	94.4571288786615	1.9097011416987888	0.0044684868561369	poorsig	4	0		0	0	.	0	0	.	-0.0511455933813134	-0.0689941762249299	-4.08909593550719	-1.3216095030885702	27.0	-0.5637176799901134	0.5125720866087999	25.0	-0.48212954439046674	0.4131353681655368	24.0
1	154936719	155331114	rs11264339	30	394.395	PR	KRTCAP2	3.0	24.0	coloc	154974653	154979251	154974653	+	193.519	rs11264339	CKS1B	protein_coding	0.0	.	.	.	.	-13.883043151432922	0.0	94.4571288786615	1.9097011416987888	0.0044684868561369	poorsig	4	0		0	0	.	0	0	.	-0.0511455933813134	-0.1580037214367585	-4.08909593550719	-1.3216095030885702	27.0	-0.5637176799901134	0.5125720866087999	25.0	-0.5711390896022953	0.4131353681655368	30.0
1	154936719	155331114	rs11264339	30	394.395	PR	KRTCAP2	3.0	24.0	coloc	154974653	154979251	154974653	+	193.519	rs11264339	CKS1B	protein_coding	0.0	.	.	.	.	-13.883043151432922	0.0	94.4571288786615	1.9097011416987888	0.0044684868561369	poorsig	4	0		0	0	.	0	0	.	-0.0953666418242909	-0.0689941762249299	-4.08909593550719	-1.3216095030885702	27.0	-0.6079387284330908	0.5125720866087999	28.0	-0.48212954439046674	0.4131353681655368	24.0
1	154936719	155331114	rs11264339	30	394.395	PR	KRTCAP2	3.0	24.0	coloc	154974653	154979251	154974653	+	193.519	rs11264339	CKS1B	protein_coding	0.0	.	.	.	.	-13.883043151432922	0.0	94.4571288786615	1.9097011416987888	0.0044684868561369	poorsig	4	0		0	0	.	0	0	.	-0.0953666418242909	-0.1580037214367585	-4.08909593550719	-1.3216095030885702	27.0	-0.6079387284330908	0.5125720866087999	28.0	-0.5711390896022953	0.4131353681655368	30.0
1	154936719	155331114	rs11264339	30	394.395	PR	KRTCAP2	3.0	24.0	coloc	154983338	154993111	154983338	+	184.834	rs11264339	FLAD1	protein_coding	0.0	.	.	.	.	-13.829436828169433	0.0	93.62403992185811	1.9097011416987888	0.0020494412742311	poorsig	7	0		0	0	.	0	0	.	-0.017823471539062	0.1125765691219271	-4.868578569047082	-1.3216095030885702	34.0	-0.530395558147862	0.5125720866087999	20.0	-0.3005587990436097	0.4131353681655368	14.0
1	154936719	155331114	rs11264339	30	394.395	PR	KRTCAP2	3.0	24.0	coloc	154993586	154994315	154993586	+	174.586	rs11264339	LENEP	protein_coding	0.0	.	.	.	.	-13.76618321840498	0.0	95.57854330813564	1.9097011416987888	0.0154147401291893	poorsig	0	0		0	0	.	0	0	.	-0.037396422363939	-0.2426288314860304	-2.850821573005094	-1.3216095030885702	17.0	-0.549968508972739	0.5125720866087999	22.0	-0.6557641996515672	0.4131353681655368	35.0
1	154936719	155331114	rs11264339	30	394.395	PR	KRTCAP2	3.0	24.0	coloc	155002630	155018523	155002630	+	165.542	rs11264339	ZBTB7B	protein_coding	0.0	.	.	.	.	-13.7103610436675	0.0	93.12409774341168	1.9097011416987888	0.0014003200433688	poorsig	28	6	AKAP9:omim;SP3;STK38;TBX3;TCF7L2;TTN:exome	0	0	.	0	0	.	0.2022098935052284	0.1156840565208131	-5.249444962991617	-1.3216095030885702	35.0	-0.31036219310357155	0.5125720866087999	6.0	-0.2974513116447237	0.4131353681655368	12.0
1	154936719	155331114	rs11264339	30	394.395	PR	KRTCAP2	3.0	24.0	coloc	155018520	155033781	155033781	-	134.391	rs11264339	DCST2	protein_coding	0.0	.	.	.	.	-13.518088093065195	0.0	95.57854330813564	1.9097011416987888	0.0197552509763227	poorsig	0	0		0	0	.	0	0	.	0.0020676011434902	-0.0772061881260608	-2.6027264476653205	-1.3216095030885702	15.0	-0.5105044854653097	0.5125720866087999	17.0	-0.4903415562915976	0.4131353681655368	29.0
1	154936719	155331114	rs11264339	30	394.395	PR	KRTCAP2	3.0	24.0	coloc	155033824	155050930	155033824	+	134.348	rs11264339	DCST1	protein_coding	0.0	.	.	.	.	-13.517822684671376	0.0	95.57854330813564	1.9097011416987888	0.0197604948816115	poorsig	0	0		0	0	.	0	0	.	-0.1412306675339148	-0.2182840193402162	-2.60246103927149	-1.3216095030885702	14.0	-0.6538027541427147	0.5125720866087999	32.0	-0.631419387505753	0.4131353681655368	34.0
1	154936719	155331114	rs11264339	30	394.395	PR	KRTCAP2	3.0	24.0	coloc	155050566	155062775	155050566	+	117.606	rs11264339	ADAM15	protein_coding	0.0	.	.	.	.	-13.414486235151818	0.0	96.41786877906604	1.9097011416987888	0.0507213363345574	poorsig	6	3	SGIP1;SH3GL2;SORBS1	0	0	.	0	0	.	0.0214213330897917	0.1589105152679736	-1.6597991188215107	-1.3216095030885702	4.0	-0.4911507535190082	0.5125720866087999	13.0	-0.25422485289756325	0.4131353681655368	10.0
1	154936719	155331114	rs11264339	30	394.395	PR	KRTCAP2	3.0	24.0	coloc	155063737	155069553	155063737	+	104.435	rs11264339	EFNA4	protein_coding	0.0	.	.	.	.	-13.33319102689581	0.0	95.01630929109554	1.9097011416987888	0.0135458791236866	poorsig	2	0		0	0	.	0	0	.	0.202817826157924	0.0577231436178002	-2.980063398536018	-1.3216095030885702	19.0	-0.30975426045087595	0.5125720866087999	5.0	-0.35541222454773663	0.4131353681655368	17.0
1	154936719	155331114	rs11264339	30	394.395	PR	KRTCAP2	3.0	24.0	coloc	155078837	155087538	155078837	+	89.335	rs11264339	EFNA3	protein_coding	0.0	.	.	.	.	-13.239989474647253	0.0	95.57854330813564	1.9097011416987888	0.0260891089764269	poorsig	0	0		0	0	.	0	0	.	-0.0082443343475424	-0.0751600518042091	-2.3246278292473646	-1.3216095030885702	7.0	-0.5208164209563423	0.5125720866087999	18.0	-0.4882954199697459	0.4131353681655368	26.0
1	154936719	155331114	rs11264339	30	394.395	PR	KRTCAP2	3.0	24.0	coloc	155078837	155087538	155078837	+	89.335	rs11264339	EFNA3	protein_coding	0.0	.	.	.	.	-13.239989474647253	0.0	95.57854330813564	1.9097011416987888	0.0260891089764269	poorsig	0	0		0	0	.	0	0	.	-0.0082443343475424	-0.1809182050430553	-2.3246278292473646	-1.3216095030885702	7.0	-0.5208164209563423	0.5125720866087999	18.0	-0.5940535732085921	0.4131353681655368	32.0
1	154936719	155331114	rs11264339	30	394.395	PR	KRTCAP2	3.0	24.0	coloc	155078837	155087538	155078837	+	89.335	rs11264339	EFNA3	protein_coding	0.0	.	.	.	.	-13.239989474647253	0.0	95.57854330813564	1.9097011416987888	0.0260891089764269	poorsig	0	0		0	0	.	0	0	.	-0.0465440575444046	-0.0751600518042091	-2.3246278292473646	-1.3216095030885702	7.0	-0.5591161441532045	0.5125720866087999	23.0	-0.4882954199697459	0.4131353681655368	26.0
1	154936719	155331114	rs11264339	30	394.395	PR	KRTCAP2	3.0	24.0	coloc	155078837	155087538	155078837	+	89.335	rs11264339	EFNA3	protein_coding	0.0	.	.	.	.	-13.239989474647253	0.0	95.57854330813564	1.9097011416987888	0.0260891089764269	poorsig	0	0		0	0	.	0	0	.	-0.0465440575444046	-0.1809182050430553	-2.3246278292473646	-1.3216095030885702	7.0	-0.5591161441532045	0.5125720866087999	23.0	-0.5940535732085921	0.4131353681655368	32.0
1	154936719	155331114	rs11264339	30	394.395	PR	KRTCAP2	3.0	24.0	coloc	155127876	155134899	155127876	+	40.296	rs11264339	EFNA1	protein_coding	0.0	.	.	coloc	signet+	-12.937306632215666	2.054985245702309	95.29704333695744	1.9097011416987888	0.2080307829289518	coloc	1	0		0	0	.	0	0	.	0.5125720866087999	0.0088860595296549	-0.24845971229167674	-1.3216095030885702	2.0	0.0	0.5125720866087999	1.0	-0.40424930863588193	0.4131353681655368	22.0
1	154936719	155331114	rs11264339	30	394.395	PR	KRTCAP2	3.0	24.0	coloc	155135344	155138857	155135344	+	32.828	rs11264339	SLC50A1	protein_coding	0.0	.	.	.	.	-12.891211983726116	0.0	94.7363386432633	1.9097011416987888	0.015928194417289	poorsig	3	0		0	0	.	0	0	.	0.0102759909957202	0.1882523374947466	-2.818055003198568	-1.3216095030885702	16.0	-0.5022960956130798	0.5125720866087999	14.0	-0.2248830306707902	0.4131353681655368	7.0
1	154936719	155331114	rs11264339	30	394.395	PR	KRTCAP2	3.0	24.0	coloc	155139891	155140595	155140595	-	27.577	rs11264339	DPM3	protein_coding	0.0	.	.	.	.	-12.858801298238886	0.0	95.29704333695744	1.9097011416987888	0.0288239359655537	poorsig	1	0		0	0	.	0	0	.	-0.1959188785779321	0.1748492449797151	-2.2249396240172112	-1.3216095030885702	6.0	-0.708490965186732	0.5125720866087999	34.0	-0.2382861231858217	0.4131353681655368	8.0
1	154936719	155331114	rs11264339	30	394.395	PR	KRTCAP2	3.0	24.0	coloc	155169408	155173475	155173475	-	5.303	rs11264339	KRTCAP2	protein_coding	0.0	.	mindist	.	.	-12.721319750239925	0.0	95.01630929109554	1.9097011416987888	0.0249769563553523	mindist	2	0		0	0	.	0	0	.	-0.1249130977736379	0.0316808055156237	-2.3681921218801447	-1.3216095030885702	11.0	-0.6374851843824378	0.5125720866087999	31.0	-0.3814545626499131	0.4131353681655368	20.0
1	154936719	155331114	rs11264339	30	394.395	PR	KRTCAP2	3.0	24.0	coloc	155173787	155184971	155173787	+	5.615	rs11264339	TRIM46	protein_coding	0.0	.	.	.	.	-12.723245504167178	0.0	95.01630929109554	1.9097011416987888	0.0249289031677181	poorsig	2	0		0	0	.	0	0	.	-0.1439620673556007	0.0235056365845403	-2.3701178758073977	-1.3216095030885702	12.0	-0.6565341539644006	0.5125720866087999	33.0	-0.3896297315809965	0.4131353681655368	21.0
1	154936719	155331114	rs11264339	30	394.395	PR	KRTCAP2	3.0	24.0	coloc	155185824	155192916	155192916	-	24.744	rs11264339	MUC1	protein_coding	0.0	.	.	.	.	-12.84131520568788	0.0	93.07240615004312	1.9097011416987888	0.0031710255645681	poorsig	8	0		0	0	.	0	0	.	0.0225096349648317	0.1291066112340159	-4.432090718380545	-1.3216095030885702	31.0	-0.4900624516439682	0.5125720866087999	12.0	-0.2840287569315209	0.4131353681655368	11.0
1	154936719	155331114	rs11264339	30	394.395	PR	KRTCAP2	3.0	24.0	coloc	155195588	155209051	155195588	+	27.416	rs11264339	THBS3	protein_coding	0.0	.	.	coloc	signet+	-12.857807559834116	2.054985245702309	94.83034908643704	1.9097011416987888	0.1412442816711606	coloc	5	1	MAP3K7	0	0	.	0	0	.	0.1641107478883827	0.1735954704932802	-0.6356548904305013	-1.3216095030885702	3.0	-0.34846133872041724	0.5125720866087999	7.0	-0.2395398976722566	0.4131353681655368	9.0
1	154936719	155331114	rs11264339	30	394.395	PR	KRTCAP2	3.0	24.0	coloc	155208695	155213824	155208695	+	40.523	rs11264339	MTX1	protein_coding	0.0	.	.	.	.	-12.938707741643508	0.0	94.17867749489848	1.9097011416987888	0.0086966149732443	poorsig	5	0		0	0	.	0	0	.	-0.1009092548327374	0.0822307546490303	-3.4232119094808047	-1.3216095030885702	23.0	-0.6134813414415373	0.5125720866087999	30.0	-0.3309046135165065	0.4131353681655368	16.0
1	154936719	155331114	rs11264339	30	394.395	PR	KRTCAP2	3.0	24.0	coloc	155213821	155227574	155213821	+	45.649	rs11264339	GBAP1	transcribed_unprocessed_pseudogene	1.0	signet	.	coloc	signet+	-12.97034689110219	2.054985245702309	95.57854330813564	1.9097011416987888	0.2667056926937373	coloc	0	0		0	0	.	0	0	.			0.0	-1.3216095030885702	1.0		0.5125720866087999			0.4131353681655368
1	154936719	155331114	rs11264339	30	394.395	PR	KRTCAP2	3.0	24.0	coloc	155234452	155244699	155244699	-	76.527	rs11264339	GBA	protein_coding	0.0	.	.	.	.	-13.160934807018146	0.0	94.4571288786615	1.9097011416987888	0.0091995832563039	poorsig	4	0		0	0	.	0	0	.	0.0050122155768849	0.0532971959134523	-3.3669875910924043	-1.3216095030885702	21.0	-0.507559871031915	0.5125720866087999	16.0	-0.35983817225208453	0.4131353681655368	19.0
1	154936719	155331114	rs11264339	30	394.395	PR	KRTCAP2	3.0	24.0	coloc	155247205	155255483	155255483	-	87.311	rs11264339	FAM189B	protein_coding	0.0	.	.	.	.	-13.22749676327301	0.0	94.83034908643704	1.9097011416987888	0.0125010974483429	poorsig	6	1	SNTA1:omim	0	0	.	0	0	.	0.0066046492207279	0.1151467931082164	-3.0603293395717106	-1.3216095030885702	20.0	-0.505967437388072	0.5125720866087999	15.0	-0.2979885750573204	0.4131353681655368	13.0
1	154936719	155331114	rs11264339	30	394.395	PR	KRTCAP2	3.0	24.0	coloc	155255979	155262430	155255979	+	87.807	rs11264339	SCAMP3	protein_coding	0.0	.	.	.	.	-13.230558218234286	0.0	94.27394053804886	1.9097011416987888	0.007144525742005	poorsig	8	1	SOCS6	0	0	.	0	0	.	0.3012157958820872	0.3403830417377801	-3.619799342921172	-1.3216095030885702	25.0	-0.21135629072671275	0.5125720866087999	3.0	-0.0727523264277567	0.4131353681655368	2.0
1	154936719	155331114	rs11264339	30	394.395	PR	KRTCAP2	3.0	24.0	coloc	155277463	155289848	155277463	+	109.291	rs11264339	HCN3	protein_coding	0.0	.	.	.	.	-13.363163658532828	0.0	95.95225940701228	1.9097011416987888	0.0335172375973356	poorsig	2	1	HCN4:omim	0	0	.	0	0	.	0.2264457855854181	0.1047682206155225	-2.074085914256303	-1.3216095030885702	5.0	-0.2861263010233818	0.5125720866087999	4.0	-0.3083671475500143	0.4131353681655368	15.0
1	154936719	155331114	rs11264339	30	394.395	PR	KRTCAP2	3.0	24.0	coloc	155262868	155278491	155278491	-	110.319	rs11264339	CLK2	protein_coding	0.0	.	.	.	.	-13.369508770831604	0.0	93.44495537153406	1.9097011416987888	0.0027139651319667	poorsig	9	1	MKLN1	0	0	.	0	0	.	-0.0195330233712654	0.2922518333356832	-4.587735062033316	-1.3216095030885702	32.0	-0.5321051099800653	0.5125720866087999	21.0	-0.12088353482985359	0.4131353681655368	3.0
1	154936719	155331114	rs11264339	30	394.395	PR	KRTCAP2	3.0	24.0	coloc	155289293	155301438	155301438	-	133.266	rs11264339	PKLR	protein_coding	0.0	.	.	.	.	-13.511144268808268	0.0	95.57854330813564	1.9097011416987888	0.019892905337999	poorsig	0	0		0	0	.	0	0	.	-0.3054785987413425	0.2056329890764241	-2.595782623408386	-1.3216095030885702	13.0	-0.8180506853501424	0.5125720866087999	35.0	-0.2075023790891127	0.4131353681655368	6.0
1	154936719	155331114	rs11264339	30	394.395	PR	KRTCAP2	3.0	24.0	coloc	155308748	155320666	155308748	+	140.576	rs11264339	FDPS	protein_coding	0.0	.	.	.	.	-13.556263695757735	0.0	94.55176799762302	1.9839630046310008	0.0073355344942262	poorsig	7	1	FGFR1	1	1	SREBF1	0	0	.	-0.063345389491153	-0.0611898931987851	-3.5934154979382793	-1.3216095030885702	24.0	-0.5759174760999529	0.5125720866087999	27.0	-0.4743252613643219	0.4131353681655368	23.0
1	154936719	155331114	rs11264339	30	394.395	PR	KRTCAP2	3.0	24.0	coloc	155320894	155331114	155320894	+	152.722	rs11264339	RUSC1	protein_coding	0.0	.	.	.	.	-13.631232308579651	0.0	94.55176799762302	1.9097011416987888	0.006318613506456	poorsig	7	1	TRIM74	0	0	.	0	0	.	0.1077665205162661	0.0540942236424405	-3.742645973692401	-1.3216095030885702	26.0	-0.4048055660925338	0.5125720866087999	9.0	-0.3590411445230963	0.4131353681655368	18.0
1	156242184	156736960	rs1171563	20	494.776	HR	MEF2D	0.0	12.0	poorsig	156242184	156243317	156242184	+	244.553	rs1171563	BGLAP	protein_coding	0.0	.	.	.	.	-14.19803970888013	0.0	93.61433182458374	1.955500609805128	0.0241648472356849	poorsig	0	0		0	0	.	0	0	.	0.0742857613781036	-0.1541669151021037	-2.897867745254462	-0.8249885501685944	10.0	-0.3561874186446145	0.4304731800227181	8.0	-0.7613327536628303	0.6071658385607266	12.0
1	156242184	156736960	rs1171563	20	494.776	HR	MEF2D	0.0	12.0	poorsig	156243320	156248117	156248117	-	238.62	rs1171563	PAQR6	protein_coding	0.0	.	.	.	.	-14.161419522821143	0.0	93.33619750558788	1.9097011416987888	0.0181303146987226	poorsig	1	0		0	0	.	0	0	.	-0.0947385646690754	-0.13781190747988	-3.1851813462976724	-0.8249885501685944	15.0	-0.5252117446917935	0.4304731800227181	13.0	-0.7449777460406066	0.6071658385607266	11.0
1	156242184	156736960	rs1171563	20	494.776	HR	MEF2D	0.0	12.0	poorsig	156249224	156282825	156282825	-	203.912	rs1171563	SMG5	protein_coding	0.0	.	.	.	.	-13.947191742990489	0.0	91.41044005967596	1.9097011416987888	0.0032741415625884	poorsig	8	0		0	0	.	0	0	.	0.0686989047506095	0.4275505496339672	-4.89671101237895	-0.8249885501685944	18.0	-0.3617742752721086	0.4304731800227181	9.0	-0.17961528892675938	0.6071658385607266	2.0
1	156242184	156736960	rs1171563	20	494.776	HR	MEF2D	0.0	12.0	poorsig	156282935	156293185	156282935	+	203.802	rs1171563	TMEM79	protein_coding	0.0	.	.	.	.	-13.946512791285366	0.0	92.78221095435164	1.9097011416987888	0.0129164999869956	poorsig	3	0		0	0	.	0	0	.	0.1644408422633911	-0.0324583405673902	-3.524261165998155	-0.8249885501685944	16.0	-0.266032337759327	0.4304731800227181	5.0	-0.6396241791281168	0.6071658385607266	7.0
1	156242184	156736960	rs1171563	20	494.776	HR	MEF2D	0.0	12.0	poorsig	156290089	156295689	156295689	-	191.048	rs1171563	GLMP	protein_coding	0.0	.	.	.	.	-13.867791427220592	0.0	93.1564751080901	1.9097011416987888	0.0203176726379909	poorsig	5	1	GPD1L:omim	0	0	.	0	0	.			-3.0712756481949	-0.8249885501685944	14.0		0.4304731800227181			0.6071658385607266
1	156242184	156736960	rs1171563	20	494.776	HR	MEF2D	0.0	12.0	poorsig	156298624	156299307	156299307	-	187.43	rs1171563	VHLL	protein_coding	0.0	.	.	.	.	-13.84546008841031	0.0	93.61433182458374	1.9097011416987888	0.0328410460146095	poorsig	0	0		0	0	.	0	0	.	-0.1040641355905784	-0.210863958083042	-2.5910875928909745	-0.8249885501685944	9.0	-0.5345373156132965	0.4304731800227181	14.0	-0.8180297966437686	0.6071658385607266	14.0
1	156242184	156736960	rs1171563	20	494.776	HR	MEF2D	0.0	12.0	poorsig	156308968	156367873	156308968	+	177.769	rs1171563	CCT3	protein_coding	0.0	.	.	.	.	-13.785829611835918	0.0	85.28539063735256	1.9097011416987888	8.415907830598232e-06	poorsig	38	4	PAM;RIOK3;RYR2:omim;STRN	0	0	.	0	0	.	0.1294989670749354	0.3544243580289146	-10.860398303547768	-0.8249885501685944	20.0	-0.3009742129477827	0.4304731800227181	6.0	-0.252741480531812	0.6071658385607266	3.0
1	156242184	156736960	rs1171563	20	494.776	HR	MEF2D	0.0	12.0	poorsig	156337314	156346995	156337314	+	149.423	rs1171563	TSACC	protein_coding	0.0	.	.	.	.	-13.610869929714225	0.0	93.61433182458374	1.9097011416987888	0.0415239053788562	poorsig	0	0		0	0	.	0	0	.	-0.1383589854623026	-0.0741662681342182	-2.356497434194893	-0.8249885501685944	7.0	-0.5688321654850207	0.4304731800227181	15.0	-0.6813321066949448	0.6071658385607266	10.0
1	156242184	156736960	rs1171563	20	494.776	HR	MEF2D	0.0	12.0	poorsig	156369211	156385219	156369211	+	117.526	rs1171563	RHBG	protein_coding	0.0	.	.	.	.	-13.413992452093549	0.0	93.61433182458374	1.9097011416987888	0.0505592932975195	poorsig	0	0		0	0	.	0	0	.	-0.2883427814533602	-0.2264974365281882	-2.159619956574219	-0.8249885501685944	5.0	-0.7188159614760783	0.4304731800227181	16.0	-0.8336632750889148	0.6071658385607266	15.0
1	156242184	156736960	rs1171563	20	494.776	HR	MEF2D	0.0	12.0	poorsig	156463727	156500779	156500779	-	14.042	rs1171563	MEF2D	protein_coding	0.0	.	mindist	.	.	-12.775259377067746	0.0	93.05882472187898	1.9097011416987888	0.0549472011221879	mindist	2	0		0	0	.	0	0	.	0.3604079322291746	0.6071658385607266	-2.076393984253174	-0.8249885501685944	4.0	-0.0700652477935435	0.4304731800227181	2.0	0.0	0.6071658385607266	1.0
1	156242184	156736960	rs1171563	20	494.776	HR	MEF2D	0.0	12.0	poorsig	156525405	156572604	156572604	-	85.867	rs1171563	IQGAP3	protein_coding	1.0	signet	.	.	signet+	-13.218583979071228	0.0	95.57854330813564	1.9097011416987888	0.4382400102104551	poorsig	3	3	CALM1:omim;CALM2:omim;CALM3:omim	0	0	.	0	0	.	-0.0295701532450333	-0.0358215332955461	0.0	-0.8249885501685944	1.0	-0.46004333326775143	0.4304731800227181	10.0	-0.6429873718562726	0.6071658385607266	8.0
1	156242184	156736960	rs1171563	20	494.776	HR	MEF2D	0.0	12.0	poorsig	156579723	156587719	156579723	+	92.986	rs1171563	TTC24	protein_coding	0.0	.	.	.	.	-13.262524498969071	0.0	93.61433182458374	1.9097011416987888	0.0588278113580689	poorsig	0	0		0	0	.	0	0	.	-0.0904320539301788	-0.2057017331647628	-2.0081520034497387	-0.8249885501685944	3.0	-0.5209052339528969	0.4304731800227181	12.0	-0.8128675717254894	0.6071658385607266	13.0
1	156242184	156736960	rs1171563	20	494.776	HR	MEF2D	0.0	12.0	poorsig	156591756	156609507	156591756	+	105.019	rs1171563	NAXE	protein_coding	0.0	.	.	.	.	-13.336795643221183	0.0	93.9890030849066	1.9097011416987888	0.0794410185621888	poorsig	2	1	ABHD10	0	0	.	0	0	.			-1.707751887379005	-0.8249885501685944	2.0		0.4304731800227181			0.6071658385607266
1	156242184	156736960	rs1171563	20	494.776	HR	MEF2D	0.0	12.0	poorsig	156594301	156601496	156601496	-	114.759	rs1171563	GPATCH4	protein_coding	0.0	.	.	.	.	-13.396913730565617	0.0	90.3264332348628	1.9097011416987888	0.0019200032985755	poorsig	12	0		0	0	.	0	0	.	0.1223804948020819	0.0918966833470025	-5.430439824767255	-0.8249885501685944	19.0	-0.3080926852206362	0.4304731800227181	7.0	-0.5152691552137241	0.6071658385607266	5.0
1	156242184	156736960	rs1171563	20	494.776	HR	MEF2D	0.0	12.0	poorsig	156619331	156625725	156619331	+	132.594	rs1171563	HAPLN2	protein_coding	0.0	.	.	.	.	-13.506996491118796	0.0	93.61433182458374	1.9097011416987888	0.0460691133575783	poorsig	0	0		0	0	.	0	0	.	-0.0562806121949838	-0.2908804189144078	-2.252623995599465	-0.8249885501685944	6.0	-0.48675379221770193	0.4304731800227181	11.0	-0.8980462574751344	0.6071658385607266	17.0
1	156242184	156736960	rs1171563	20	494.776	HR	MEF2D	0.0	12.0	poorsig	156641390	156659532	156641390	+	154.653	rs1171563	BCAN	protein_coding	0.0	.	.	.	.	-13.643150997148656	0.0	93.61433182458374	1.9097011416987888	0.0402048738041052	poorsig	0	0		0	0	.	0	0	.	-1.1742659251052308	-0.2503892793770948	-2.38877850162932	-0.8249885501685944	8.0	-1.604739105127949	0.4304731800227181	17.0	-0.8575551179378214	0.6071658385607266	16.0
1	156242184	156736960	rs1171563	20	494.776	HR	MEF2D	0.0	12.0	poorsig	156668763	156677407	156677407	-	190.67	rs1171563	NES	protein_coding	0.0	.	.	.	.	-13.865458302270264	0.0	93.25462145582426	1.9097011416987888	0.0224652698238156	poorsig	7	2	NACA:exome;PAM	0	0	.	0	0	.	0.4304731800227181	0.3349342492458462	-2.9707961755104173	-0.8249885501685944	12.0	0.0	0.4304731800227181	1.0	-0.2722315893148804	0.6071658385607266	4.0
1	156242184	156736960	rs1171563	20	494.776	HR	MEF2D	0.0	12.0	poorsig	156699606	156705816	156705816	-	219.079	rs1171563	CRABP2	protein_coding	0.0	.	.	.	.	-14.040806838550346	0.0	93.33619750558788	1.9097011416987888	0.0204544009923864	poorsig	1	0		0	0	.	0	0	.	0.2275439554557615	-0.0542658304351434	-3.064568662026876	-0.8249885501685944	13.0	-0.2029292245669566	0.4304731800227181	4.0	-0.66143166899587	0.6071658385607266	9.0
1	156242184	156736960	rs1171563	20	494.776	HR	MEF2D	0.0	12.0	poorsig	156728442	156736960	156728442	+	241.705	rs1171563	METTL25B	protein_coding	0.0	.	.	.	.	-14.1804610320057	0.0	93.61433182458374	1.9097011416987888	0.0234924288425491	poorsig	0	0		0	0	.	0	0	.			-2.926088536486365	-0.8249885501685944	11.0		0.4304731800227181			0.6071658385607266
1	156242184	156736960	rs1171563	20	494.776	HR	MEF2D	0.0	12.0	poorsig	156721891	156728766	156728766	-	242.029	rs1171563	ISG20L2	protein_coding	0.0	.	.	.	.	-14.182460853391694	0.0	92.78221095435164	1.9097011416987888	0.01020173190729	poorsig	3	0		0	0	.	0	0	.	0.2493046579619233	0.0440678221634425	-3.7602092281044754	-0.8249885501685944	17.0	-0.1811685220607948	0.4304731800227181	3.0	-0.5630980163972841	0.6071658385607266	6.0
1	161766298	162787405	rs12036340+rs12143842+rs164133+rs16857031+rs17457880+rs17460657+rs347272+rs3934467+rs4656345+rs4657172+rs6669543+rs7545047	9	1021.107	QT	SH2D1B	2.0	6.0	coloc	161766298	161977574	161766298	+	244.937	rs6669543	ATF6	protein_coding	0.0	.	.	.	.	-14.200409867559827	0.0	95.01630929109554	1.975010943500858	0.0089197037526086	poorsig	2	0		0	0	.	2	1	ATP2A2	0.017363044299759	0.1279617328013404	-3.8777416615495364	-0.8417508829831643	9.0	-0.2472601258459906	0.2646231701457496	5.0	-0.26298251787966886	0.3909442506810093	4.0
1	161766298	162787405	rs12036340+rs12143842+rs164133+rs16857031+rs17457880+rs17460657+rs347272+rs3934467+rs4656345+rs4657172+rs6669543+rs7545047	9	1021.107	QRS+QT	SH2D1B	2.0	6.0	coloc	161983192	162023869	161983192	+	28.043	rs6669543	OLFML2B	protein_coding	0.0	.	.	.	.	-12.861677584553313	0.0	95.57854330813564	1.9097011416987888	0.05591983977648	poorsig	0	0		0	0	.	0	0	.	0.2283267688786577	-0.0047124354567996	-2.0420851633049906	-0.8417508829831643	3.0	-0.03629640126709191	0.2646231701457496	2.0	-0.3956566861378089	0.3909442506810093	5.0
1	161766298	162787405	rs12036340+rs12143842+rs164133+rs16857031+rs17457880+rs17460657+rs347272+rs3934467+rs4656345+rs4657172+rs6669543+rs7545047	9	1021.107	QRS+QT	SH2D1B	2.0	6.0	coloc	162069691	162370475	162069691	+	5.591	rs12143842	NOS1AP	protein_coding	0.0	.	.	coloc	signet+	-12.723097369249697	2.054985245702309	95.1096862789575	1.9097011416987888	0.3137597810187287	coloc	5	1	CAMKV	0	0	.	0	0	.	0.1377568029394445	0.1404322878794202	-0.31737673147721057	-0.8417508829831643	2.0	-0.1268663672063051	0.2646231701457496	3.0	-0.2505119628015891	0.3909442506810093	3.0
1	161766298	162787405	rs12036340+rs12143842+rs164133+rs16857031+rs17457880+rs17460657+rs347272+rs3934467+rs4656345+rs4657172+rs6669543+rs7545047	9	1021.107	QT	SH2D1B	2.0	6.0	coloc	162373203	162376854	162376854	-	28.146	rs347272	SPATA46	protein_coding	0.0	.	.	.	.	-12.862313330240834	0.0	95.57854330813564	1.9097011416987888	0.0558843002777332	poorsig	0	0		0	0	.	0	0	.			-2.042720908992522	-0.8417508829831643	4.0		0.2646231701457496			0.3909442506810093
1	161766298	162787405	rs12036340+rs12143842+rs164133+rs16857031+rs17457880+rs17460657+rs347272+rs3934467+rs4656345+rs4657172+rs6669543+rs7545047	9	1021.107	QT	SH2D1B	2.0	6.0	coloc	162378841	162386812	162378841	+	30.133	rs347272	C1orf226	protein_coding	1.0	signet	.	coloc	signet+	-12.874577666950628	2.054985245702309	95.57854330813564	1.9097011416987888	0.4309553101579186	coloc	0	0		0	0	.	0	0	.	0.0069881862641424	-0.0274795567305166	0.0	-0.8417508829831643	1.0	-0.2576349838816072	0.2646231701457496	6.0	-0.4184238074115259	0.3909442506810093	6.0
1	161766298	162787405	rs12036340+rs12143842+rs164133+rs16857031+rs17457880+rs17460657+rs347272+rs3934467+rs4656345+rs4657172+rs6669543+rs7545047	9	1021.107	QT	SH2D1B	2.0	6.0	coloc	162395268	162412138	162412138	-	0.64	rs164133	SH2D1B	protein_coding	0.0	.	mindist	.	.	-12.69253837023098	0.0	94.7363386432633	1.9097011416987888	0.0285270791602114	mindist	3	0		0	0	.	0	0	.	-0.1667701329297969	-0.0404480250227507	-2.715150613855003	-0.8417508829831643	7.0	-0.43139330307554646	0.2646231701457496	8.0	-0.43139227570376	0.3909442506810093	7.0
1	161766298	162787405	rs12036340+rs12143842+rs164133+rs16857031+rs17457880+rs17460657+rs347272+rs3934467+rs4656345+rs4657172+rs6669543+rs7545047	9	1021.107	QT	SH2D1B	2.0	6.0	coloc	162497251	162529631	162497251	+	85.753	rs164133	UHMK1	protein_coding	0.0	.	.	.	.	-13.217880338213192	0.0	95.6706389340996	1.9097011416987888	0.0429403569422694	poorsig	3	1	PAM	0	0	.	0	0	.	-0.0736221078407791	-0.1739751262896537	-2.3061922910009263	-0.8417508829831643	5.0	-0.3382452779865287	0.2646231701457496	7.0	-0.564919376970663	0.3909442506810093	8.0
1	161766298	162787405	rs12036340+rs12143842+rs164133+rs16857031+rs17457880+rs17460657+rs347272+rs3934467+rs4656345+rs4657172+rs6669543+rs7545047	9	1021.107	QT	SH2D1B	2.0	6.0	coloc	162561722	162601240	162561722	+	150.224	rs164133	UAP1	protein_coding	0.0	.	.	.	.	-13.615813932585157	0.0	95.95225940701228	1.9097011416987888	0.0382253528842653	poorsig	2	1	FBXL17	0	0	.	0	0	.	0.0666484249384375	0.1566424175658966	-2.422505412460199	-0.8417508829831643	6.0	-0.1979747452073121	0.2646231701457496	4.0	-0.23430183311511268	0.3909442506810093	2.0
1	161766298	162787405	rs12036340+rs12143842+rs164133+rs16857031+rs17457880+rs17460657+rs347272+rs3934467+rs4656345+rs4657172+rs6669543+rs7545047	9	1021.107	QT	SH2D1B	2.0	6.0	coloc	162631373	162787405	162631373	+	219.875	rs164133	DDR2	protein_coding	0.0	.	.	.	.	-14.045719979980138	0.0	95.95225940701228	1.9097011416987888	0.0248682760297843	poorsig	2	1	CDH2	0	0	.	0	0	.	0.2646231701457496	0.3909442506810093	-2.852411459855177	-0.8417508829831643	8.0	0.0	0.2646231701457496	1.0	0.0	0.3909442506810093	1.0
1	168543997	168729206	rs545833	3	185.209	QT	DPT	0.0	1.0	poorsig	168540768	168543997	168543997	-	176.705	rs545833	XCL2	protein_coding	0.0	.	.	.	.	-13.77926229716092	0.0	93.61433182458374	1.9097011416987888	0.0797266933361015	poorsig	0	0		0	0	.	0	0	.	-0.2232156648018173	-0.2856982036059467	-2.165477458102943	-0.3636733684958512	3.0	0.0	-0.2232156648018173	1.0	0.0	-0.2856982036059467	1.0
1	168543997	168729206	rs545833	3	185.209	QT	DPT	0.0	1.0	poorsig	168576605	168582069	168576605	+	144.097	rs545833	XCL1	protein_coding	1.0	signet	.	.	signet+	-13.577996322609865	0.0	95.57854330813564	1.9097011416987888	0.6951182051714299	poorsig	3	3	MEIS1;MITF;TBX20	0	0	.	0	0	.	-0.5518577413872068	-0.3724618078508485	0.0	-0.3636733684958512	1.0	-0.32864207658538946	-0.2232156648018173	3.0	-0.08676360424490176	-0.2856982036059467	2.0
1	168543997	168729206	rs545833	3	185.209	QT	DPT	0.0	1.0	poorsig	168695468	168729206	168729206	-	8.504	rs545833	DPT	protein_coding	0.0	.	mindist	.	.	-12.741077244858973	0.0	93.61433182458374	1.9097011416987888	0.2251551014924686	mindist	0	0		0	0	.	0	0	.	-0.3490015071126077	-0.3965158405122549	-1.1272924058010005	-0.3636733684958512	2.0	-0.1257858423107904	-0.2232156648018173	2.0	-0.11081763690630819	-0.2856982036059467	3.0
1	169101212	169854080	rs10919070+rs12061601+rs12079745+rs1983546+rs6018+rs6027+rs6033	11	752.868	QT	NME7	0.0	11.0	poorsig	169105697	169310992	169105697	+	4.485	rs12061601	ATP1B1	protein_coding	1.0	signet	.	.	signet+	-12.716270818469106	0.0	95.57854330813564	1.9097011416987888	0.5931699621597701	poorsig	16	7	ATP2A2;CACNA1C:omim;CAV3:omim;KCNH2:exome,omim;KCNQ1:exome,omim;KIRREL3;NDRG2	0	0	.	0	0	.	-0.1106668230816055	0.134064583510221	0.0	-0.5222743069529654	1.0	-0.5241594255159847	0.4134926024343792	7.0	-0.05670431685720301	0.190768900367424	2.0
1	169101212	169854080	rs10919070+rs12061601+rs12079745+rs1983546+rs6018+rs6027+rs6033	11	752.868	QT	NME7	0.0	11.0	poorsig	169132531	169367948	169132531	+	0.709	rs12079745	NME7	protein_coding	0.0	.	mindist	.	.	-12.69296425811874	0.0	92.07825655583112	1.9097011416987888	0.0183292983084663	mindist	7	0		0	0	.	0	0	.	-0.1944977383737565	0.190768900367424	-3.4769801919541425	-0.5222743069529654	10.0	-0.6079903408081357	0.4134926024343792	9.0	0.0	0.190768900367424	1.0
1	169101212	169854080	rs10919070+rs12061601+rs12079745+rs1983546+rs6018+rs6027+rs6033	11	752.868	JT+QT	NME7	0.0	11.0	poorsig	169367970	169396540	169367970	+	108.975	rs1983546	BLZF1	protein_coding	0.0	.	.	.	.	-13.36121321545266	0.0	93.0104063444592	1.9097011416987888	0.0238647293941825	poorsig	7	1	AKAP9:omim	0	0	.	0	0	.	0.1208140862791845	0.0398432210584976	-3.213079360660007	-0.5222743069529654	8.0	-0.2926785161551947	0.4134926024343792	4.0	-0.1509256793089264	0.190768900367424	3.0
1	169101212	169854080	rs10919070+rs12061601+rs12079745+rs1983546+rs6018+rs6027+rs6033	11	752.868	JT+QT	NME7	0.0	11.0	poorsig	169394870	169460669	169394870	+	82.075	rs1983546	CCDC181	protein_coding	0.0	.	.	.	.	-13.195178662109203	0.0	93.7386822877206	1.9097011416987888	0.0583647497821589	poorsig	1	0		0	0	.	0	0	.	-0.0795987963023582	-0.0663799524901429	-2.318768864055145	-0.5222743069529654	4.0	-0.49309139873673735	0.4134926024343792	6.0	-0.2571488528575669	0.190768900367424	5.0
1	169101212	169854080	rs10919070+rs12061601+rs12079745+rs1983546+rs6018+rs6027+rs6033	11	752.868	JT+QT	NME7	0.0	11.0	poorsig	169463909	169485944	169485944	-	8.999	rs1983546	SLC19A2	protein_coding	0.0	.	.	.	.	-12.74413252753202	0.0	93.46003589606582	1.9097011416987888	0.069346234684025	poorsig	2	0		0	0	.	0	0	.	-0.1395023668313808	-0.045928249162096	-2.146369121132736	-0.5222743069529654	3.0	-0.55299496926576	0.4134926024343792	8.0	-0.23669714952952	0.190768900367424	4.0
1	169101212	169854080	rs10919070+rs12061601+rs12079745+rs1983546+rs6018+rs6027+rs6033	11	752.868	JT+QT	NME7	0.0	11.0	poorsig	169511951	169586588	169586588	-	33.973	rs6033	F5	protein_coding	0.0	.	.	.	.	-12.898279253747612	0.0	93.7386822877206	1.9097011416987888	0.0785402723132406	poorsig	1	0		0	0	.	0	0	.	0.4134926024343792	-0.3962243868012456	-2.0218694556935617	-0.5222743069529654	2.0	0.0	0.4134926024343792	1.0	-0.5869932871686696	0.190768900367424	10.0
1	169101212	169854080	rs10919070+rs12061601+rs12079745+rs1983546+rs6018+rs6027+rs6033	11	752.868	JT+QT	NME7	0.0	11.0	poorsig	169588849	169630193	169630193	-	77.578	rs6033	SELP	protein_coding	0.0	.	.	.	.	-13.167421881946176	0.0	93.1821564186157	1.955500609805128	0.0360080486521651	poorsig	3	0		0	0	.	0	0	.	0.1244246492540091	-0.2539795013083199	-2.8017384848906772	-0.5222743069529654	7.0	-0.2890679531803701	0.4134926024343792	3.0	-0.4447484016757439	0.190768900367424	8.0
1	169101212	169854080	rs10919070+rs12061601+rs12079745+rs1983546+rs6018+rs6027+rs6033	11	752.868	JT+QT	NME7	0.0	11.0	poorsig	169662007	169854080	169662007	+	109.392	rs6033	C1orf112	protein_coding	0.0	.	.	.	.	-13.363787059643895	0.0	93.46003589606582	1.9097011416987888	0.0373173109223828	poorsig	2	0		0	0	.	0	0	.	-0.0237320267178237	-0.0972249922390942	-2.766023653244617	-0.5222743069529654	6.0	-0.4372246291522029	0.4134926024343792	5.0	-0.2879938926065182	0.190768900367424	6.0
1	169101212	169854080	rs10919070+rs12061601+rs12079745+rs1983546+rs6018+rs6027+rs6033	11	752.868	JT+QT	NME7	0.0	11.0	poorsig	169690665	169711702	169711702	-	159.087	rs6033	SELL	protein_coding	0.0	.	.	.	.	-13.6705189231533	0.0	94.1209769641432	1.9097011416987888	0.053179156440944	poorsig	3	1	PRKCA:coloc	0	0	.	0	0	.	-0.2948275951499286	-0.7176005186755953	-2.4118144486766235	-0.5222743069529654	5.0	-0.7083201975843079	0.4134926024343792	11.0	-0.9083694190430193	0.190768900367424	11.0
1	169101212	169854080	rs10919070+rs12061601+rs12079745+rs1983546+rs6018+rs6027+rs6033	11	752.868	JT+QT	NME7	0.0	11.0	poorsig	169722640	169764705	169722640	+	170.025	rs6033	SELE	protein_coding	0.0	.	.	.	.	-13.738031411795331	0.0	93.1821564186157	1.9097011416987888	0.0194400134165344	poorsig	3	0		0	0	.	0	0	.	-0.2131104777730272	-0.2906612210592409	-3.4181474828461704	-0.5222743069529654	9.0	-0.6266030802074064	0.4134926024343792	10.0	-0.4814301214266649	0.190768900367424	9.0
1	169101212	169854080	rs10919070+rs12061601+rs12079745+rs1983546+rs6018+rs6027+rs6033	11	752.868	JT+QT	NME7	0.0	11.0	poorsig	169792529	169794963	169794963	-	242.348	rs6033	METTL18	protein_coding	0.0	.	.	.	.	-14.184429813336548	0.0	93.1821564186157	1.9097011416987888	0.0124402239261299	poorsig	3	0		0	0	.	0	0	.	0.1664875228898449	-0.1440228716330897	-3.864545884387388	-0.5222743069529654	11.0	-0.2470050795445343	0.4134926024343792	2.0	-0.3347917720005137	0.190768900367424	7.0
1	172353471	172611833	rs12132562	3	258.362	JT	C1orf105	0.0	1.0	poorsig	172420685	172468831	172420685	+	67.214	rs12132562	C1orf105	protein_coding	1.0	signet	mindist	.	signet+	-13.103452286747231	0.0	95.57854330813564	1.9097011416987888	0.4647711271601845	mindist	0	0		0	0	.	0	0	.	-0.0370328097802357	-0.0992950738060935	0.0	-0.76621019422031	1.0	-0.3601071786408042	0.3230743688605685	3.0	-0.3371544559609738	0.2378593821548803	2.0
1	172353471	172611833	rs12132562	3	258.362	JT	C1orf105	0.0	1.0	poorsig	172370189	172444086	172444086	-	90.615	rs12132562	PIGC	protein_coding	0.0	.	.	.	.	-13.24789000357958	0.0	95.57854330813564	1.9097011416987888	0.4022635086092413	poorsig	0	0		0	0	.	0	0	.	-0.0343046847493118	-0.1123355507665497	-0.14443771683235707	-0.76621019422031	2.0	-0.3573790536098803	0.3230743688605685	2.0	-0.35019493292143	0.2378593821548803	3.0
1	172353471	172611833	rs12132562	3	258.362	JT	C1orf105	0.0	1.0	poorsig	172532349	172611833	172532349	+	178.878	rs12132562	SUCO	protein_coding	0.0	.	.	.	.	-13.792674679481191	0.0	95.01630929109554	1.9097011416987888	0.132965364230574	poorsig	2	0		0	0	.	0	0	.	0.3230743688605685	0.2378593821548803	-1.2514564097740646	-0.76621019422031	3.0	0.0	0.3230743688605685	1.0	0.0	0.2378593821548803	1.0
1	205504596	206102449	rs1361754+rs1775154	12	597.853	QT	PM20D1	1.0	9.0	exome	205504596	205532793	205504596	+	222.891	rs1775154	CDK18	protein_coding	0.0	.	.	.	.	-14.064335601276936	0.0	94.55335904511068	1.9097011416987888	0.0018431437392552	poorsig	7	2	GNB4:coloc;NSRP1	0	0	.	0	0	.	-0.0166790846828622	-0.0556011355931269	-6.251241527502235	-0.04504108383386693	12.0	-0.16992517634679388	0.1532460916639317	2.0	-0.1670232102330101	0.1114220746398832	4.0
1	205504596	206102449	rs1361754+rs1775154	12	597.853	QT	PM20D1	1.0	9.0	exome	205568885	205602918	205568885	+	158.602	rs1775154	MFSD4A	protein_coding	0.0	.	.	.	.	-13.667525363362534	0.0	94.92323125471955	1.9097011416987888	0.0039675751521085	poorsig	0	0		0	0	.	0	0	.			-5.48455907997893	-0.04504108383386693	8.0		0.1532460916639317			0.1114220746398832
1	205504596	206102449	rs1361754+rs1775154	12	597.853	QT	PM20D1	1.0	9.0	exome	205597556	205632011	205632011	-	95.476	rs1775154	ELK4	protein_coding	0.0	.	.	.	.	-13.27789349665774	0.0	94.73702391463716	1.9097011416987888	0.004862630962733	poorsig	4	1	ID2	0	0	.	0	0	.	-0.0821047301065247	0.1019840534953901	-5.281134553356526	-0.04504108383386693	4.0	-0.2353508217704564	0.1532460916639317	6.0	-0.009438021144493103	0.1114220746398832	2.0
1	205504596	206102449	rs1361754+rs1775154	12	597.853	QT	PM20D1	1.0	9.0	exome	205657851	205680509	205657851	+	69.636	rs1775154	SLC45A3	protein_coding	0.0	.	.	.	.	-13.11840156883637	0.0	94.92323125471955	1.9097011416987888	0.0068707887450533	poorsig	0	0		0	0	.	0	0	.	-0.1124646531611168	-0.2561472323292366	-4.935435285452755	-0.04504108383386693	2.0	-0.2657107448250485	0.1532460916639317	7.0	-0.36756930696911977	0.1114220746398832	7.0
1	205504596	206102449	rs1361754+rs1775154	12	597.853	QT	PM20D1	1.0	9.0	exome	205712822	205750182	205750182	-	22.695	rs1775154	NUCKS1	protein_coding	0.0	.	.	.	.	-12.828668187107928	0.0	94.08437963572472	1.9097011416987888	0.0039675972010156	poorsig	3	0		0	0	.	0	0	.	0.1532460916639317	0.1114220746398832	-5.484553522719145	-0.04504108383386693	7.0	0.0	0.1532460916639317	1.0	0.0	0.1114220746398832	1.0
1	205504596	206102449	rs1361754+rs1775154	12	597.853	QT	PM20D1	1.0	9.0	exome	205767986	205775482	205775482	-	47.995	rs1775154	RAB29	protein_coding	0.0	.	.	.	.	-12.984827079285973	0.0	94.64285041993196	1.9097011416987888	0.0059326593202011	poorsig	1	0		0	0	.	0	0	.			-5.082241630689965	-0.04504108383386693	3.0		0.1532460916639317			0.1114220746398832
1	205504596	206102449	rs1361754+rs1775154	12	597.853	QT	PM20D1	1.0	9.0	exome	205789094	205813748	205813748	-	18.996	rs1361754	SLC41A1	protein_coding	0.0	.	.	.	.	-12.805836892951149	0.0	94.08437963572472	1.9097011416987888	0.0040592245855245	poorsig	1	0		0	0	.	0	0	.	-0.0583227202619051	0.0577949769792199	-5.461722228562379	-0.04504108383386693	5.0	-0.2115688119258368	0.1532460916639317	5.0	-0.0536270976606633	0.1114220746398832	3.0
1	205504596	206102449	rs1361754+rs1775154	12	597.853	QT	PM20D1	1.0	9.0	exome	205828025	205850132	205850132	-	17.388	rs1361754	PM20D1	protein_coding	1.0	signet	mindist	exome	signet+	-12.79591185347991	3.957633516680198	95.57854330813564	1.9097011416987888	0.9559582065981732	exome	1	1	NPPA	0	0	.	0	0	.	-0.0526086664131131	-0.1424705798714306	0.0	-0.04504108383386693	1.0	-0.20585475807704479	0.1532460916639317	3.0	-0.2538926545113138	0.1114220746398832	5.0
1	205504596	206102449	rs1361754+rs1775154	12	597.853	QT	PM20D1	1.0	9.0	exome	205913048	205943460	205943460	-	110.716	rs1361754	SLC26A9	protein_coding	0.0	.	.	.	.	-13.371959169258272	0.0	94.64285041993196	1.9097011416987888	0.0040282839825186	poorsig	1	0		0	0	.	0	0	.	-0.0583156122234609	-0.2330152069907596	-5.469373720662265	-0.04504108383386693	6.0	-0.2115617038873926	0.1532460916639317	4.0	-0.3444372816306428	0.1114220746398832	6.0
1	205504596	206102449	rs1361754+rs1775154	12	597.853	QT	PM20D1	1.0	9.0	exome	205976740	206003461	206003461	-	170.717	rs1361754	RAB7B	protein_coding	0.0	.	.	.	.	-13.742302635249374	0.0	94.92323125471955	1.9097011416987888	0.0036817119333257	poorsig	0	0		0	0	.	0	0	.			-5.5593363518657775	-0.04504108383386693	9.0		0.1532460916639317			0.1114220746398832
1	205504596	206102449	rs1361754+rs1775154	12	597.853	QT	PM20D1	1.0	9.0	exome	206008535	206023909	206023909	-	191.165	rs1361754	CTSE	protein_coding	0.0	.	.	.	.	-13.868513584943312	0.0	94.36323405513151	1.9097011416987888	0.0018536741452317	poorsig	2	0		0	0	.	0	0	.	-0.279452422171657	-0.279021028810305	-6.245544501147755	-0.04504108383386693	11.0	-0.43269851383558866	0.1532460916639317	8.0	-0.3904431034501882	0.1114220746398832	8.0
1	205504596	206102449	rs1361754+rs1775154	12	597.853	QT	PM20D1	1.0	9.0	exome	206053173	206102449	206053173	+	220.429	rs1361754	RHEX	protein_coding	0.0	.	.	.	.	-14.04913942765866	0.0	95.01676738349812	1.9097011416987888	0.002974503634859	poorsig	3	1	PBX3	0	0	.	0	0	.			-5.7726370154964695	-0.04504108383386693	10.0		0.1532460916639317			0.1114220746398832
1	207645113	207915947	rs2745959+rs41317993	3	270.834	HR	CD34	0.0	3.0	poorsig	207645113	207738416	207645113	+	143.274	rs41317993	CR1L	protein_coding	0.0	.	.	.	.	-13.572916529397908	0.0	95.57854330813564	1.9097011416987888	0.1890680392047513	poorsig	1	0		0	0	.	0	0	.	-0.2532858893050235	-0.3470073394801878	-0.856275373635086	-0.8093729592780118	3.0	-0.5359635474492198	0.2826776581441963	3.0	-0.48851561047714864	0.1415082709969608	3.0
1	207645113	207915947	rs2745959+rs41317993	3	270.834	HR	CD34	0.0	3.0	poorsig	207752037	207795513	207752037	+	36.35	rs41317993	CD46	protein_coding	0.0	.	.	.	.	-12.912950782866474	0.0	95.57854330813564	1.9097011416987888	0.3657948629763364	poorsig	1	0		0	0	.	0	0	.	0.2826776581441963	0.014394728763895	-0.19630962710365896	-0.8093729592780118	2.0	0.0	0.2826776581441963	1.0	-0.1271135422330658	0.1415082709969608	2.0
1	207645113	207915947	rs2745959+rs41317993	3	270.834	HR	CD34	0.0	3.0	poorsig	207880972	207911402	207911402	-	4.545	rs2745959	CD34	protein_coding	1.0	signet	mindist	.	signet+	-12.71664115576281	0.0	95.57854330813564	1.9097011416987888	0.4451370978189121	mindist	1	0		0	0	.	0	0	.	0.05662638895606	0.1415082709969608	0.0	-0.8093729592780118	1.0	-0.2260512691881363	0.2826776581441963	2.0	0.0	0.1415082709969608	1.0
1	217549549	217871696	rs11454451	2	322.147	HR	GPATCH2	0.0	2.0	poorsig	217426992	217631090	217631090	-	81.541	rs11454451	GPATCH2	protein_coding	0.0	.	mindist	.	.	-13.19188266019525	0.0	92.78221095435164	1.9097011416987888	0.0576010426000753	mindist	3	0		0	0	.	0	0	.	-0.1312032154238474	0.0675476718495747	-2.79488803833857	-0.059326572409785186	2.0	-0.05905022651871761	-0.0721529889051298	2.0	0.0	0.0675476718495747	1.0
1	217549549	217871696	rs11454451	2	322.147	HR	GPATCH2	0.0	2.0	poorsig	217631324	217871696	217631324	+	81.775	rs11454451	SPATA17	protein_coding	1.0	signet	.	.	signet+	-13.19332697564069	0.0	95.57854330813564	1.9097011416987888	0.9423989573999246	poorsig	3	3	CALM1:omim;CALM2:omim;CALM3:omim	0	0	.	0	0	.	-0.0721529889051298	-0.0875960188561658	0.0	-0.059326572409785186	1.0	0.0	-0.0721529889051298	1.0	-0.15514369070574052	0.0675476718495747	2.0
1	228082660	228499899	rs397637	13	417.239	PR	OBSCN	0.0	9.0	poorsig	228082660	228099212	228082660	+	182.967	rs397637	ARF1	protein_coding	0.0	.	.	.	.	-13.817913166047044	0.0	90.66566040315556	1.9097011416987888	0.0030480067816452	poorsig	14	3	ARHGAP10;CAV3:omim;RYR2:omim	0	0	.	0	0	.	0.6198722819598408	-0.0563407717555185	-5.686789092207429	-0.10647832400357095	11.0	0.0	0.6198722819598408	1.0	-0.2935942821434449	0.2372535103879264	7.0
1	228082660	228499899	rs397637	13	417.239	PR	OBSCN	0.0	9.0	poorsig	228100726	228105411	228105411	-	160.216	rs397637	C1orf35	protein_coding	0.0	.	.	.	.	-13.677487436563142	0.0	89.8018097609862	1.9097011416987888	0.0014785515854326	poorsig	7	0		0	0	.	0	0	.	-0.129727162730697	0.2372535103879264	-6.410214004892924	-0.10647832400357095	12.0	-0.7495994446905379	0.6198722819598408	8.0	0.0	0.2372535103879264	1.0
1	228082660	228499899	rs397637	13	417.239	PR	OBSCN	0.0	9.0	poorsig	228106679	228109312	228109312	-	156.315	rs397637	MRPL55	protein_coding	0.0	.	.	.	.	-13.653409340184227	0.0	88.99453653285592	1.9097011416987888	0.000675614804168	poorsig	10	0		0	0	.	0	0	.	0.0155643900860434	0.1924539651872382	-7.1934091366442825	-0.10647832400357095	13.0	-0.6043078918737974	0.6198722819598408	7.0	-0.044799545200688184	0.2372535103879264	3.0
1	228082660	228499899	rs397637	13	417.239	PR	OBSCN	0.0	9.0	poorsig	228139962	228148984	228139962	+	125.665	rs397637	GUK1	protein_coding	0.0	.	.	.	.	-13.464228705984343	0.0	91.16220488129797	1.9097011416987888	0.0071328922759672	poorsig	2	0		0	0	.	0	0	.	0.1426890422121224	0.2007638063616717	-4.83656015400234	-0.10647832400357095	8.0	-0.47718323974771837	0.6198722819598408	4.0	-0.03648970402625468	0.2372535103879264	2.0
1	228082660	228499899	rs397637	13	417.239	PR	OBSCN	0.0	9.0	poorsig	228149930	228159826	228149930	+	115.697	rs397637	GJC2	protein_coding	0.0	.	.	.	.	-13.40270333692384	0.0	92.36678713126332	1.9097011416987888	0.0253005066190684	poorsig	1	1	CHRM2	0	0	.	0	0	.	-0.1478712642191405	-0.1237697973073961	-3.5704525349764715	-0.10647832400357095	2.0	-0.7677435461789813	0.6198722819598408	9.0	-0.3610233076953225	0.2372535103879264	10.0
1	228082660	228499899	rs397637	13	417.239	PR	OBSCN	0.0	9.0	poorsig	228165804	228182257	228165804	+	99.823	rs397637	IBA57	protein_coding	0.0	.	.	.	.	-13.304724433586514	0.0	90.61579097426116	1.9097011416987888	0.0048443213647508	poorsig	4	0		0	0	.	0	0	.	0.1646780200176184	-0.0812859625384664	-5.2234697886413235	-0.10647832400357095	10.0	-0.4551942619422224	0.6198722819598408	3.0	-0.3185394729263928	0.2372535103879264	8.0
1	228082660	228499899	rs397637	13	417.239	PR	OBSCN	0.0	9.0	poorsig	228208044	228378876	228208044	+	57.583	rs397637	OBSCN	protein_coding	1.0	signet	mindist	.	signet+	-13.044006978819692	0.0	95.57854330813564	1.9097011416987888	0.8989945345523579	mindist	13	8	ANK2:omim;CALM1:omim;CALM2:omim;CALM3:omim;FGFR1;NPPA;SNTA1:omim;TTN:exome	0	0	.	0	0	.	0.186489383157246	0.1894806590597646	0.0	-0.10647832400357095	1.0	-0.4333828988025948	0.6198722819598408	2.0	-0.04777285132816178	0.2372535103879264	4.0
1	228082660	228499899	rs397637	13	417.239	PR	OBSCN	0.0	9.0	poorsig	228393673	228406835	228406835	-	141.208	rs397637	TRIM11	protein_coding	0.0	.	.	.	.	-13.560164581918071	0.0	92.09077416396384	1.9097011416987888	0.0164011295541003	poorsig	2	1	KANK4	0	0	.	0	0	.	0.0585772710433182	0.0839052001551986	-4.003926747270186	-0.10647832400357095	3.0	-0.5612950109165226	0.6198722819598408	5.0	-0.15334831023272777	0.2372535103879264	5.0
1	228082660	228499899	rs397637	13	417.239	PR	OBSCN	0.0	9.0	poorsig	228407935	228416861	228416861	-	151.234	rs397637	TRIM17	protein_coding	0.0	.	.	.	.	-13.622047943695822	0.0	91.71165006525337	1.9097011416987888	0.0105522884091493	poorsig	0	0		0	0	.	0	0	.	0.0273195377079993	-0.0887184918244802	-4.444934207758402	-0.10647832400357095	4.0	-0.5925527442518415	0.6198722819598408	6.0	-0.3259720022124066	0.2372535103879264	9.0
1	228082660	228499899	rs397637	13	417.239	PR	OBSCN	0.0	9.0	poorsig	228424845	228425360	228425360	-	159.733	rs397637	H3-4	protein_coding	0.0	.	.	.	.	-13.674506221348834	0.0	91.71165006525337	1.9097011416987888	0.010013002211286	poorsig	0	0		0	0	.	0	0	.			-4.497392485411419	-0.10647832400357095	5.0		0.6198722819598408			0.2372535103879264
1	228082660	228499899	rs397637	13	417.239	PR	OBSCN	0.0	9.0	poorsig	228434777	228457873	228457873	-	192.246	rs397637	H2AW	protein_coding	0.0	.	.	.	.	-13.875185828518193	0.0	91.71165006525337	1.9097011416987888	0.0081923833462415	poorsig	0	0		0	0	.	0	0	.			-4.69807209258078	-0.10647832400357095	6.0		0.6198722819598408			0.2372535103879264
1	228082660	228499899	rs397637	13	417.239	PR	OBSCN	0.0	9.0	poorsig	228458103	228463104	228458103	+	192.476	rs397637	H2BU1	protein_coding	0.0	.	.	.	.	-13.87660545481072	0.0	91.71165006525337	1.9097011416987888	0.0081807614747538	poorsig	0	0		0	0	.	0	0	.			-4.699491718873296	-0.10647832400357095	7.0		0.6198722819598408			0.2372535103879264
1	228082660	228499899	rs397637	13	417.239	PR	OBSCN	0.0	9.0	poorsig	228487382	228499899	228487382	+	221.755	rs397637	RNF187	protein_coding	0.0	.	.	.	.	-14.057323881849491	0.0	91.43654729715476	1.9097011416987888	0.0051860070210782	poorsig	1	0		0	0	.	0	0	.	-0.3109884416482135	0.0027679196308596	-5.155312914010677	-0.10647832400357095	9.0	-0.9308607236080543	0.6198722819598408	10.0	-0.2344855907570668	0.2372535103879264	6.0
1	237042184	237833988	locus_RYR2	1	791.804		RYR2	1.0	1.0	.	237042184	237833988	237042184	+	0.0		RYR2	omim	1.0	signet	mindist	omim	signet+	-12.688588105764817	2.6813310543687003	95.57854330813564	1.9097011416987888	1.0	.	17	9	CACNA1C:omim;CALM1:omim;CALM2:omim;CALM3:omim;CAMK2D:coloc;CAV3:omim;GJA1;RBM20;SNTA1:omim	0	0	.	0	0	.	1.2711142984521808	0.7435833170207881	0.0	0.0	1.0	0.0	1.2711142984521808	1.0	0.0	0.7435833170207881	1.0
2	8610136	8837630	rs3856447	2	227.494	PR	ID2	0.0	2.0	poorsig	8678845	8684461	8678845	+	68.709	rs3856447	ID2	protein_coding	1.0	signet	mindist	.	signet+	-13.11267985764866	0.0	95.57854330813564	1.9097011416987888	0.9960401584250034	mindist	11	7	FGFR1;NKX2-5;PDLIM5;PMP22;PRKCA:coloc;SREBF1;STK38	0	0	.	0	0	.	-0.5703771712733344	-0.1906812028368542	0.0	-0.003967702506537578	1.0	-0.8326284474095369	0.2622512761362025	2.0	-0.1897070782404352	-0.000974124596419	2.0
2	8610136	8837630	rs3856447	2	227.494	PR	ID2	0.0	2.0	poorsig	8721081	8837630	8837630	-	227.494	rs3856447	KIDINS220	protein_coding	0.0	.	.	.	.	-14.092746643992172	0.0	90.99745466250025	1.9432730153542288	0.0039598415749966	poorsig	4	0		0	0	.	0	0	.	0.2622512761362025	-0.000974124596419	-5.527583558323474	-0.003967702506537578	2.0	0.0	0.2622512761362025	1.0	0.0	-0.000974124596419	1.0
2	18560679	18632585	rs6718130	3	71.906	JT	NT5C1B	0.0	1.0	poorsig	18554723	18560679	18560679	-	71.906	rs6718130	RDH14	protein_coding	0.0	.	.	.	.	-13.132412663114795	0.0	95.29704333695744	1.9097011416987888	0.239949136572006	poorsig	1	0		0	0	.	0	0	.	0.0222919806684924	-0.0049864723326484	-0.45983589496081834	-0.9674924140898395	3.0	-0.1684620247159898	0.1907540053844822	2.0	0.0	-0.0049864723326484	1.0
2	18560679	18632585	rs6718130	3	71.906	JT	NT5C1B	0.0	1.0	poorsig	18555545	18589564	18589564	-	43.021	rs6718130	NT5C1B-RDH14	protein_coding	0.0	.	.	.	.	-12.954126117638005	0.0	95.57854330813564	1.9097011416987888	0.3800160492080061	poorsig	0	0		0	0	.	0	0	.			-4.93783058176378e-05	-0.9674924140898395	2.0		0.1907540053844822			-0.0049864723326484
2	18560679	18632585	rs6718130	3	71.906	JT	NT5C1B	0.0	1.0	poorsig	18562872	18589572	18589572	-	43.013	rs6718130	NT5C1B	protein_coding	1.0	signet	mindist	.	signet+	-12.954076739332178	0.0	95.57854330813564	1.9097011416987888	0.3800348142199879	mindist	0	0		0	0	.	0	0	.	0.1907540053844822	-0.250920069872915	0.0	-0.9674924140898395	1.0	0.0	0.1907540053844822	1.0	-0.24593359754026659	-0.0049864723326484	2.0
2	27275433	27695366	rs1260326	20	419.933	HR	GCKR	0.0	16.0	poorsig	27275433	27281499	27275433	+	232.64	rs1260326	DNAJC5G	protein_coding	0.0	.	.	.	.	-14.124509239215424	0.0	93.89231528830322	1.9097011416987888	0.0224860394029733	poorsig	0	0		0	0	.	0	0	.	0.027144824356284	-0.0776931902134996	-3.0426932869190773	-0.7521673464034286	11.0	-0.5259708808004596	0.5531157051567436	8.0	-0.5232606777299591	0.4455674875164595	18.0
2	27275433	27695366	rs1260326	20	419.933	HR	GCKR	0.0	16.0	poorsig	27282429	27307439	27282429	+	225.644	rs1260326	TRIM54	protein_coding	0.0	.	.	.	.	-14.08132791076967	0.0	91.01546753040682	1.9097011416987888	0.0013221090361547	poorsig	22	4	CALM3:omim;CAVIN2;JOSD1;LMO4	0	0	.	0	0	.	0.5531157051567436	0.037080788539596	-5.876359716369792	-0.7521673464034286	20.0	0.0	0.5531157051567436	1.0	-0.4084866989768635	0.4455674875164595	12.0
2	27275433	27695366	rs1260326	20	419.933	HR	GCKR	0.0	16.0	poorsig	27307400	27308445	27308445	-	199.628	rs1260326	UCN	protein_coding	0.0	.	.	.	.	-13.920749660220103	0.0	94.5471379530276	1.9097011416987888	0.0530628409439884	poorsig	1	1	CRHR1	0	0	.	0	0	.	0.1353291256240116	0.1705173775048781	-2.1841110431993815	-0.7521673464034286	5.0	-0.417786579532732	0.5531157051567436	3.0	-0.2750501100115814	0.4455674875164595	7.0
2	27275433	27695366	rs1260326	20	419.933	HR	GCKR	0.0	16.0	poorsig	27309492	27325680	27309492	+	198.581	rs1260326	MPV17	protein_coding	0.0	.	.	.	.	-13.914287274444987	0.0	92.78221095435164	1.9097011416987888	0.0091432168498105	poorsig	4	0		0	0	.	0	0	.	0.1023763714850222	0.4359863249384737	-3.9425756561002396	-0.7521673464034286	17.0	-0.45073933367172136	0.5531157051567436	5.0	-0.009581162577985802	0.4455674875164595	3.0
2	27275433	27695366	rs1260326	20	419.933	HR	GCKR	0.0	16.0	poorsig	27325849	27356999	27356999	-	151.074	rs1260326	GTF3C2	protein_coding	0.0	.	.	.	.	-13.621060377579282	0.0	93.43345383159256	1.9097011416987888	0.0235113210177716	poorsig	5	1	CASQ2:omim	0	0	.	0	0	.	-0.0919827141838565	0.0966705703578287	-2.9981058819935846	-0.7521673464034286	10.0	-0.6450984193406001	0.5531157051567436	17.0	-0.3488969171586308	0.4455674875164595	10.0
2	27275433	27695366	rs1260326	20	419.933	HR	GCKR	0.0	16.0	poorsig	27364352	27370338	27370338	-	137.735	rs1260326	EIF2B4	protein_coding	0.0	.	.	.	.	-13.538728224900904	0.0	92.60613234275326	1.9097011416987888	0.0111617495505005	poorsig	8	1	GPR183	0	0	.	0	0	.	-0.0492264331070136	0.4455674875164595	-3.7430952181545285	-0.7521673464034286	16.0	-0.6023421382637572	0.5531157051567436	14.0	0.0	0.4455674875164595	1.0
2	27275433	27695366	rs1260326	20	419.933	HR	GCKR	0.0	16.0	poorsig	27370496	27377535	27370496	+	137.577	rs1260326	SNX17	protein_coding	0.0	.	.	.	.	-13.53775300336082	0.0	92.78221095435164	1.9097011416987888	0.0133237285559937	poorsig	4	0		0	0	.	0	0	.	-0.0327683427003467	0.4424431121020647	-3.5660413850160637	-0.7521673464034286	13.0	-0.5858840478570903	0.5531157051567436	12.0	-0.003124375414394809	0.4455674875164595	2.0
2	27275433	27695366	rs1260326	20	419.933	HR	GCKR	0.0	16.0	poorsig	27377235	27380790	27380790	-	127.283	rs1260326	ZNF513	protein_coding	0.0	.	.	.	.	-13.474215468337864	0.0	93.33574254652687	1.9097011416987888	0.0246953674833064	poorsig	2	0		0	0	.	0	0	.	-0.0007600082262827	0.203967574478847	-2.94897225781786	-0.7521673464034286	9.0	-0.5538757133830263	0.5531157051567436	10.0	-0.24159991303761252	0.4455674875164595	6.0
2	27275433	27695366	rs1260326	20	419.933	HR	GCKR	0.0	16.0	poorsig	27381195	27409591	27409591	-	98.482	rs1260326	PPM1G	protein_coding	0.0	.	.	.	.	-13.296447395072256	0.0	92.5335917232532	1.9097011416987888	0.0132266393007776	poorsig	15	3	CAV1:coloc;FBXL17;TLE3	0	0	.	0	0	.	0.0349045646609847	0.2358433231751571	-3.5733550078259153	-0.7521673464034286	14.0	-0.5182111404957589	0.5531157051567436	7.0	-0.20972416434130242	0.4455674875164595	5.0
2	27275433	27695366	rs1260326	20	419.933	HR	GCKR	0.0	16.0	poorsig	27427790	27442259	27427790	+	80.283	rs1260326	NRBP1	protein_coding	0.0	.	.	.	.	-13.184117921603946	0.0	93.05859786475696	1.9097011416987888	0.025017323870975	poorsig	3	0		0	0	.	0	0	.	-0.1053917124707493	0.128365700409333	-2.936019392853854	-0.7521673464034286	8.0	-0.6585074176274929	0.5531157051567436	18.0	-0.31720178710712654	0.4455674875164595	9.0
2	27275433	27695366	rs1260326	20	419.933	HR	GCKR	0.0	16.0	poorsig	27442366	27446481	27442366	+	65.707	rs1260326	KRTCAP3	protein_coding	0.0	.	.	.	.	-13.094150648387062	0.0	93.89231528830322	1.9097011416987888	0.0630074665785014	poorsig	0	0		0	0	.	0	0	.	0.2854031422853062	0.0128324503700828	-2.0123346960907047	-0.7521673464034286	4.0	-0.26771256287143735	0.5531157051567436	2.0	-0.43273503714637673	0.4455674875164595	13.0
2	27275433	27695366	rs1260326	20	419.933	HR	GCKR	0.0	16.0	poorsig	27444377	27489805	27444377	+	63.696	rs1260326	IFT172	protein_coding	0.0	.	.	.	.	-13.081738176759789	0.0	93.33574254652687	1.9097011416987888	0.0365650536634188	poorsig	2	0		0	0	.	0	0	.	0.0640399563864756	0.4219730653347749	-2.5564949662397836	-0.7521673464034286	7.0	-0.489075748770268	0.5531157051567436	6.0	-0.023594422181684616	0.4455674875164595	4.0
2	27275433	27695366	rs1260326	20	419.933	HR	GCKR	0.0	16.0	poorsig	27491883	27495200	27495200	-	12.873	rs1260326	FNDC4	protein_coding	0.71	signet	.	.	signet+	-12.768043972128767	0.0	95.57854330813564	1.9097011416987888	0.4713438794358111	poorsig	4	3	CAV1:coloc;NDUFB3;PPP1R10	0	0	.	0	0	.	-0.2852032517652445	-0.0974308943315758	0.0	-0.7521673464034286	1.0	-0.8383189569219881	0.5531157051567436	20.0	-0.5429983818480353	0.4455674875164595	19.0
2	27275433	27695366	rs1260326	20	419.933	HR	GCKR	0.0	16.0	poorsig	27496839	27523684	27496839	+	11.234	rs1260326	GCKR	protein_coding	0.0	.	mindist	.	.	-12.757927591722453	0.0	93.61364751256691	1.9097011416987888	0.0667402699033185	mindist	1	0		0	0	.	0	0	.	-0.0445357087960914	-0.0765259350639337	-1.9547794151623918	-0.7521673464034286	3.0	-0.5976514139528349	0.5531157051567436	13.0	-0.5220934225803933	0.4455674875164595	17.0
2	27275433	27695366	rs1260326	20	419.933	HR	GCKR	0.0	16.0	poorsig	27537386	27582720	27537386	+	29.313	rs1260326	C2orf16	protein_coding	0.29	.	.	.	.	-12.869516390603357	0.0	93.89231528830322	1.9097011416987888	0.0788768278239183	poorsig	0	0		0	0	.	0	0	.	-0.0528346161548318	-0.1846056605514678	-1.7877004383069992	-0.7521673464034286	2.0	-0.6059503213115753	0.5531157051567436	15.0	-0.6301731480679273	0.4455674875164595	20.0
2	27275433	27695366	rs1260326	20	419.933	HR	GCKR	0.0	16.0	poorsig	27582969	27623217	27582969	+	74.896	rs1260326	ZNF512	protein_coding	0.0	.	.	.	.	-13.150867804917656	0.0	91.51349889754988	1.9097011416987888	0.005516368090951	poorsig	12	1	TBX5	0	0	.	0	0	.	-0.1616642068487751	0.0588537249586891	-4.447868243374645	-0.7521673464034286	19.0	-0.7147799120055187	0.5531157051567436	19.0	-0.3867137625577704	0.4455674875164595	11.0
2	27275433	27695366	rs1260326	20	419.933	HR	GCKR	0.0	16.0	poorsig	27628247	27651511	27628247	+	120.174	rs1260326	GPN1	protein_coding	0.0	.	.	.	.	-13.4303366713223	0.0	92.23170045811897	1.9097011416987888	0.0085544565696488	poorsig	6	0		0	0	.	0	0	.	0.0252339610440844	-0.0111416515021701	-4.0091355492102165	-0.7521673464034286	18.0	-0.5278817441126592	0.5531157051567436	9.0	-0.45670913901862964	0.4455674875164595	16.0
2	27275433	27695366	rs1260326	20	419.933	HR	GCKR	0.0	16.0	poorsig	27625638	27629012	27629012	-	120.939	rs1260326	CCDC121	protein_coding	0.0	.	.	.	.	-13.435058471817014	0.0	93.89231528830322	1.9097011416987888	0.0448061502810684	poorsig	0	0		0	0	.	0	0	.	0.1141513873916937	-0.0035016373555163	-2.353242519520663	-0.7521673464034286	6.0	-0.43896431776504985	0.5531157051567436	4.0	-0.4490691248719758	0.4455674875164595	15.0
2	27275433	27695366	rs1260326	20	419.933	HR	GCKR	0.0	16.0	poorsig	27663426	27695366	27663426	+	155.353	rs1260326	SLC4A1AP	protein_coding	0.0	.	.	.	.	-13.647471598908524	0.0	92.78221095435164	1.9097011416987888	0.0119392101240905	poorsig	4	0		0	0	.	0	0	.	-0.0701840363239353	0.0096141813620426	-3.6757599805637735	-0.7521673464034286	15.0	-0.6232997414806789	0.5531157051567436	16.0	-0.4359533061544169	0.4455674875164595	14.0
2	27275433	27695366	rs1260326	20	419.933	HR	GCKR	0.0	16.0	poorsig	27650809	27663840	27663840	-	155.767	rs1260326	SUPT7L	protein_coding	0.0	.	.	.	.	-13.650026926235077	0.0	93.05859786475696	1.9097011416987888	0.0156999815170204	poorsig	3	0		0	0	.	0	0	.	-0.0117529182592039	0.1366651401875065	-3.401928397484986	-0.7521673464034286	12.0	-0.5648686234159475	0.5531157051567436	11.0	-0.30890234732895305	0.4455674875164595	8.0
2	36355778	36646087	rs7562790	2	290.309	QRS	FEZ2	0.0	2.0	poorsig	36355778	36551135	36355778	+	90.634	rs7562790	CRIM1	protein_coding	1.0	signet	.	.	signet+	-13.24800727705592	0.0	95.57854330813564	1.9097011416987888	0.6293494500453147	poorsig	1	0		0	0	.	0	0	.	-0.0163193671091618	0.4727247666614313	0.0	-0.4630686120905364	1.0	-0.0494820837646189	0.0331627166554571	2.0	0.0	0.4727247666614313	1.0
2	36355778	36646087	rs7562790	2	290.309	QRS	FEZ2	0.0	2.0	poorsig	36531805	36646087	36531805	+	85.393	rs7562790	FEZ2	protein_coding	0.0	.	mindist	.	.	-13.215658314450977	0.0	95.01676738349812	1.9097011416987888	0.3706505499546852	mindist	3	0		0	0	.	0	0	.	0.0331627166554571	0.0019804639093491	-0.5294269620325595	-0.4630686120905364	2.0	0.0	0.0331627166554571	1.0	-0.47074430275208223	0.4727247666614313	2.0
2	36965723	37253403	rs17020136+rs3770770	8	287.68	QRS	STRN	0.0	6.0	poorsig	36837698	36966536	36966536	-	0.813	rs3770770	STRN	protein_coding	0.89	signet	mindist	.	signet+	-12.693606176094493	0.0	95.57854330813564	1.9097011416987888	0.4155583766397279	mindist	8	3	CALM1:omim;CAV1:coloc;RASSF3	0	0	.	0	0	.	0.0773832819756014	0.1242266825976244	0.0	-0.8781321772275944	1.0	0.0	0.0773832819756014	1.0	-0.19548180244517357	0.319708485042798	2.0
2	36965723	37253403	rs17020136+rs3770770	8	287.68	QRS	STRN	0.0	6.0	poorsig	36968383	37084372	36968383	+	2.66	rs3770770	HEATR5B	protein_coding	0.11	.	.	.	.	-12.705006392452312	0.0	94.72646373419998	1.9097011416987888	0.175237695348987	poorsig	1	0		0	0	.	0	0	.	0.0339272371933794	0.0460887599235912	-0.8634797902934822	-0.8781321772275944	2.0	-0.043456044782222	0.0773832819756014	4.0	-0.2736197251192068	0.319708485042798	3.0
2	36965723	37253403	rs17020136+rs3770770	8	287.68	QRS	STRN	0.0	6.0	poorsig	37084518	37099244	37084518	+	63.646	rs17020136	GPATCH11	protein_coding	0.0	.	.	.	.	-13.081429562348369	0.0	94.72646373419998	1.9097011416987888	0.120267706021062	poorsig	1	0		0	0	.	0	0	.	0.0468139796220134	0.0329553595599357	-1.2399029601895255	-0.8781321772275944	4.0	-0.030569302353588006	0.0773832819756014	2.0	-0.28675312548286225	0.319708485042798	4.0
2	36965723	37253403	rs17020136+rs3770770	8	287.68	QRS	STRN	0.0	6.0	poorsig	37099210	37157522	37157522	-	136.65	rs17020136	EIF2AK2	protein_coding	0.0	.	.	.	.	-13.53203129217311	0.0	91.79179600794924	1.9097011416987888	0.0040732886100659	poorsig	14	1	MAP3K7	0	0	.	0	0	.	-0.0634776738437837	0.319708485042798	-4.625172416265035	-0.8781321772275944	7.0	-0.1408609558193851	0.0773832819756014	6.0	0.0	0.319708485042798	1.0
2	36965723	37253403	rs17020136+rs3770770	8	287.68	QRS	STRN	0.0	6.0	poorsig	37196488	37216193	37196488	+	175.616	rs17020136	CEBPZOS	protein_coding	0.0	.	.	.	.	-13.772540675280212	0.0	95.00726552538362	1.9097011416987888	0.0797910082724352	poorsig	0	0		0	0	.	0	0	.			-1.650212281937741	-0.8781321772275944	5.0		0.0773832819756014			0.319708485042798
2	36965723	37253403	rs17020136+rs3770770	8	287.68	QRS	STRN	0.0	6.0	poorsig	37167820	37196598	37196598	-	175.726	rs17020136	SULT6B1	protein_coding	0.0	.	.	.	.	-13.773219626985334	0.0	95.00726552538362	1.9097011416987888	0.0797368524180001	poorsig	0	0		0	0	.	0	0	.	-0.0193092790603282	-0.2057739970883791	-1.6508912336428674	-0.8781321772275944	6.0	-0.0966925610359296	0.0773832819756014	5.0	-0.5254824821311771	0.319708485042798	7.0
2	36965723	37253403	rs17020136+rs3770770	8	287.68	QRS	STRN	0.0	6.0	poorsig	37201612	37231596	37231596	-	210.724	rs17020136	CEBPZ	protein_coding	0.0	.	.	.	.	-13.98923737040222	0.0	90.9804815516	1.9097011416987888	0.0011456018715532	poorsig	16	1	TCF7L2	0	0	.	0	0	.	0.0340111706430958	-0.0496230627646039	-5.893692950843435	-0.8781321772275944	8.0	-0.043372111332505604	0.0773832819756014	3.0	-0.36933154780740185	0.319708485042798	5.0
2	36965723	37253403	rs17020136+rs3770770	8	287.68	QRS	STRN	0.0	6.0	poorsig	37231631	37253403	37231631	+	210.759	rs17020136	NDUFAF7	protein_coding	0.0	.	.	.	.	-13.989453400490214	0.0	95.66657582066132	1.9097011416987888	0.1241894708181684	poorsig	1	1	NPPA	0	0	.	0	0	.	-0.094032785528154	-0.0760497252125297	-1.2078147118700429	-0.8781321772275944	3.0	-0.1714160675037554	0.0773832819756014	7.0	-0.39575821025532765	0.319708485042798	6.0
2	39779267	40126137	rs6544311	1	346.87	QT	THUMPD2	0.0	1.0	poorsig	39736060	39779267	39779267	-	346.87	rs6544311	THUMPD2	protein_coding	1.0	signet	mindist	.	signet+	-14.829569723543411	0.0	95.57854330813564	1.9097011416987888	1.0	mindist	1	0		0	0	.	0	0	.	-0.0891539514615686	-0.1127279401667428	0.0	0.0	1.0	0.0	-0.0891539514615686	1.0	0.0	-0.1127279401667428	1.0
2	40525842	40611053	rs12997023	1	85.211	QT	SLC8A1	0.0	1.0	poorsig	40097270	40611053	40611053	-	85.211	rs12997023	SLC8A1	protein_coding	1.0	signet	mindist	.	signet+	-13.21453495799341	0.0	95.57854330813564	1.9097011416987888	1.0	mindist	8	6	ANK2:omim;ATP2A2;CACNA2D1:omim;CAV3:omim;GJA1;PDE3A	0	0	.	0	0	.	1.5088744828317988	1.00797530779903	0.0	0.0	1.0	0.0	1.5088744828317988	1.0	0.0	1.00797530779903	1.0
2	47176921	47176921	locus_CALM2	1	0.0		CALM2	1.0	1.0	.	47160084	47176921	47176921	-	0.0		CALM2	omim	1.0	signet	mindist	omim	signet+	-12.688588105764817	2.6813310543687003	95.57854330813564	1.9097011416987888	1.0	.	26	20	AKAP9:omim;CACNA1C:omim;CAMK2D:coloc;CAMKV;CAV3:omim;CRHR1;GJA1;IQGAP3;JOSD1;KCNE1:omim;KCNN2;KCNQ1:exome,omim;MAP3K7;OBSCN;PAM;RIOK3;RYR2:omim;SCN10A:coloc,exome,omim;SPATA17;TTN:exome	0	0	.	0	0	.	-0.2729881185274131	-0.0405967773495981	0.0	0.0	1.0	0.0	-0.2729881185274131	1.0	0.0	-0.0405967773495981	1.0
2	59779570	60554467	rs12713404	1	774.897	HR	BCL11A	0.0	1.0	poorsig	60450520	60554467	60554467	-	774.897	rs12713404	BCL11A	protein_coding	1.0	signet	mindist	.	signet+	-17.471475737072737	0.0	95.57854330813564	1.9097011416987888	1.0	mindist	1	0		0	0	.	0	0	.	0.4012096944112665	0.2482567331888902	0.0	0.0	1.0	0.0	0.4012096944112665	1.0	0.0	0.2482567331888902	1.0
2	66433452	66573869	rs4430933+rs62144050	1	140.417	HR+PR	MEIS1	0.0	1.0	poorsig	66433452	66573869	66433452	+	64.478	rs62144050	MEIS1	protein_coding	1.0	signet	mindist	.	signet+	-13.08656490615438	0.0	95.57854330813564	1.9097011416987888	1.0	mindist	4	3	CREBBP;PBX3;XCL1	0	0	.	0	0	.	0.1618959265031659	1.3119357279160893	0.0	0.0	1.0	0.0	0.1618959265031659	1.0	0.0	1.3119357279160893	1.0
2	71453561	71686763	rs7595140	1	233.202	JT	DYSF	0.0	1.0	poorsig	71453561	71686763	71453561	+	98.06	rs7595140	DYSF	protein_coding	1.0	signet	mindist	.	signet+	-13.29384268943988	0.0	95.57854330813564	1.9097011416987888	1.0	mindist	4	2	CAV3:omim;TTN:exome	0	0	.	0	0	.	0.3119638505743244	0.2752682233585238	0.0	0.0	1.0	0.0	0.3119638505743244	1.0	0.0	0.2752682233585238	1.0
2	102619553	103019900	rs2732860	3	400.347	PR	TMEM182	1.0	1.0	coloc	102619553	102711355	102619553	+	162.322	rs2732860	SLC9A2	protein_coding	0.0	.	.	.	.	-13.690486275572113	0.0	95.57854330813564	1.9839630046310008	0.0567385060463753	poorsig	0	0		1	1	SP3	0	0	.	-0.1289240778358439	-0.0655167291256699	-2.7050537509471018	-0.16424842881458393	3.0	-0.2528074565229866	0.1238833786871427	2.0	-0.1693679467591788	0.1038512176335089	2.0
2	102619553	103019900	rs2732860	3	400.347	PR	TMEM182	1.0	1.0	coloc	102714630	102736888	102714630	+	67.245	rs2732860	MFSD9	protein_coding	0.0	.	.	.	.	-13.103643627682311	0.0	95.57854330813564	1.9097011416987888	0.0947302978591168	poorsig	0	0		0	0	.	0	0	.	-0.1878370573457288	-0.1499692391365083	-2.19247296598951	-0.16424842881458393	2.0	-0.31172043603287153	0.1238833786871427	3.0	-0.2538204567700172	0.1038512176335089	3.0
2	102619553	103019900	rs2732860	3	400.347	PR	TMEM182	1.0	1.0	coloc	102736905	103019900	102736905	+	44.97	rs2732860	TMEM182	protein_coding	1.0	signet	mindist	coloc	signet+	-12.96615590739512	2.054985245702309	95.57854330813564	1.9097011416987888	0.8485311960945078	coloc	0	0		0	0	.	0	0	.	0.1238833786871427	0.1038512176335089	0.0	-0.16424842881458393	1.0	0.0	0.1238833786871427	1.0	0.0	0.1038512176335089	1.0
2	123408943	124921219	rs1439840	1	1512.276	JT	CNTNAP5	0.0	0.0	poorsig	124025287	124921219	124025287	+	616.344	rs1439840	CNTNAP5	protein_coding	1.0	signet	mindist	.	signet+	-16.492840921598212	0.0	95.57854330813564	1.9097011416987888	1.0	mindist	0	0		0	0	.	0	0	.	-0.2481205956028077	-0.3201414989222232	0.0	0.0	1.0	0.0	-0.2481205956028077	1.0	0.0	-0.3201414989222232	1.0
2	147715326	147930826	rs1606812	1	215.5	JT	ACVR2A	0.0	1.0	poorsig	147844517	147930826	147844517	+	129.191	rs1606812	ACVR2A	protein_coding	1.0	signet	mindist	.	signet+	-13.485992194277614	0.0	95.57854330813564	1.9097011416987888	1.0	mindist	5	1	BMP2	0	0	.	0	0	.	0.2921290209460994	0.1752487207683167	0.0	0.0	1.0	0.0	0.2921290209460994	1.0	0.0	0.1752487207683167	1.0
2	158968640	159286703	rs17494056	2	318.063	HR	WDSUB1	0.0	1.0	poorsig	158968640	159232659	158968640	+	227.58	rs17494056	TANC1	protein_coding	0.0	.	.	.	.	-14.093277460779817	0.0	95.38978206185767	1.9097011416987888	0.2621229689131826	poorsig	4	1	GBF1	0	0	.	0	0	.	0.2657833954116393	0.4763422759554543	-1.0349634455243264	-0.303978092808684	2.0	0.0	0.2657833954116393	1.0	0.0	0.4763422759554543	1.0
2	158968640	159286703	rs17494056	2	318.063	HR	WDSUB1	0.0	1.0	poorsig	159235798	159286703	159286703	-	90.483	rs17494056	WDSUB1	protein_coding	1.0	signet	mindist	.	signet+	-13.247075261533434	0.0	95.57854330813564	1.9097011416987888	0.7378770310868173	mindist	0	0		0	0	.	0	0	.	0.1509840258461073	-0.0330043806014137	0.0	-0.303978092808684	1.0	-0.11479936956553202	0.2657833954116393	2.0	-0.5093466565568681	0.4763422759554543	2.0
2	163518692	163736012	rs13018106	1	217.32	PR	FIGN	0.0	0.0	poorsig	163593396	163736012	163736012	-	217.32	rs13018106	FIGN	protein_coding	1.0	signet	mindist	.	signet+	-14.029949783556622	0.0	95.57854330813564	1.9097011416987888	1.0	mindist	0	0		0	0	.	0	0	.	-0.2061600463822333	0.5126902901896402	0.0	0.0	1.0	0.0	-0.2061600463822333	1.0	0.0	0.5126902901896402	1.0
2	173877880	173965373	rs1047640+rs938291	1	87.493	QT	SP3	0.0	1.0	poorsig	173880850	173965373	173880850	+	2.97	rs938291	SP3	protein_coding	1.0	signet	mindist	.	signet+	-12.706919801803108	0.0	95.57854330813564	1.9097011416987888	1.0	mindist	6	1	CREBBP	0	0	.	9	3	ATP2A2;CDH2;IGFBP3	0.0822488114020533	0.3881229719215502	0.0	0.0	1.0	0.0	0.0822488114020533	1.0	0.0	0.3881229719215502	1.0
2	174395712	175005381	rs1991601+rs564190295	6	609.669	QRS	WIPF1	0.0	4.0	poorsig	174348022	174395712	174395712	-	207.329	rs1991601	CIR1	protein_coding	0.0	.	.	.	.	-13.968282451866866	0.0	95.01630929109554	1.9097011416987888	0.0813161140237893	poorsig	2	0		0	0	.	0	0	.	0.2459934416880022	-0.0158342435905946	-1.1262700599260285	-1.3831410176676022	6.0	-0.19559833347375744	0.4415917751617596	4.0	-0.3055261151788445	0.2896918715882499	5.0
2	174395712	175005381	rs1991601+rs564190295	6	609.669	QRS	WIPF1	0.0	4.0	poorsig	174395730	174429575	174395730	+	207.311	rs1991601	SCRN3	protein_coding	0.0	.	.	.	.	-13.968171350678755	0.0	95.57854330813564	1.9097011416987888	0.1426921224830516	poorsig	0	0		0	0	.	0	0	.	0.1171531343274186	0.0312547503111185	-0.56392494169782	-1.3831410176676022	4.0	-0.32443864083434104	0.4415917751617596	6.0	-0.25843712127713137	0.2896918715882499	3.0
2	174395712	175005381	rs1991601+rs564190295	6	609.669	HR+QRS	WIPF1	0.0	4.0	poorsig	174431571	174487094	174487094	-	115.947	rs1991601	GPR155	protein_coding	1.0	signet	.	.	signet+	-13.404246408980931	0.0	95.57854330813564	1.9097011416987888	0.2507895801174482	poorsig	0	0		0	0	.	0	0	.	0.1389504675609719	0.0747657203240082	0.0	-1.3831410176676022	1.0	-0.3026413076007877	0.4415917751617596	5.0	-0.2149261512642417	0.2896918715882499	2.0
2	174395712	175005381	rs1991601+rs564190295	6	609.669	HR+QRS	WIPF1	0.0	4.0	poorsig	174559572	174682916	174682916	-	0.029	rs564190295	WIPF1	protein_coding	0.0	.	mindist	.	.	-12.68876710212344	0.0	94.7363386432633	1.9097011416987888	0.2209394988767375	mindist	3	0		0	0	.	0	0	.	0.2538386783980721	-0.0149551839236865	-0.12672535801483775	-1.3831410176676022	2.0	-0.1877530967636875	0.4415917751617596	3.0	-0.3046470555119364	0.2896918715882499	4.0
2	174395712	175005381	rs1991601+rs564190295	6	609.669	HR+QRS	WIPF1	0.0	4.0	poorsig	174747592	174787935	174747592	+	64.647	rs564190295	CHRNA1	protein_coding	0.0	.	.	.	.	-13.087608022864975	0.0	95.01630929109554	1.9097011416987888	0.1961772584535296	poorsig	2	0		0	0	.	0	0	.	0.4415917751617596	-0.2888118123396346	-0.24559563092414294	-1.3831410176676022	3.0	0.0	0.4415917751617596	1.0	-0.5785036839278845	0.2896918715882499	6.0
2	174395712	175005381	rs1991601+rs564190295	6	609.669	HR+QRS	WIPF1	0.0	4.0	poorsig	174798809	175005381	174798809	+	115.864	rs564190295	CHN1	protein_coding	0.0	.	.	.	.	-13.40373410905798	0.0	94.7363386432633	1.9097011416987888	0.1080854260454437	poorsig	3	0		0	0	.	0	0	.	0.2614752629747295	0.2896918715882499	-0.8416923649493815	-1.3831410176676022	5.0	-0.18011651218703012	0.4415917751617596	2.0	0.0	0.2896918715882499	1.0
2	178478600	179050137	rs10497520+rs10497529+rs151041685+rs34819099+rs72648998+rs7561149+rs922984	4	571.537	JT+QT	TTN	1.0	4.0	exome	178463664	178478600	178478600	-	232.184	rs72648998	FKBP7	protein_coding	0.0	.	.	.	.	-14.121694675783282	0.0	92.51218918604594	1.9097011416987888	0.000219558186533	poorsig	5	1	PBX3	0	0	.	0	0	.	-0.2063409034030378	-0.0044500984398852	-8.422078817669036	-0.001814456198580951	4.0	-1.3471931308527099	1.140852227449672	4.0	-0.3517227399441061	0.3472726415042209	3.0
2	178478600	179050137	rs10497520+rs10497529+rs151041685+rs34819099+rs72648998+rs7561149+rs922984	4	571.537	JT+QT	TTN	1.0	4.0	exome	178480457	178516463	178480457	+	230.327	rs72648998	PLEKHA3	protein_coding	0.0	.	.	.	.	-14.110232736543178	0.0	92.68195831616626	1.9097011416987888	0.0002631826699049	poorsig	1	0		0	0	.	0	0	.	0.0334053021683759	-0.0917635998347801	-8.240847748308699	-0.001814456198580951	3.0	-1.107446925281296	1.140852227449672	3.0	-0.439036241339001	0.3472726415042209	4.0
2	178478600	179050137	rs10497520+rs10497529+rs151041685+rs34819099+rs72648998+rs7561149+rs922984	4	571.537	HR+JT+PR+QT	TTN	1.0	4.0	exome	178525989	178830802	178830802	-	5.673	rs7561149	TTN	protein_coding	1.0	signet	mindist	exome	signet+	-12.723603496884424	3.957633516680198	95.57854330813564	1.9097011416987888	0.9981871889319112	exome	21	9	CALM1:omim;CALM2:omim;CALM3:omim;CAV3:omim;DYSF;KCNH2:exome,omim;OBSCN;PAM;TLE3	0	0	.	0	0	.	1.140852227449672	0.2679735707216621	0.0	-0.001814456198580951	1.0	0.0	1.140852227449672	1.0	-0.07929907078255877	0.3472726415042209	2.0
2	178478600	179050137	rs10497520+rs10497529+rs151041685+rs34819099+rs72648998+rs7561149+rs922984	4	571.537	HR+QT	TTN	1.0	4.0	exome	178829757	179050137	179050137	-	74.976	rs10497529	CCDC141	protein_coding	0.0	.	.	.	.	-13.151361587975927	0.0	93.3432258246788	1.9097011416987888	0.0013300702116506	poorsig	2	1	CAV3:omim	0	0	.	0	0	.	0.7646115260402765	0.3472726415042209	-6.620709091228538	-0.001814456198580951	2.0	-0.3762407014093955	1.140852227449672	2.0	0.0	0.3472726415042209	1.0
2	187377642	187565760	rs62172372	2	188.118	HR	CALCRL	0.0	2.0	poorsig	187341964	187448460	187448460	-	70.818	rs62172372	CALCRL	protein_coding	0.36	.	mindist	.	.	-13.12569721352232	0.0	95.57854330813564	1.9097011416987888	0.7375028782222566	mindist	1	1	ADM	0	0	.	0	0	.	-0.1606336264669747	0.4842266986943013	0.0	-0.30448528810153136	1.0	0.0	-0.1606336264669747	1.0	0.0	0.4842266986943013	1.0
2	187377642	187565760	rs62172372	2	188.118	HR	CALCRL	0.0	2.0	poorsig	187464230	187565760	187464230	+	86.588	rs62172372	TFPI	protein_coding	0.64	signet	.	.	signet+	-13.223034198883887	0.0	94.64285041993196	1.9097011416987888	0.2624971217777435	poorsig	1	0		0	0	.	0	0	.	-0.2529451621268755	-0.2454369201119372	-1.0330298735652548	-0.30448528810153136	2.0	-0.0923115356599008	-0.1606336264669747	2.0	-0.7296636188062385	0.4842266986943013	2.0
2	191678068	191847088	rs12468579	2	169.02	JT	CAVIN2	0.0	2.0	poorsig	191678068	191741097	191678068	+	154.196	rs12468579	NABP1	protein_coding	0.0	.	.	.	.	-13.640330261428288	0.0	95.10625610008488	1.9097011416987888	0.2087409563552135	poorsig	1	0		0	0	.	0	0	.	0.0940022210732893	0.0556090673741312	-1.3325313630167133	-0.23412987602219734	2.0	0.0	0.0940022210732893	1.0	0.0	0.0556090673741312	1.0
2	191678068	191847088	rs12468579	2	169.02	JT	CAVIN2	0.0	2.0	poorsig	191834310	191847088	191847088	-	14.824	rs12468579	CAVIN2	protein_coding	1.0	signet	mindist	.	signet+	-12.78008610646234	0.0	95.57854330813564	1.9097011416987888	0.7912590436447865	mindist	6	2	CAV1:coloc;PRKCA:coloc	0	0	.	0	0	.			0.0	-0.23412987602219734	1.0		0.0940022210732893			0.0556090673741312
2	200295976	200584096	rs295140	3	288.12	QT	SPATS2L	1.0	3.0	coloc	200305881	200482264	200305881	+	9.905	rs295140	SPATS2L	protein_coding	1.0	signet	mindist	coloc	signet+	-12.749724620666932	2.054985245702309	95.57854330813564	1.9097011416987888	0.9367969411865584	coloc	4	1	FGFR1	0	0	.	0	0	.	0.3446603308724848	0.2754838127466572	0.0	-0.06528873187629317	1.0	0.0	0.3446603308724848	1.0	0.0	0.2754838127466572	1.0
2	200295976	200584096	rs295140	3	288.12	QT	SPATS2L	1.0	3.0	coloc	200510008	200584096	200510008	+	214.032	rs295140	SGO2	protein_coding	0.0	.	.	.	.	-14.009655299861706	0.0	95.57854330813564	1.9097011416987888	0.0340404874053517	poorsig	4	1	CASQ2:omim	0	0	.	0	0	.			-3.3149159248970794	-0.06528873187629317	2.0		0.3446603308724848			0.2754838127466572
2	200295976	200584096	rs295140	3	288.12	QT	SPATS2L	1.0	3.0	coloc	200488958	200519784	200519784	-	223.808	rs295140	KCTD18	protein_coding	0.0	.	.	.	.	-14.06999558958236	0.0	95.48421906161926	1.9097011416987888	0.0291625714080901	poorsig	1	0		0	0	.	0	0	.	-0.008170721641851	-0.0415407701529949	-3.4695804611341146	-0.06528873187629317	3.0	-0.35283105251433583	0.3446603308724848	2.0	-0.3170245828996521	0.2754838127466572	2.0
2	200810594	201361836	rs1106399	10	551.242	JT	ORC2	0.0	9.0	poorsig	200810594	200827338	200810594	+	193.243	rs1106399	BZW1	protein_coding	0.0	.	.	.	.	-13.881339599881889	0.0	93.7107353530763	1.9097011416987888	0.034660454718205	poorsig	4	0		0	0	.	0	0	.	-0.0573474431324197	-0.308225116913828	-2.6433374540907417	-0.7188184212957351	6.0	-0.3422557321334676	0.2849082890010479	5.0	-0.5146615239505439	0.2064364070367159	10.0
2	200810594	201361836	rs1106399	10	551.242	JT	ORC2	0.0	9.0	poorsig	200853009	200864691	200864691	-	139.146	rs1106399	CLK1	protein_coding	0.0	.	.	.	.	-13.54743732359115	0.0	93.3550599332134	1.9097011416987888	0.0339139440941244	poorsig	12	2	ELP6;FAT1:coloc	0	0	.	0	0	.	0.008281110997232	0.1299368501887601	-2.6651105976629186	-0.7188184212957351	7.0	-0.2766271780038159	0.2849082890010479	4.0	-0.07649955684795579	0.2064364070367159	3.0
2	200810594	201361836	rs1106399	10	551.242	JT	ORC2	0.0	9.0	poorsig	200870907	200889303	200889303	-	114.534	rs1106399	PPIL3	protein_coding	0.0	.	.	.	.	-13.39552496571423	0.0	94.2675748980577	1.9097011416987888	0.0983225679048489	poorsig	2	0		0	0	.	0	0	.	0.0851567803900033	-0.1715103441308074	-1.6006832749416875	-0.7188184212957351	3.0	-0.19975150861104463	0.2849082890010479	3.0	-0.3779467511675233	0.2064364070367159	7.0
2	200810594	201361836	rs1106399	10	551.242	JT	ORC2	0.0	9.0	poorsig	200889327	200903938	200889327	+	114.51	rs1106399	NIF3L1	protein_coding	0.0	.	.	.	.	-13.39537683079675	0.0	92.1595557038058	1.9097011416987888	0.0119458331047964	poorsig	12	1	DCTD	0	0	.	0	0	.	-0.0725689093118163	-0.0646104538857564	-3.7085543342761236	-0.7188184212957351	9.0	-0.35747719831286423	0.2849082890010479	6.0	-0.2710468609224723	0.2064364070367159	6.0
2	200810594	201361836	rs1106399	10	551.242	JT	ORC2	0.0	9.0	poorsig	200908977	200963680	200963680	-	40.157	rs1106399	ORC2	protein_coding	0.0	.	mindist	.	.	-12.93644868415192	0.0	92.88115480508696	1.9097011416987888	0.038896713894498	mindist	7	0		0	0	.	0	0	.	-0.110444508002813	0.1779891631323378	-2.5280270863501215	-0.7188184212957351	4.0	-0.39535279700386095	0.2849082890010479	7.0	-0.028447243904378083	0.2064364070367159	2.0
2	200810594	201361836	rs1106399	10	551.242	JT	ORC2	0.0	9.0	poorsig	201071433	201085750	201071433	+	67.596	rs1106399	NDUFB3	protein_coding	0.71	signet	.	.	signet+	-13.105810100850473	0.0	95.57854330813564	1.9097011416987888	0.4873277319780175	poorsig	4	2	CAV3:omim;FNDC4	0	0	.	0	0	.	-0.2913141300593943	-0.1793170608394303	0.0	-0.7188184212957351	1.0	-0.5762224190604422	0.2849082890010479	10.0	-0.38575346787614617	0.2064364070367159	8.0
2	200810594	201361836	rs1106399	10	551.242	JT	ORC2	0.0	9.0	poorsig	200973718	201071671	201071671	-	67.834	rs1106399	FAM126B	protein_coding	0.29	.	.	.	.	-13.107279105448828	0.0	94.82746657151978	1.9097011416987888	0.2296120433011947	poorsig	0	0		0	0	.	0	0	.	-0.1377324309516883	0.118017861938949	-0.7525457412142063	-0.7188184212957351	2.0	-0.4226407199527362	0.2849082890010479	8.0	-0.08841854509776689	0.2064364070367159	4.0
2	200810594	201361836	rs1106399	10	551.242	JT	ORC2	0.0	9.0	poorsig	201116154	201176687	201116154	+	112.317	rs1106399	CFLAR	protein_coding	0.0	.	.	.	.	-13.38184100271191	0.0	92.88115480508696	1.9097011416987888	0.0249161815232989	poorsig	6	0		0	0	.	0	0	.	0.2156952078081567	0.2064364070367159	-2.9734194049101044	-0.7188184212957351	8.0	-0.06921308119289121	0.2849082890010479	2.0	0.0	0.2064364070367159	1.0
2	200810594	201361836	rs1106399	10	551.242	JT	ORC2	0.0	9.0	poorsig	201182872	201229428	201182872	+	179.035	rs1106399	CASP10	protein_coding	0.0	.	.	.	.	-13.793643728733048	0.0	93.63036679604647	1.9097011416987888	0.0349153554859727	poorsig	10	2	MYLIP;RIOK3	0	0	.	0	0	.	-0.1417670566320495	-0.2041535680848112	-2.6360101399717335	-0.7188184212957351	5.0	-0.4266753456330974	0.2849082890010479	9.0	-0.41058997512152706	0.2064364070367159	9.0
2	200810594	201361836	rs1106399	10	551.242	JT	ORC2	0.0	9.0	poorsig	201233443	201361836	201233443	+	229.606	rs1106399	CASP8	protein_coding	0.0	.	.	.	.	-14.105782516730514	0.0	92.09235665425474	1.9097011416987888	0.0054891739950431	poorsig	17	3	PIK3C3;RFFL:coloc;SORBS1	0	0	.	0	0	.	0.2849082890010479	0.0595958041915376	-4.486159069760946	-0.7188184212957351	10.0	0.0	0.2849082890010479	1.0	-0.1468406028451783	0.2064364070367159	5.0
2	219195237	219641980	rs55910611+rs907683	23	446.743	HR	SPEG	2.0	18.0	omim	219195237	219209651	219195237	+	239.582	rs907683	ZFAND2B	protein_coding	0.0	.	.	.	.	-14.167357264096848	0.0	95.01630929109554	1.9097011416987888	0.0001701534706106	poorsig	2	0		0	0	.	0	0	.	0.0524019116272485	0.2643285497854369	-8.628762443278825	-0.050047316587755575	18.0	-0.9652551306493349	1.0176570422765834	9.0	-0.1446050946722609	0.4089336444576978	6.0
2	219195237	219641980	rs55910611+rs907683	23	446.743	HR	SPEG	2.0	18.0	omim	219209772	219218994	219209772	+	225.047	rs907683	ABCB6	protein_coding	0.0	.	.	.	.	-14.077643054697326	0.0	95.38978206185767	1.9097011416987888	0.0002703960614068	poorsig	4	1	CACNA2D1:omim	0	0	.	0	0	.	-0.0315131609401583	0.0086663234856314	-8.165575463117046	-0.050047316587755575	16.0	-1.0491702032167416	1.0176570422765834	15.0	-0.4002673209720664	0.4089336444576978	16.0
2	219195237	219641980	rs55910611+rs907683	23	446.743	HR	SPEG	2.0	18.0	omim	219219380	219229717	219229717	-	205.102	rs907683	ATG9A	protein_coding	0.0	.	.	.	.	-13.954536765982262	0.0	94.4571288786615	1.9097011416987888	0.0001203423844387	poorsig	4	0		0	0	.	0	0	.	0.0120512693852928	0.2074591638563244	-8.975122357598293	-0.050047316587755575	20.0	-1.0056057728912906	1.0176570422765834	14.0	-0.2014744806013734	0.4089336444576978	8.0
2	219195237	219641980	rs55910611+rs907683	23	446.743	HR	SPEG	2.0	18.0	omim	219229783	219236679	219229783	+	205.036	rs907683	ANKZF1	protein_coding	0.0	.	.	.	.	-13.954129394959187	0.0	95.57854330813564	1.9097011416987888	0.0003695044132928	poorsig	0	0		0	0	.	0	0	.	0.0220671036662482	0.1118917638747437	-7.853300557100727	-0.050047316587755575	13.0	-0.9955899386103352	1.0176570422765834	12.0	-0.2970418805829541	0.4089336444576978	10.0
2	219195237	219641980	rs55910611+rs907683	23	446.743	HR	SPEG	2.0	18.0	omim	219245455	219250337	219245455	+	189.364	rs907683	STK16	protein_coding	0.0	.	.	.	.	-13.857397293844	0.0	94.17867749489848	1.9097011416987888	0.0001003866240866	poorsig	5	0		0	0	.	0	0	.	0.0562037848708246	0.0850235508105454	-9.156434269223375	-0.050047316587755575	21.0	-0.9614532574057588	1.0176570422765834	8.0	-0.3239100936471524	0.4089336444576978	11.0
2	219195237	219641980	rs55910611+rs907683	23	446.743	HR	SPEG	2.0	18.0	omim	219236598	219245478	219245478	-	189.341	rs907683	GLB1L	protein_coding	0.0	.	.	.	.	-13.857255331214745	0.0	95.01630929109554	1.9097011416987888	0.0002320151638563	poorsig	2	0		0	0	.	0	0	.	-0.2459654096952726	-0.0209986875239667	-8.318660510396606	-0.050047316587755575	17.0	-1.263622451971856	1.0176570422765834	19.0	-0.42993233198166453	0.4089336444576978	17.0
2	219195237	219641980	rs55910611+rs907683	23	446.743	HR	SPEG	2.0	18.0	omim	219249710	219277902	219249710	+	185.109	rs907683	TUBA4A	protein_coding	0.0	.	.	.	.	-13.831134207432235	0.0	89.34889175898347	1.9097011416987888	8.232513833710001e-07	poorsig	27	3	CAV3:omim;FGFR1;GJA1	0	0	.	0	0	.	-0.0977264801009227	-0.028912902614699	-13.959956918725823	-0.050047316587755575	22.0	-1.1153835223775062	1.0176570422765834	18.0	-0.4378465470723968	0.4089336444576978	18.0
2	219195237	219641980	rs55910611+rs907683	23	446.743	HR	SPEG	2.0	18.0	omim	219253243	219272197	219253243	+	181.576	rs907683	TUBA4B	protein_coding	0.0	.	.	.	.	-13.809327513121366	0.0	94.4571288786615	1.9097011416987888	0.0001391496728124	poorsig	4	0		0	0	.	0	0	.			-8.829913104737601	-0.050047316587755575	19.0		1.0176570422765834			0.4089336444576978
2	219195237	219641980	rs55910611+rs907683	23	446.743	HR	SPEG	2.0	18.0	omim	219279342	219286898	219279342	+	155.477	rs907683	DNAJB2	protein_coding	0.0	.	.	.	.	-13.648236962648843	0.0	95.29704333695744	1.9097011416987888	0.0003786283607133	poorsig	1	0		0	0	.	0	0	.	0.2537856209715627	0.356902600825481	-7.828908095968675	-0.050047316587755575	12.0	-0.7638714213050206	1.0176570422765834	4.0	-0.052031043632216833	0.4089336444576978	2.0
2	219195237	219641980	rs55910611+rs907683	23	446.743	HR	SPEG	2.0	18.0	omim	219289623	219309648	219309648	-	125.171	rs907683	PTPRN	protein_coding	0.0	.	.	.	.	-13.461179595599525	0.0	95.01990872879998	1.9097011416987888	0.0003460135389826	poorsig	12	3	CAND2;SNTA1:omim;TRDN:omim	0	0	.	0	0	.	-0.2483544827036148	-0.0569640194218033	-7.918985337076839	-0.050047316587755575	14.0	-1.2660115249801982	1.0176570422765834	20.0	-0.4658976638795011	0.4089336444576978	19.0
2	219195237	219641980	rs55910611+rs907683	23	446.743	HR	SPEG	2.0	18.0	omim	219327407	219333177	219333177	-	101.642	rs907683	RESP18	protein_coding	0.0	.	.	.	.	-13.31595182587394	0.0	95.57854330813564	1.9097011416987888	0.0006994821344774	poorsig	0	0		0	0	.	0	0	.	-0.2497925502579817	-0.342535834413385	-7.215122988015444	-0.050047316587755575	8.0	-1.267449592534565	1.0176570422765834	21.0	-0.7514694788710827	0.4089336444576978	21.0
2	219195237	219641980	rs55910611+rs907683	23	446.743	HR+JT+QT	SPEG	2.0	18.0	omim	219372043	219400022	219400022	-	34.797	rs907683	DNPEP	protein_coding	0.0	.	.	.	.	-12.903365219247798	0.0	95.95225940701228	1.9097011416987888	0.001535548551716	poorsig	2	1	TNS3	0	0	.	0	0	.	-0.0507720998234355	0.2074715316623519	-6.428820282512622	-0.050047316587755575	4.0	-1.068429142100019	1.0176570422765834	16.0	-0.2014621127953459	0.4089336444576978	7.0
2	219195237	219641980	rs55910611+rs907683	23	446.743	HR+JT+QT	SPEG	2.0	18.0	omim	219418377	219426735	219418377	+	16.442	rs907683	DES	protein_coding	0.0	.	.	.	.	-12.79007286881586	0.0	95.57683551159164	1.9097011416987888	0.0011814661118148	poorsig	10	3	DYSF;LMO4;NRAP:exome	0	0	.	0	0	.	1.0176570422765834	0.4089336444576978	-6.690951827501317	-0.050047316587755575	5.0	0.0	1.0176570422765834	1.0	0.0	0.4089336444576978	1.0
2	219195237	219641980	rs55910611+rs907683	23	446.743	HR+JT+QT	SPEG	2.0	18.0	omim	219434843	219493629	219434843	+	0.024	rs907683	SPEG	protein_coding	0.0	.	mindist	coloc	signet+	-12.688736240682298	2.054985245702309	96.89176192453336	1.9097011416987888	0.0380158972782652	coloc	2	2	CACNA1C:omim;RYR2:omim	0	0	.	0	0	.	0.5707222850260798	0.3112240845688948	-3.2197035407236876	-0.050047316587755575	2.0	-0.4469347572505036	1.0176570422765834	2.0	-0.09770955988880303	0.4089336444576978	3.0
2	219195237	219641980	rs55910611+rs907683	23	446.743	HR+JT+QT	SPEG	2.0	18.0	omim	219496131	219498287	219496131	+	61.312	rs907683	SPEGNB	protein_coding	0.0	.	.	.	.	-13.067023441623324	0.0	95.57854330813564	1.9097011416987888	0.0008971908799776	poorsig	0	0		0	0	.	0	0	.			-6.966194603764742	-0.050047316587755575	6.0		1.0176570422765834			0.4089336444576978
2	219195237	219641980	rs55910611+rs907683	23	446.743	HR+JT+QT	SPEG	2.0	18.0	omim	219498865	219513898	219498865	+	64.046	rs907683	GMPPA	protein_coding	0.0	.	.	.	.	-13.08389847763972	0.0	95.01630929109554	1.9097011416987888	0.0005027834620935	poorsig	2	0		0	0	.	0	0	.	0.1082316901042423	0.1133266239965393	-7.545303656821296	-0.050047316587755575	11.0	-0.9094253521723411	1.0176570422765834	7.0	-0.2956070204611585	0.4089336444576978	9.0
2	219195237	219641980	rs55910611+rs907683	23	446.743	HR+JT+QT	SPEG	2.0	18.0	omim	219514170	219538772	219514170	+	79.351	rs907683	ASIC4	protein_coding	0.0	.	.	.	.	-13.178365348975095	0.0	94.55176799762302	1.9097011416987888	0.0002874794615927	poorsig	7	1	PMP22	0	0	.	0	0	.	0.1317142772992899	0.0230661806672762	-8.10431182162936	-0.050047316587755575	15.0	-0.8859427649772935	1.0176570422765834	6.0	-0.3858674637904216	0.4089336444576978	15.0
2	219195237	219641980	rs55910611+rs907683	23	446.743	HR+JT+QT	SPEG	2.0	18.0	omim	219543663	219550595	219543663	+	92.027	rs55910611	TMEM198	protein_coding	0.0	.	.	.	.	-13.256605274558057	0.0	95.57854330813564	1.9097011416987888	0.0007422505129195	poorsig	0	0		0	0	.	0	0	.	0.0328608805881422	0.0610191890196381	-7.1557764366995436	-0.050047316587755575	7.0	-0.9847961616884412	1.0176570422765834	10.0	-0.3479144554380597	0.4089336444576978	12.0
2	219195237	219641980	rs55910611+rs907683	23	446.743	HR+JT+QT	SPEG	2.0	18.0	omim	219538954	219543809	219543809	-	91.881	rs55910611	CHPF	protein_coding	0.0	.	.	.	.	-13.255704120476713	0.0	95.29704333695744	1.9097011416987888	0.0005606450453746	poorsig	1	0		0	0	.	0	0	.	0.018612293096692	0.0237697951952464	-7.436375253796469	-0.050047316587755575	10.0	-0.9990447491798914	1.0176570422765834	13.0	-0.3851638492624514	0.4089336444576978	14.0
2	219195237	219641980	rs55910611+rs907683	23	446.743	HR+JT+QT	SPEG	2.0	18.0	omim	219569162	219575711	219569162	+	66.528	rs55910611	INHA	protein_coding	0.0	.	.	.	.	-13.099218097022565	0.0	96.234646004376	1.9097011416987888	0.0016743439207975	poorsig	1	1	ACVR2A	0	0	.	0	0	.	0.2976971054273811	0.0561253437107624	-6.342286562923674	-0.050047316587755575	3.0	-0.7199599368492022	1.0176570422765834	3.0	-0.3528083007469354	0.4089336444576978	13.0
2	219195237	219641980	rs55910611+rs907683	23	446.743	HR+JT+QT	SPEG	2.0	18.0	omim	219550728	219571859	219571859	-	63.831	rs55910611	OBSL1	protein_coding	0.0	.	.	.	.	-13.082571435670618	0.0	82.3839108745306	1.9097011416987888	1.6435252687100201e-09	poorsig	42	4	CASQ2:omim;PPP1R10;SPATS2L:coloc;TTN:exome	0	0	.	0	0	.	-0.0912682709561614	0.2709793811539884	-20.176375031417066	-0.050047316587755575	23.0	-1.1089253132327448	1.0176570422765834	17.0	-0.1379542633037094	0.4089336444576978	5.0
2	219195237	219641980	rs55910611+rs907683	23	446.743	HR+JT+QT	SPEG	2.0	18.0	omim	219597857	219616451	219597857	+	37.833	rs55910611	STK11IP	protein_coding	0.0	.	.	.	.	-12.922104286309164	0.0	95.01630929109554	1.9097011416987888	0.0005910814208696	poorsig	2	0		0	0	.	0	0	.	0.0282402333730666	-0.068854202514047	-7.38350946549069	-0.050047316587755575	9.0	-0.9894168089035168	1.0176570422765834	11.0	-0.4777878469717448	0.4089336444576978	20.0
2	219195237	219641980	rs55910611+rs907683	23	446.743	HR+JT+QT	SPEG	2.0	18.0	omim	219627394	219641980	219627394	+	8.296	rs55910611	SLC4A3	protein_coding	1.0	signet	.	omim,exome	signet+	-12.739793408907468	6.6389645710488985	95.57854330813564	1.9097011416987888	0.9511844166349916	omim	0	0		0	0	.	0	0	.	0.2011660255030509	0.2858395480785628	0.0	-0.050047316587755575	1.0	-0.8164910167735324	1.0176570422765834	5.0	-0.12309409637913499	0.4089336444576978	4.0
2	227164453	227561217	rs4608502	6	396.764	HR	MFF	0.0	5.0	poorsig	227002714	227164453	227164453	-	104.986	rs4608502	COL4A4	protein_coding	0.0	.	.	.	.	-13.336591957709649	0.0	94.08437963572472	1.9097011416987888	0.1101213963944669	poorsig	2	0		0	0	.	0	0	.	-0.2012587691223154	0.2095782509109924	-1.4474394505220687	-0.7587324676043563	4.0	-0.1988663727941673	-0.0023923963281481	4.0	0.0	0.2095782509109924	1.0
2	227164453	227561217	rs4608502	6	396.764	HR	MFF	0.0	5.0	poorsig	227164624	227314792	227164624	+	104.815	rs4608502	COL4A3	protein_coding	0.0	.	.	.	.	-13.335536496422597	0.0	94.36323405513151	1.9097011416987888	0.14569177231268	poorsig	2	0		0	0	.	0	0	.	-0.0023923963281481	0.0407330435859751	-1.167529569828219	-0.7587324676043563	3.0	0.0	-0.0023923963281481	1.0	-0.1688452073250173	0.2095782509109924	2.0
2	227164453	227561217	rs4608502	6	396.764	HR	MFF	0.0	5.0	poorsig	227325151	227357836	227325151	+	55.712	rs4608502	MFF	protein_coding	0.0	.	mindist	.	.	-13.032458627544392	0.0	92.153523706318	1.9097011416987888	0.0216468676267599	mindist	9	0		0	0	.	0	0	.	-0.1281202080462729	-0.0295910377660695	-3.0741620497635336	-0.7587324676043563	5.0	-0.12572781171812478	-0.0023923963281481	3.0	-0.2391692886770619	0.2095782509109924	3.0
2	227164453	227561217	rs4608502	6	396.764	HR	MFF	0.0	5.0	poorsig	227362038	227381995	227381995	-	112.556	rs4608502	TM4SF20	protein_coding	1.0	signet	.	.	signet+	-13.383316179598491	0.0	95.57854330813564	1.9097011416987888	0.4682595852006946	poorsig	1	1	MEP1B	0	0	.	0	0	.	-0.0938472063909475	-0.0513001447998322	0.0	-0.7587324676043563	1.0	-0.0914548100627994	-0.0023923963281481	2.0	-0.2608783957108246	0.2095782509109924	4.0
2	227164453	227561217	rs4608502	6	396.764	HR	MFF	0.0	5.0	poorsig	227387683	227387949	227387949	-	118.51	rs4608502	SCYGR1	protein_coding	0.0	.	.	.	.	-13.420065983710275	0.0	94.92323125471955	1.9097011416987888	0.2343840370004484	poorsig	0	0		0	0	.	0	0	.			-0.6920618575278612	-0.7587324676043563	2.0		-0.0023923963281481			0.2095782509109924
2	227164453	227561217	rs4608502	6	396.764	HR	MFF	0.0	5.0	poorsig	227472152	227561217	227472152	+	202.713	rs4608502	AGFG1	protein_coding	0.0	.	.	.	.	-13.93979116940466	0.0	92.9765313554103	1.9097011416987888	0.0198963414649498	poorsig	6	0		0	0	.	0	0	.	-0.3412334230666361	-0.0535938124330114	-3.1584869425315003	-0.7587324676043563	6.0	-0.33884102673848804	-0.0023923963281481	5.0	-0.2631720633440038	0.2095782509109924	5.0
2	231198546	231594276	rs13002735	5	395.73	HR	B3GNT7	1.0	3.0	coloc	231198546	231376848	231198546	+	205.627	rs13002735	ARMC9	protein_coding	0.0	.	.	.	.	-13.957777217302162	0.0	95.29704333695744	1.9097011416987888	0.02550623145883	poorsig	1	0		0	0	.	0	0	.	0.0100157012674659	0.2551715017025169	-3.5534382531410835	-0.11539423259587644	4.0	-0.6281912835479081	0.638206984815374	4.0	-0.06954442078063888	0.3247159224831558	2.0
2	231198546	231594276	rs13002735	5	395.73	HR	B3GNT7	1.0	3.0	coloc	231395710	231401164	231395710	+	8.463	rs13002735	B3GNT7	protein_coding	1.0	signet	mindist	coloc	signet+	-12.740824181041608	2.054985245702309	95.57854330813564	1.9097011416987888	0.8910148075767097	coloc	0	0		0	0	.	0	0	.	0.2214495680692131	-0.0731437380170394	0.0	-0.11539423259587644	1.0	-0.41675741674616085	0.638206984815374	2.0	-0.39785966050019517	0.3247159224831558	3.0
2	231198546	231594276	rs13002735	5	395.73	HR	B3GNT7	1.0	3.0	coloc	231453531	231483641	231453531	+	49.358	rs13002735	NCL	protein_coding	0.0	.	.	.	.	-12.993239908141256	0.0	85.23597820678803	1.9097011416987888	2.858080515884589e-06	poorsig	38	3	KCNQ1:exome,omim;PPARGC1A;TBX5	0	0	.	0	0	.	0.638206984815374	0.3247159224831558	-12.649966074149575	-0.11539423259587644	5.0	0.0	0.638206984815374	1.0	0.0	0.3247159224831558	1.0
2	231198546	231594276	rs13002735	5	395.73	HR	B3GNT7	1.0	3.0	coloc	231523187	231530445	231530445	-	126.272	rs13002735	NMUR1	protein_coding	0.0	.	.	.	.	-13.46797528493897	0.0	95.57854330813564	1.9097011416987888	0.0551592632803189	poorsig	0	0		0	0	.	0	0	.	0.1381433427496628	-0.2307746854964999	-2.7821363495996834	-0.11539423259587644	2.0	-0.5000636420657112	0.638206984815374	3.0	-0.5554906079796557	0.3247159224831558	4.0
2	231198546	231594276	rs13002735	5	395.73	HR	B3GNT7	1.0	3.0	coloc	231592864	231594276	231592864	+	188.691	rs13002735	TEX44	protein_coding	0.0	.	.	.	.	-13.853243343866298	0.0	95.29704333695744	1.9097011416987888	0.0283168396036253	poorsig	1	0		0	0	.	0	0	.			-3.448904379705215	-0.11539423259587644	3.0		0.638206984815374			0.3247159224831558
3	8733802	8841808	locus_CAV3	1	108.006		CAV3	1.0	1.0	.	8733802	8841808	8733802	+	0.0		CAV3	omim	1.0	signet	mindist	omim	signet+	-12.688588105764817	2.6813310543687003	95.57854330813564	1.9097011416987888	1.0	.	46	26	ANK2:omim;ATP1B1;ATP2A2;CACNA1C:omim;CACNA2D1:omim;CALM1:omim;CALM2:omim;CALM3:omim;CAND2;CAV1:coloc;DYSF;FERMT2;HCN4:omim;KCNH2:exome,omim;KCNJ2:omim;NACA:exome;NDRG2;NDUFB3;PBX3;RYR2:omim;SLC8A1;SNTA1:omim;SOD2;SORBS1;SRL;TTN:exome	0	0	.	0	0	.	1.1892173664023291	0.4746645835139591	0.0	0.0	1.0	0.0	1.1892173664023291	1.0	0.0	0.4746645835139591	1.0
3	12557057	13283281	rs4642101	7	726.224	QRS	CAND2	0.0	5.0	poorsig	12557057	12586208	12557057	+	243.667	rs4642101	MKRN2	protein_coding	0.0	.	.	.	.	-14.192571061509785	0.0	90.87317280465734	1.9097011416987888	0.0012350671451495	poorsig	14	0		0	0	.	0	0	.	0.1487023658042207	0.0176612822203927	-6.183108889676208	-0.5135210521617992	7.0	-0.3041036432294662	0.4528060090336869	3.0	-0.7425272426218147	0.7601885248422073	4.0
3	12557057	13283281	rs4642101	7	726.224	QRS	CAND2	0.0	5.0	poorsig	12514934	12561059	12561059	-	239.665	rs4642101	MKRN2OS	protein_coding	0.0	.	.	.	.	-14.1678695640198	0.0	94.7280779918578	1.9097011416987888	0.0597836386191645	poorsig	0	0		0	0	.	0	0	.			-2.303502204985734	-0.5135210521617992	4.0		0.4528060090336869			0.7601885248422073
3	12557057	13283281	rs4642101	7	726.224	QRS	CAND2	0.0	5.0	poorsig	12582101	12664201	12664201	-	136.523	rs4642101	RAF1	protein_coding	0.0	.	.	.	.	-13.531247411568106	0.0	90.38771129121632	1.9097011416987888	0.001472538045623	poorsig	25	3	CALM1:omim;PCDH7;PRKCA:coloc	0	0	.	0	0	.	0.3246944196860286	0.7601885248422073	-6.007246753175539	-0.5135210521617992	6.0	-0.12811158934765832	0.4528060090336869	2.0	0.0	0.7601885248422073	1.0
3	12557057	13283281	rs4642101	7	726.224	QRS	CAND2	0.0	5.0	poorsig	12733528	12769457	12769457	-	31.267	rs4642101	TMEM40	protein_coding	0.0	.	.	.	.	-12.881577041801611	0.0	94.7280779918578	1.9097011416987888	0.2163774949385296	poorsig	0	0		0	0	.	0	0	.	-0.1057574884097448	-0.4215742226858417	-1.0172096827675434	-0.5135210521617992	2.0	-0.5585634974434317	0.4528060090336869	6.0	-1.181762747528049	0.7601885248422073	6.0
3	12557057	13283281	rs4642101	7	726.224	QRS	CAND2	0.0	5.0	poorsig	12796472	12871916	12796472	+	4.252	rs4642101	CAND2	protein_coding	1.0	signet	mindist	.	signet+	-12.714832675311891	0.0	95.57854330813564	1.9097011416987888	0.5983849206057861	mindist	7	3	CAV3:omim;GJA1;KCNQ1:exome,omim	0	0	.	0	0	.	0.4528060090336869	0.190161584382292	0.0	-0.5135210521617992	1.0	0.0	0.4528060090336869	1.0	-0.5700269404599153	0.7601885248422073	3.0
3	12557057	13283281	rs4642101	7	726.224	QRS	CAND2	0.0	5.0	poorsig	12834485	12841582	12841582	-	40.858	rs4642101	RPL32	protein_coding	0.0	.	.	.	.	-12.940775458200015	0.0	90.17287061571412	1.9097011416987888	0.0021438831729828	poorsig	20	1	CDH2	0	0	.	0	0	.	-0.0803252578356761	-0.1041865295688297	-5.631615475309674	-0.5135210521617992	5.0	-0.533131266869363	0.4528060090336869	5.0	-0.864375054411037	0.7601885248422073	5.0
3	12557057	13283281	rs4642101	7	726.224	QRS	CAND2	0.0	5.0	poorsig	12897043	13283281	12897043	+	96.319	rs4642101	IQSEC1	protein_coding	0.0	.	.	.	.	-13.283096735634269	0.0	94.54507280277755	1.9097011416987888	0.1206024574727644	poorsig	4	1	PMP22	0	0	.	0	0	.	0.0483029447071154	0.4099837731737391	-1.601734565680431	-0.5135210521617992	3.0	-0.4045030643265715	0.4528060090336869	4.0	-0.35020475166846826	0.7601885248422073	2.0
3	27722711	27793256	rs9826413	1	70.545	PR	EOMES	0.0	0.0	poorsig	27715949	27722711	27722711	-	70.545	rs9826413	EOMES	protein_coding	1.0	signet	mindist	.	signet+	-13.12401217883597	0.0	95.57854330813564	1.9097011416987888	1.0	mindist	0	0		0	0	.	0	0	.	-0.1640720500153015	-0.5949857440331409	0.0	0.0	1.0	0.0	-0.1640720500153015	1.0	0.0	-0.5949857440331409	1.0
3	32105689	32168709	locus_GPD1L	1	63.02		GPD1L	1.0	1.0	.	32105689	32168709	32105689	+	0.0		GPD1L	omim	1.0	signet	mindist	omim	signet+	-12.688588105764817	2.6813310543687003	95.57854330813564	1.9097011416987888	1.0	.	4	1	MYH7B	0	0	.	0	0	.	-0.0099665901360104	-0.0212255902371834	0.0	0.0	1.0	0.0	-0.0099665901360104	1.0	0.0	-0.0212255902371834	1.0
3	37861880	38816286	rs10865879+rs116202356+rs11708996+rs11710077+rs12053903+rs12632942+rs1805124+rs2051211+rs2070492+rs41312411+rs57326399+rs6599234+rs6599250+rs6599255+rs6793245+rs6795970+rs6801957+rs9851724	14	954.406	JT+QT	EXOG	2.0	10.0	omim	37861880	37984469	37861880	+	200.405	rs116202356	CTDSPL	protein_coding	0.0	.	.	.	.	-13.925545528173554	0.0	93.61091031062472	1.9097011416987888	8.651814924086087e-06	poorsig	5	2	PCDH7;SLC12A7:exome	0	0	.	0	0	.	-0.3107202615538825	0.4188127180272621	-11.519796286400918	-0.13794515481482614	13.0	-1.4421496777334266	1.1314294161795442	13.0	-0.035266620242189295	0.4540793382694514	2.0
3	37861880	38816286	rs10865879+rs116202356+rs11708996+rs11710077+rs12053903+rs12632942+rs1805124+rs2051211+rs2070492+rs41312411+rs57326399+rs6599234+rs6599250+rs6599255+rs6793245+rs6795970+rs6801957+rs9851724	14	954.406	JT+QT	EXOG	2.0	10.0	omim	37988059	38007188	37988059	+	74.226	rs116202356	VILL	protein_coding	0.0	.	.	.	.	-13.14673237180464	0.0	92.95712980534644	1.9097011416987888	9.804110807133191e-06	poorsig	4	1	LITAF:coloc	0	0	.	0	0	.	-0.0128678305862835	0.0215336689808499	-11.394763635310284	-0.13794515481482614	11.0	-1.1442972467658277	1.1314294161795442	7.0	-0.4325456692886015	0.4540793382694514	6.0
3	37861880	38816286	rs10865879+rs116202356+rs11708996+rs11710077+rs12053903+rs12632942+rs1805124+rs2051211+rs2070492+rs41312411+rs57326399+rs6599234+rs6599250+rs6599255+rs6793245+rs6795970+rs6801957+rs9851724	14	954.406	JT+QT	EXOG	2.0	10.0	omim	38007496	38029642	38007496	+	54.789	rs116202356	PLCD1	protein_coding	0.0	.	.	.	.	-13.026761605509597	0.0	92.95712980534644	1.9097011416987888	1.1053780919884683e-05	poorsig	4	1	CALM1:omim	0	0	.	0	0	.	0.1091491949437776	0.0253030726222574	-11.27479286901523	-0.13794515481482614	9.0	-1.0222802212357667	1.1314294161795442	4.0	-0.428776265647194	0.4540793382694514	5.0
3	37861880	38816286	rs10865879+rs116202356+rs11708996+rs11710077+rs12053903+rs12632942+rs1805124+rs2051211+rs2070492+rs41312411+rs57326399+rs6599234+rs6599250+rs6599255+rs6793245+rs6795970+rs6801957+rs9851724	14	954.406	JT+QT	EXOG	2.0	10.0	omim	38039205	38124025	38039205	+	23.08	rs116202356	DLEC1	protein_coding	0.0	.	.	.	.	-12.831044518075856	0.0	93.13453240828692	1.9097011416987888	1.6052943437533166e-05	poorsig	0	0		0	0	.	0	0	.	-0.1286062117963684	-0.0017665189567969	-10.901673178641019	-0.13794515481482614	5.0	-1.2600356279759126	1.1314294161795442	11.0	-0.4558458572262483	0.4540793382694514	8.0
3	37861880	38816286	rs10865879+rs116202356+rs11708996+rs11710077+rs12053903+rs12632942+rs1805124+rs2051211+rs2070492+rs41312411+rs57326399+rs6599234+rs6599250+rs6599255+rs6793245+rs6795970+rs6801957+rs9851724	14	954.406	JT+QT	EXOG	2.0	10.0	omim	38103129	38137242	38137242	-	74.957	rs116202356	ACAA1	protein_coding	0.0	.	.	.	.	-13.151244314499587	0.0	92.857063416754	1.9097011416987888	8.830604186363527e-06	poorsig	1	0		0	0	.	0	0	.	-0.2184759701487073	-0.0849222438920315	-11.499341966597683	-0.13794515481482614	12.0	-1.3499053863282515	1.1314294161795442	12.0	-0.5390015821614829	0.4540793382694514	13.0
3	37861880	38816286	rs10865879+rs116202356+rs11708996+rs11710077+rs12053903+rs12632942+rs1805124+rs2051211+rs2070492+rs41312411+rs57326399+rs6599234+rs6599250+rs6599255+rs6793245+rs6795970+rs6801957+rs9851724	14	954.406	JT+QT	EXOG	2.0	10.0	omim	38138478	38143022	38138478	+	76.193	rs116202356	MYD88	protein_coding	0.0	.	.	.	.	-13.158873262749866	0.0	93.05769044136024	1.9097011416987888	1.0710467270871907e-05	poorsig	7	2	MAP3K7;STK38	0	0	.	0	0	.	-0.3464993895180026	0.0204534990331976	-11.30634389024172	-0.13794515481482614	10.0	-1.4779288056975468	1.1314294161795442	14.0	-0.4336258392362538	0.4540793382694514	7.0
3	37861880	38816286	rs10865879+rs116202356+rs11708996+rs11710077+rs12053903+rs12632942+rs1805124+rs2051211+rs2070492+rs41312411+rs57326399+rs6599234+rs6599250+rs6599255+rs6793245+rs6795970+rs6801957+rs9851724	14	954.406	JT+QT	EXOG	2.0	10.0	omim	38165089	38255484	38165089	+	102.804	rs116202356	OXSR1	protein_coding	0.0	.	.	.	.	-13.32312402479532	0.0	92.30441002346714	1.9097011416987888	4.278875891691973e-06	poorsig	3	0		0	0	.	0	0	.	-0.0080543023269501	-0.0341327038168052	-12.22387507018027	-0.13794515481482614	14.0	-1.1394837185064943	1.1314294161795442	5.0	-0.4882120420862566	0.4540793382694514	9.0
3	37861880	38816286	rs10865879+rs116202356+rs11708996+rs11710077+rs12053903+rs12632942+rs1805124+rs2051211+rs2070492+rs41312411+rs57326399+rs6599234+rs6599250+rs6599255+rs6793245+rs6795970+rs6801957+rs9851724	14	954.406	JT+QT	EXOG	2.0	10.0	omim	38265812	38278757	38265812	+	50.514	rs2070492	SLC22A13	protein_coding	0.0	.	.	.	.	-13.000375073333265	0.0	93.13453240828692	1.9097011416987888	1.355237310987375e-05	poorsig	0	0		0	0	.	0	0	.	-0.0573196327764694	-0.03661571852514	-11.071003733898422	-0.13794515481482614	8.0	-1.1887490489560135	1.1314294161795442	8.0	-0.4906950567945914	0.4540793382694514	10.0
3	37861880	38816286	rs10865879+rs116202356+rs11708996+rs11710077+rs12053903+rs12632942+rs1805124+rs2051211+rs2070492+rs41312411+rs57326399+rs6599234+rs6599250+rs6599255+rs6793245+rs6795970+rs6801957+rs9851724	14	954.406	JT+QRS+QT	EXOG	2.0	10.0	omim	38282294	38318575	38282294	+	34.032	rs2070492	SLC22A14	protein_coding	0.0	.	.	.	.	-12.898643418753087	0.0	93.13453240828692	1.9097011416987888	1.5003647284285789e-05	poorsig	0	0		0	0	.	0	0	.	-0.1089486971071462	-0.0539610927260726	-10.969272079318245	-0.13794515481482614	7.0	-1.2403781132866905	1.1314294161795442	10.0	-0.508040430995524	0.4540793382694514	11.0
3	37861880	38816286	rs10865879+rs116202356+rs11708996+rs11710077+rs12053903+rs12632942+rs1805124+rs2051211+rs2070492+rs41312411+rs57326399+rs6599234+rs6599250+rs6599255+rs6793245+rs6795970+rs6801957+rs9851724	14	954.406	HR+JT+PR+QRS+QT	EXOG	2.0	10.0	omim	38346760	38421348	38346760	+	30.434	rs2070492	XYLB	protein_coding	0.0	.	.	.	.	-12.87643552570737	0.0	93.13453240828692	1.9097011416987888	1.534057404792665e-05	poorsig	0	0		0	0	.	0	0	.	-0.0632587195211748	-0.078567808186825	-10.947064186272527	-0.13794515481482614	6.0	-1.194688135700719	1.1314294161795442	9.0	-0.5326471464562764	0.4540793382694514	12.0
3	37861880	38816286	rs10865879+rs116202356+rs11708996+rs11710077+rs12053903+rs12632942+rs1805124+rs2051211+rs2070492+rs41312411+rs57326399+rs6599234+rs6599250+rs6599255+rs6793245+rs6795970+rs6801957+rs9851724	14	954.406	HR+JT+PR+QRS+QT	EXOG	2.0	10.0	omim	38453890	38493142	38453890	+	64.368	rs2051211	ACVR2B	protein_coding	0.0	.	.	.	.	-13.08588595444926	0.0	94.16716135681004	1.9097011416987888	3.494165731171498e-05	poorsig	3	2	ACVR2A;BMP2	0	0	.	0	0	.	0.5603397322911658	0.4540793382694514	-10.123885666491319	-0.13794515481482614	3.0	-0.5710896838883783	1.1314294161795442	2.0	0.0	0.4540793382694514	1.0
3	37861880	38816286	rs10865879+rs116202356+rs11708996+rs11710077+rs12053903+rs12632942+rs1805124+rs2051211+rs2070492+rs41312411+rs57326399+rs6599234+rs6599250+rs6599255+rs6793245+rs6795970+rs6801957+rs9851724	14	954.406	HR+JT+PR+QRS+QT	EXOG	2.0	10.0	omim	38496127	38542161	38496127	+	22.131	rs2051211	EXOG	protein_coding	0.0	.	mindist	.	.	-12.82518701654712	0.0	93.23397736990336	1.9097011416987888	1.7835568389867163e-05	mindist	3	1	TRDN:omim	0	0	.	0	0	.	-0.0113915821143118	0.0702633322842963	-10.796370715495854	-0.13794515481482614	4.0	-1.142820998293856	1.1314294161795442	6.0	-0.3838160059851551	0.4540793382694514	4.0
3	37861880	38816286	rs10865879+rs116202356+rs11708996+rs11710077+rs12053903+rs12632942+rs1805124+rs2051211+rs2070492+rs41312411+rs57326399+rs6599234+rs6599250+rs6599255+rs6793245+rs6795970+rs6801957+rs9851724	14	954.406	HR+JT+PR+QRS+QT	EXOG	2.0	10.0	omim	38548057	38649687	38649687	-	24.122	rs6599234	SCN5A	protein_coding	0.0	.	.	omim	signet+	-12.837476042409827	2.6813310543687003	99.44888272291392	1.9097011416987888	0.1286874749574127	omim	11	10	CACNA1C:omim;CACNA1D;CALM1:omim;CALM2:omim;CALM3:omim;CAMK2D:coloc;CAV3:omim;GPD1L:omim;KCNJ2:omim;SNTA1:omim	0	0	.	0	0	.	1.1314294161795442	0.402362285168283	-1.9124233339793202	-0.13794515481482614	2.0	0.0	1.1314294161795442	1.0	-0.05171705310116842	0.4540793382694514	3.0
3	37861880	38816286	rs10865879+rs116202356+rs11708996+rs11710077+rs12053903+rs12632942+rs1805124+rs2051211+rs2070492+rs41312411+rs57326399+rs6599234+rs6599250+rs6599255+rs6793245+rs6795970+rs6801957+rs9851724	14	954.406	HR+JT+PR+QRS+QT	EXOG	2.0	10.0	omim	38696802	38816286	38816286	-	61.362	rs6599255	SCN10A	protein_coding	1.0	signet	.	coloc,omim,exome	signet+	-13.067332056034743	8.693949816751207	95.57854330813564	1.9097011416987888	0.8711464686250058	omim	8	5	CACNA1D;CALM1:omim;CALM2:omim;CALM3:omim;GJA1	0	0	.	0	0	.	0.3983571277247654	-0.1285756224013573	0.0	-0.13794515481482614	1.0	-0.7330722884547788	1.1314294161795442	3.0	-0.5826549606708087	0.4540793382694514	14.0
3	47282917	47580792	rs17784882	6	297.875	QT	ELP6	0.0	5.0	poorsig	47282917	47346816	47282917	+	219.596	rs17784882	KLHL18	protein_coding	0.0	.	.	.	.	-14.04399791156442	0.0	93.98877487206651	1.9097011416987888	0.0270371283930151	poorsig	3	0		0	0	.	0	0	.	-0.0434134576856502	0.0588295974787918	-2.876054785999063	-0.7344894459309386	5.0	0.0	-0.0434134576856502	1.0	-0.4283403967656378	0.4871699942444296	5.0
3	47282917	47580792	rs17784882	6	297.875	QT	ELP6	0.0	5.0	poorsig	47227998	47283451	47283451	-	219.062	rs17784882	KIF9	protein_coding	0.0	.	.	.	.	-14.040701909650464	0.0	93.7107353530763	1.9097011416987888	0.0205419169947166	poorsig	4	0		0	0	.	0	0	.	-0.0700126341560516	0.1509941721558885	-3.1507983030753346	-0.7344894459309386	6.0	-0.026599176470401407	-0.0434134576856502	2.0	-0.3361758220885411	0.4871699942444296	3.0
3	47282917	47580792	rs17784882	6	297.875	QT	ELP6	0.0	5.0	poorsig	47381011	47413435	47381011	+	121.502	rs17784882	PTPN23	protein_coding	0.0	.	.	.	.	-13.438533470089592	0.0	94.36391901647298	1.9097011416987888	0.07208310092187	poorsig	5	1	SH3GL2	0	0	.	0	0	.	-0.0717533873999772	0.3906399174963366	-1.895446200117789	-0.7344894459309386	4.0	-0.028339929714327007	-0.0434134576856502	3.0	-0.096530076748093	0.4871699942444296	2.0
3	47282917	47580792	rs17784882	6	297.875	QT	ELP6	0.0	5.0	poorsig	47413681	47477126	47477126	-	25.387	rs17784882	SCAP	protein_coding	0.86	signet	.	.	signet+	-12.84528398701873	0.0	95.01814167293522	1.9097011416987888	0.2509595504266655	poorsig	5	2	SREBF1;ZHX3	0	0	.	0	0	.	-0.0843675787301166	0.4871699942444296	-0.6479740605846873	-0.7344894459309386	2.0	-0.040954121044466406	-0.0434134576856502	4.0	0.0	0.4871699942444296	1.0
3	47282917	47580792	rs17784882	6	297.875	QT	ELP6	0.0	5.0	poorsig	47495640	47513712	47513712	-	11.199	rs17784882	ELP6	protein_coding	0.14	.	mindist	.	.	-12.75771156163446	0.0	95.57854330813564	1.9097011416987888	0.4797503349440029	mindist	4	2	GBF1;GJA1	0	0	.	0	0	.	-0.2264806291117321	0.0677258197667525	0.0	-0.7344894459309386	1.0	-0.18306717142608192	-0.0434134576856502	5.0	-0.41944417447767707	0.4871699942444296	4.0
3	47282917	47580792	rs17784882	6	297.875	QT	ELP6	0.0	5.0	poorsig	47562238	47580792	47580792	-	78.279	rs17784882	CSPG5	protein_coding	0.0	.	.	.	.	-13.17174865599427	0.0	94.82746657151978	1.9097011416987888	0.1496279683197297	poorsig	0	0		0	0	.	0	0	.	-1.1066121021836772	-0.1461024288748898	-1.1651138309756561	-0.7344894459309386	3.0	-1.063198644498027	-0.0434134576856502	6.0	-0.6332724231193194	0.4871699942444296	6.0
3	49554477	50100045	rs3749237	15	545.568	HR	GMPPB	0.0	12.0	poorsig	49554477	49671549	49554477	+	178.122	rs3749237	BSN	protein_coding	0.0	.	.	.	.	-13.788008429580536	0.0	93.79155992807996	1.9097011416987888	0.0504603812655615	poorsig	0	0		0	0	.	0	0	.	-0.1162196443389733	-0.0786106036327474	-2.0387263277384173	-0.9478404522614635	6.0	-0.3142502135369991	0.1980305691980258	11.0	-0.6817481600525183	0.6031375564197708	14.0
3	49554477	50100045	rs3749237	15	545.568	HR	GMPPB	0.0	12.0	poorsig	49674014	49683971	49674014	+	58.585	rs3749237	APEH	protein_coding	0.0	.	.	.	.	-13.05019161162453	0.0	92.68172001310894	1.9097011416987888	0.0347842744826162	poorsig	4	0		0	0	.	0	0	.	-0.016003477626023	0.0610423760664971	-2.410749424753435	-0.9478404522614635	9.0	-0.2140340468240488	0.1980305691980258	9.0	-0.5420951803532738	0.6031375564197708	8.0
3	49554477	50100045	rs3749237	15	545.568	HR	GMPPB	0.0	12.0	poorsig	49683947	49689501	49683947	+	48.652	rs3749237	MST1	protein_coding	0.0	.	.	.	.	-12.98888227265202	0.0	90.5472663910468	1.9097011416987888	0.0043755013996519	poorsig	19	3	RASSF3;SOD2;STRN	0	0	.	0	0	.	0.046021356626848	0.090174858500114	-4.4838937078431	-0.9478404522614635	14.0	-0.1520092125711778	0.1980305691980258	4.0	-0.5129626979196569	0.6031375564197708	6.0
3	49554477	50100045	rs3749237	15	545.568	HR	GMPPB	0.0	12.0	poorsig	49689538	49721529	49689538	+	43.061	rs3749237	RNF123	protein_coding	0.0	.	.	.	.	-12.95437300916714	0.0	86.35729593796304	1.9097011416987888	6.86015554217244e-05	poorsig	31	3	EEF1AKMT1;OBSCN;PPFIA2	0	0	.	0	0	.	-0.1464054498516943	0.2792324866838915	-8.639354897441947	-0.9478404522614635	15.0	-0.3444360190497201	0.1980305691980258	13.0	-0.32390506973587935	0.6031375564197708	4.0
3	49554477	50100045	rs3749237	15	545.568	HR	GMPPB	0.0	12.0	poorsig	49716829	49719684	49719684	-	12.915	rs3749237	AMIGO3	protein_coding	0.0	.	.	.	.	-12.76830320823436	0.0	93.2351172907283	1.9097011416987888	0.0801941911723391	poorsig	2	0		0	0	.	0	0	.	0.0334019338860861	-0.0606439919502878	-1.575463743743911	-0.9478404522614635	4.0	-0.16462863531193972	0.1980305691980258	6.0	-0.6637815483700586	0.6031375564197708	12.0
3	49554477	50100045	rs3749237	15	545.568	HR	GMPPB	0.0	12.0	poorsig	49716844	49723973	49723973	-	8.626	rs3749237	GMPPB	protein_coding	0.0	.	mindist	.	.	-12.741830264022832	0.0	91.9595914270256	1.9097011416987888	0.0229977908998947	mindist	10	1	PDE3A	0	0	.	0	0	.	0.0122766249741493	0.0482170415997958	-2.824516663235077	-0.9478404522614635	12.0	-0.1857539442238765	0.1980305691980258	8.0	-0.5549205148199751	0.6031375564197708	9.0
3	49554477	50100045	rs3749237	15	545.568	HR	GMPPB	0.0	12.0	poorsig	49724294	49786542	49786542	-	53.943	rs3749237	IP6K1	protein_coding	0.0	.	.	.	.	-13.021539849668384	0.0	93.2351172907283	1.9097011416987888	0.0622534802581034	poorsig	2	0		0	0	.	0	0	.	0.1202790669246248	0.3427882629129391	-1.8287003851779398	-0.9478404522614635	5.0	-0.07775150227340101	0.1980305691980258	2.0	-0.2603492935068317	0.6031375564197708	2.0
3	49554477	50100045	rs3749237	15	545.568	HR	GMPPB	0.0	12.0	poorsig	49790732	49799873	49790732	+	58.133	rs3749237	CDHR4	protein_coding	0.0	.	.	.	.	-13.047401737345302	0.0	93.79155992807996	1.9097011416987888	0.1058258894428091	poorsig	0	0		0	0	.	0	0	.	-0.1337665455779858	-0.0435648202636804	-1.2981196355031845	-0.9478404522614635	2.0	-0.3317971147760116	0.1980305691980258	12.0	-0.6467023766834512	0.6031375564197708	10.0
3	49554477	50100045	rs3749237	15	545.568	HR	GMPPB	0.0	12.0	poorsig	49803261	49805030	49803261	+	70.662	rs3749237	INKA1	protein_coding	0.0	.	.	.	.	-13.12473433655869	0.0	92.95803924486124	1.9097011416987888	0.0425611518488711	poorsig	3	0		0	0	.	0	0	.			-2.208972917935299	-0.9478404522614635	7.0		0.1980305691980258			0.6031375564197708
3	49554477	50100045	rs3749237	15	545.568	HR	GMPPB	0.0	12.0	poorsig	49805209	49813953	49813953	-	81.354	rs3749237	UBA7	protein_coding	0.0	.	.	.	.	-13.190728442296544	0.0	93.79155992807996	1.9097011416987888	0.0916950581454172	poorsig	0	0		0	0	.	0	0	.	0.0322291581741453	0.1180140405790022	-1.441446340454434	-0.9478404522614635	3.0	-0.16580141102388052	0.1980305691980258	7.0	-0.4851235158407686	0.6031375564197708	5.0
3	49554477	50100045	rs3749237	15	545.568	HR	GMPPB	0.0	12.0	poorsig	49828601	49856574	49856574	-	123.975	rs3749237	TRAIP	protein_coding	0.0	.	.	.	.	-13.453797538878378	0.0	92.2330504833811	1.9097011416987888	0.0148335268277371	poorsig	8	1	MAP3K7	0	0	.	0	0	.	0.1980305691980258	-0.0436772069130432	-3.2630248817351224	-0.9478404522614635	13.0	0.0	0.1980305691980258	1.0	-0.6468147633328141	0.6031375564197708	11.0
3	49554477	50100045	rs3749237	15	545.568	HR	GMPPB	0.0	12.0	poorsig	49857988	49869935	49869935	-	137.336	rs3749237	CAMKV	protein_coding	1.0	signet	.	.	signet+	-13.53626548189778	0.0	95.57854330813564	1.9097011416987888	0.3875771116183184	poorsig	7	4	CALM1:omim;CALM2:omim;CALM3:omim;NRXN3	0	0	.	0	0	.	-0.4428559818511914	-0.0756713016411248	0.0	-0.9478404522614635	1.0	-0.6408865510492172	0.1980305691980258	14.0	-0.6788088580608956	0.6031375564197708	13.0
3	49554477	50100045	rs3749237	15	545.568	HR	GMPPB	0.0	12.0	poorsig	49887002	49903873	49903873	-	171.274	rs3749237	MST1R	protein_coding	0.0	.	.	.	.	-13.74574059979258	0.0	93.33437768160287	1.9097011416987888	0.0333238741748273	poorsig	5	1	FGFR1	0	0	.	0	0	.	0.0360932807166291	0.0835203931436579	-2.4536407444275476	-0.9478404522614635	11.0	-0.1619372884813967	0.1980305691980258	5.0	-0.519617163276113	0.6031375564197708	7.0
3	49554477	50100045	rs3749237	15	545.568	HR	GMPPB	0.0	12.0	poorsig	49907160	49930173	49930173	-	197.574	rs3749237	MON1A	protein_coding	0.0	.	.	.	.	-13.908071780199007	0.0	93.51295667337848	1.9097011416987888	0.0338697367238439	poorsig	1	0		0	0	.	0	0	.	-0.0410615539868726	0.3276676836987132	-2.4373929330583786	-0.9478404522614635	10.0	-0.23909212318489842	0.1980305691980258	10.0	-0.27546987272105766	0.6031375564197708	3.0
3	49554477	50100045	rs3749237	15	545.568	HR	GMPPB	0.0	12.0	poorsig	49940007	50100045	49940007	+	207.408	rs3749237	RBM6	protein_coding	0.0	.	.	.	.	-13.968770062636908	0.0	93.61159460419152	1.9097011416987888	0.0351794301845867	poorsig	3	1	MITF	0	0	.	0	0	.	0.0668207357450729	0.6031375564197708	-2.399453284683235	-0.9478404522614635	8.0	-0.1312098334529529	0.1980305691980258	3.0	0.0	0.6031375564197708	1.0
3	53046750	53813733	rs2358740+rs4687718	6	766.983	QRS	TKT	0.0	6.0	poorsig	52903572	53046750	53046750	-	201.537	rs4687718	SFMBT1	protein_coding	0.0	.	.	.	.	-13.932532558448084	0.0	93.61364751256691	1.9097011416987888	0.0460619859454322	poorsig	1	0		0	0	.	0	0	.	-0.1026437199840841	0.2200654524456956	-2.7108847231390887	-0.3668825458921087	3.0	-0.7556013115945245	0.6529575916104404	5.0	-0.4327969080307911	0.6528623604764867	3.0
3	53046750	53813733	rs2358740+rs4687718	6	766.983	QRS	TKT	0.0	6.0	poorsig	53088483	53130453	53130453	-	117.834	rs4687718	RFT1	protein_coding	0.0	.	.	.	.	-13.41589351686789	0.0	93.05859786475696	1.9097011416987888	0.0443262655748687	poorsig	3	0		0	0	.	0	0	.	-0.1013469567015624	0.0882836958511426	-2.7492953293688633	-0.3668825458921087	4.0	-0.7543045483120028	0.6529575916104404	4.0	-0.5645786646253441	0.6528623604764867	5.0
3	53046750	53813733	rs2358740+rs4687718	6	766.983	QRS	TKT	0.0	6.0	poorsig	53156009	53192717	53156009	+	92.278	rs4687718	PRKCD	protein_coding	0.0	.	.	.	.	-13.258154518903378	0.0	90.64249820206037	1.9097011416987888	0.0046330562104663	poorsig	19	3	CD34;CREBBP;MEP1B	0	0	.	0	0	.	0.6529575916104404	0.5148420975452406	-5.007655994100949	-0.3668825458921087	5.0	0.0	0.6529575916104404	1.0	-0.13802026293124614	0.6528623604764867	2.0
3	53046750	53813733	rs2358740+rs4687718	6	766.983	HR+QRS	TKT	0.0	6.0	poorsig	53224712	53256052	53256052	-	7.765	rs4687718	TKT	protein_coding	0.09	.	mindist	.	.	-12.736515923858196	0.0	93.92936334742996	1.9097011416987888	0.208871760893613	mindist	19	6	CAV3:omim;CDH2;ESD;KCNQ1:exome,omim;PITPNB;SOD2	0	0	.	0	0	.	-0.1031025711904064	0.1746733082133087	-1.1991522536861512	-0.3668825458921087	2.0	-0.7560601628008469	0.6529575916104404	6.0	-0.478189052263178	0.6528623604764867	4.0
3	53046750	53813733	rs2358740+rs4687718	6	766.983	HR+QRS	TKT	0.0	6.0	poorsig	53328963	53813733	53328963	+	80.676	rs4687718	CACNA1D	protein_coding	0.91	signet	.	.	signet+	-13.1865436308777	0.0	95.57854330813564	1.9097011416987888	0.6928910231621924	poorsig	3	3	CACNA1C:omim;CACNB2:omim;SCN10A:coloc,exome,omim	0	0	.	0	0	.	0.3842522821828849	0.6528623604764867	0.0	-0.3668825458921087	1.0	-0.26870530942755555	0.6529575916104404	2.0	0.0	0.6528623604764867	1.0
3	53046750	53813733	rs2358740+rs4687718	6	766.983	HR+QRS	TKT	0.0	6.0	poorsig	53283429	53347586	53347586	-	73.956	rs2358740	DCP1A	protein_coding	0.0	.	.	.	.	-13.145065853982976	0.0	90.16430260845928	1.9097011416987888	0.0032159082134271	poorsig	15	1	TBX3	0	0	.	0	0	.	0.1249337081897109	-0.0512239802175032	-5.372762922781625	-0.3668825458921087	6.0	-0.5280238834207295	0.6529575916104404	3.0	-0.7040863406939899	0.6528623604764867	6.0
3	62319015	62534435	rs17639063	2	215.42	JT	FEZF2	0.0	0.0	poorsig	62319015	62336213	62319015	+	215.42	rs17639063	C3orf14	protein_coding	0.0	.	.	.	.	-14.0182224359227	0.0	95.57854330813564	1.9097011416987888	0.415473547229269	poorsig	0	0		0	0	.	0	0	.	0.0277457003427944	-0.2344011109279722	-0.3413830896235339	-0.5369532420013033	2.0	0.0	0.0277457003427944	1.0	0.0	-0.2344011109279722	1.0
3	62319015	62534435	rs17639063	2	215.42	JT	FEZF2	0.0	0.0	poorsig	62369681	62374324	62374324	-	160.111	rs17639063	FEZF2	protein_coding	1.0	signet	mindist	.	signet+	-13.676839346299165	0.0	95.57854330813564	1.9097011416987888	0.584526452770731	mindist	0	0		0	0	.	0	0	.	-0.733797844700016	-0.2740101811756879	0.0	-0.5369532420013033	1.0	-0.7615435450428104	0.0277457003427944	2.0	-0.03960907024771568	-0.2344011109279722	2.0
3	66133610	66501263	rs2242285	2	367.653	QRS	LRIG1	0.0	1.0	poorsig	66133610	66388116	66133610	+	247.568	rs2242285	SLC25A26	protein_coding	0.89	signet	.	.	signet+	-14.216649157888698	0.0	95.57854330813564	1.9097011416987888	0.7090345008294707	poorsig	0	0		0	0	.	0	0	.	0.122783545034002	0.1170750411746543	0.0	-0.3438510923793874	1.0	0.0	0.122783545034002	1.0	0.0	0.1170750411746543	1.0
3	66133610	66501263	rs2242285	2	367.653	QRS	LRIG1	0.0	1.0	poorsig	66378797	66501263	66501263	-	120.085	rs2242285	LRIG1	protein_coding	0.11	.	mindist	.	.	-13.429787337669977	0.0	93.90098200190548	1.9097011416987888	0.2909654991705292	mindist	6	0		0	0	.	0	0	.	0.0636127110673626	-0.0205692253057751	-0.8906994860114423	-0.3438510923793874	2.0	-0.0591708339666394	0.122783545034002	2.0	-0.1376442664804294	0.1170750411746543	2.0
3	68953297	69968336	rs13314892+rs1483890+rs4855537+rs900669	8	1015.039	JT	TAFA4	0.0	5.0	poorsig	68731766	68953297	68953297	-	2.187	rs4855537	TAFA4	protein_coding	0.0	.	mindist	.	.	-12.702086900120287	0.0	94.92277211606496	1.8388555426321505	0.2179935694015863	mindist	2	1	NRXN3	0	0	.	0	0	.			-0.7003351878608866	-0.8229545269251017	2.0
3	68953297	69968336	rs13314892+rs1483890+rs4855537+rs900669	8	1015.039	JT	TAFA4	0.0	5.0	poorsig	68975217	69013684	69013684	-	58.2	rs4855537	EOGT	protein_coding	0.0	.	.	.	.	-13.047815280656604	0.0	94.54782634570294	1.8388555426321505	0.1060373524132904	poorsig	0	0		0	0	.	0	0	.	0.0888688406346107	0.0668395083311505	-1.4210093387592055	-0.8229545269251017	3.0			6.0			2.0
3	68953297	69968336	rs13314892+rs1483890+rs4855537+rs900669	8	1015.039	JT	TAFA4	0.0	5.0	poorsig	69019827	69052339	69052339	-	96.855	rs4855537	TMF1	protein_coding	0.0	.	.	.	.	-13.28640508212468	0.0	93.7107353530763	1.8388555426321505	0.0361656805919903	poorsig	3	0		0	0	.	0	0	.	0.3847716745324367	-0.1402978546545837	-2.4966901328539155	-0.8229545269251017	8.0			3.0			7.0
3	68953297	69968336	rs13314892+rs1483890+rs4855537+rs900669	8	1015.039	JT	TAFA4	0.0	5.0	poorsig	69054730	69080408	69080408	-	124.924	rs4855537	UBA3	protein_coding	0.0	.	.	.	.	-13.459655040407112	0.0	93.9890030849066	1.8388555426321505	0.0401703191270031	poorsig	2	0		0	0	.	0	0	.	-0.0092607002815624	0.0013428148668821	-2.391672359306072	-0.8229545269251017	7.0			7.0			3.0
3	68953297	69968336	rs13314892+rs1483890+rs4855537+rs900669	8	1015.039	JT	TAFA4	0.0	5.0	poorsig	69084937	69106092	69084937	+	129.453	rs4855537	ARL6IP5	protein_coding	0.0	.	.	.	.	-13.48760933379345	0.0	94.36369069551652	1.8388555426321505	0.0568184848324289	poorsig	4	1	PAM	0	0	.	0	0	.	0.25058526265621	-0.1040729351638824	-2.0449390420824765	-0.8229545269251017	4.0			5.0			6.0
3	68953297	69968336	rs13314892+rs1483890+rs4855537+rs900669	8	1015.039	HR+JT+PR	TAFA4	0.0	5.0	poorsig	69106065	69123032	69123032	-	167.548	rs4855537	LMOD3	protein_coding	0.0	.	.	.	.	-13.722742653853633	0.0	94.54782634570294	1.8388555426321505	0.0539935200397991	poorsig	0	0		0	0	.	0	0	.	0.573890800877419	-0.0264322447174308	-2.095936711956228	-0.8229545269251017	5.0			1.0			4.0
3	68953297	69968336	rs13314892+rs1483890+rs4855537+rs900669	8	1015.039	HR+PR+QRS	TAFA4	0.0	5.0	poorsig	69168782	69542583	69542583	-	181.009	rs1483890	FRMD4B	protein_coding	0.0	.	.	.	.	-13.805827825695872	0.0	94.54782634570294	1.8388555426321505	0.0496887658471237	poorsig	0	0		0	0	.	0	0	.	0.4848627857620446	-0.049662349457622	-2.1790218837984696	-0.8229545269251017	6.0			2.0			5.0
3	68953297	69968336	rs13314892+rs1483890+rs4855537+rs900669	8	1015.039	QRS	TAFA4	0.0	5.0	poorsig	69739456	69968336	69739456	+	6.445	rs13314892	MITF	protein_coding	1.0	signet	.	.	signet+	-12.728368503396734	0.0	95.57854330813564	1.9097011416987888	0.439132307746778	poorsig	3	2	CREBBP;XCL1	0	0	.	3	1	PPARGC1A	0.2934233575193997	0.2639126511102335	0.0	-0.8229545269251017	1.0			4.0			1.0
3	73382431	73624941	rs13087058	1	242.51	PR	PDZRN3	0.0	0.0	poorsig	73382431	73624941	73382431	+	119.646	rs13087058	PDZRN3	protein_coding	1.0	signet	mindist	.	signet+	-13.427077703137716	0.0	95.57854330813564	1.9097011416987888	1.0	mindist	0	0		0	0	.	0	0	.	0.0842873324087841	0.3150006991091626	0.0	0.0	1.0	0.0	0.0842873324087841	1.0	0.0	0.3150006991091626	1.0
3	111674676	112133270	rs16858828	7	458.594	PR	ABHD10	0.0	6.0	poorsig	111674676	111846447	111674676	+	237.264	rs16858828	PLCXD2	protein_coding	0.0	.	.	.	.	-14.153049899983458	0.0	95.860349893362	1.9097011416987888	0.1652650715809123	poorsig	1	1	PRKAG2:omim	0	0	.	0	0	.	0.0808695665717053	-0.2032804279688652	-0.768679837514739	-1.0315247621688588	3.0	-0.4340827899726085	0.5149523565443138	2.0	-0.41183276605610786	0.2085523380872427	4.0
3	111674676	112133270	rs16858828	7	458.594	PR	ABHD10	0.0	6.0	poorsig	111732497	111976517	111732497	+	179.443	rs16858828	PHLDB2	protein_coding	0.0	.	.	.	.	-13.796162022330227	0.0	92.25589482336488	1.9097011416987888	0.0064236306968482	poorsig	12	1	SIPA1L1	0	0	.	0	0	.	0.5149523565443138	0.2085523380872427	-4.016247029858647	-1.0315247621688588	7.0	0.0	0.5149523565443138	1.0	0.0	0.2085523380872427	1.0
3	111674676	112133270	rs16858828	7	458.594	PR	ABHD10	0.0	6.0	poorsig	111979010	111993368	111979010	+	67.07	rs16858828	ABHD10	protein_coding	0.91	signet	mindist	.	signet+	-13.102563477242343	0.0	95.57854330813564	1.9097011416987888	0.3564630246534885	mindist	2	1	SOD2	0	0	.	0	0	.	0.0413167189993229	0.0014802778334743	0.0	-1.0315247621688588	1.0	-0.47363563754499094	0.5149523565443138	3.0	-0.2070720602537684	0.2085523380872427	2.0
3	111674676	112133270	rs16858828	7	458.594	PR	ABHD10	0.0	6.0	poorsig	111998739	112013887	111998739	+	86.799	rs16858828	TAGLN3	protein_coding	0.09	.	.	.	.	-13.22433655170008	0.0	95.29750267880704	1.9097011416987888	0.2382729375489561	poorsig	3	1	PAM	0	0	.	0	0	.	-0.3863020608841666	-0.2426842179098848	-0.4028137037863362	-1.0315247621688588	2.0	-0.9012544174284804	0.5149523565443138	7.0	-0.4512365559971275	0.2085523380872427	7.0
3	111674676	112133270	rs16858828	7	458.594	PR	ABHD10	0.0	6.0	poorsig	112034843	112081269	112034843	+	122.903	rs16858828	TMPRSS7	protein_coding	0.0	.	.	.	.	-13.447180845897554	0.0	94.92300168513576	1.9097011416987888	0.1311145705279678	poorsig	1	0		0	0	.	0	0	.	-0.0682535486590928	-0.2327853917843066	-1.00015899165507	-1.0315247621688588	4.0	-0.5832059052034066	0.5149523565443138	5.0	-0.4413377298715493	0.2085523380872427	6.0
3	111674676	112133270	rs16858828	7	458.594	PR	ABHD10	0.0	6.0	poorsig	112086335	112131004	112086335	+	174.395	rs16858828	C3orf52	protein_coding	0.0	.	.	.	.	-13.765004311353358	0.0	92.42890624178467	1.9097011416987888	0.0078786188554067	poorsig	9	0		0	0	.	0	0	.	-0.1431440184823707	-0.1891642234076593	-3.8120779004619596	-1.0315247621688588	6.0	-0.6580963750266845	0.5149523565443138	6.0	-0.397716561494902	0.2085523380872427	3.0
3	111674676	112133270	rs16858828	7	458.594	PR	ABHD10	0.0	6.0	poorsig	112120839	112133270	112133270	-	221.33	rs16858828	GCSAM	protein_coding	0.0	.	.	.	.	-14.054700659352433	0.0	95.20391870161954	1.9097011416987888	0.0945821461364203	poorsig	0	0		0	0	.	0	0	.	0.0364866233874173	-0.2289025337483476	-1.3267617886261864	-1.0315247621688588	5.0	-0.4784657331568965	0.5149523565443138	4.0	-0.4374548718355903	0.2085523380872427	5.0
3	117959502	119146068	rs9853921	1	1186.566	JT	IGSF11	0.0	0.0	poorsig	118900557	119146068	119146068	-	1186.566	rs9853921	IGSF11	protein_coding	1.0	signet	mindist	.	signet+	-20.01241545976221	0.0	95.57854330813564	1.9097011416987888	1.0	mindist	0	0		0	0	.	0	0	.	0.1125897440454066	-0.1390908981925266	0.0	0.0	1.0	0.0	0.1125897440454066	1.0	0.0	-0.1390908981925266	1.0
3	122055362	122639047	rs11920570+rs1801725	10	583.685	JT+QT	CCDC58	2.0	9.0	exome	122055362	122121139	122055362	+	229.548	rs1801725	CD86	protein_coding	0.0	.	.	.	.	-14.10542452401327	0.0	94.92323125471955	1.9097011416987888	0.0039427173781442	poorsig	0	0		0	0	.	0	0	.	0.0282365501790031	-0.0647343101593478	-5.404887183526976	-0.13099791998777258	5.0	-0.22878866161244318	0.2570252117914463	7.0	-0.35549076764446663	0.2907564574851188	5.0
3	122055362	122639047	rs11920570+rs1801725	10	583.685	HR+JT+QT	CCDC58	2.0	9.0	exome	122183668	122291629	122183668	+	101.242	rs1801725	CASR	protein_coding	1.0	signet	.	exome	signet+	-13.313482910582588	3.957633516680198	95.57854330813564	1.9097011416987888	0.877219599016638	exome	1	1	PRKCA:coloc	0	0	.	0	0	.	0.255720521752248	0.0632729202230299	0.0	-0.13099791998777258	1.0	-0.001304690039198253	0.2570252117914463	2.0	-0.22748353726208892	0.2907564574851188	4.0
3	122055362	122639047	rs11920570+rs1801725	10	583.685	HR+JT+QT	CCDC58	2.0	9.0	exome	122325248	122341969	122325248	+	40.338	rs1801725	CSTA	protein_coding	0.0	.	.	.	.	-12.937565868321258	0.0	92.153523706318	1.9097011416987888	0.0007945505125495	poorsig	10	0		0	0	.	0	0	.	-0.174494286193909	-0.6679102828136043	-7.006736076236571	-0.13099791998777258	10.0	-0.43151949798535527	0.2570252117914463	8.0	-0.9586667402987231	0.2907564574851188	10.0
3	122055362	122639047	rs11920570+rs1801725	10	583.685	HR+JT+QT	CCDC58	2.0	9.0	exome	122359591	122383231	122383231	-	11.976	rs11920570	CCDC58	protein_coding	0.0	.	mindist	coloc	signet+	-12.76250742958791	2.054985245702309	94.64285041993196	1.9097011416987888	0.0890672480791174	coloc	1	0		0	0	.	0	0	.	0.2030383866570641	0.1068877048949463	-2.287365678186888	-0.13099791998777258	2.0	-0.05398682513438216	0.2570252117914463	4.0	-0.1838687525901725	0.2907564574851188	3.0
3	122055362	122639047	rs11920570+rs1801725	10	583.685	HR+JT+QT	CCDC58	2.0	9.0	exome	122384161	122412334	122384161	+	12.906	rs11920570	FAM162A	protein_coding	0.0	.	.	.	.	-12.768247657640304	0.0	94.64285041993196	1.9097011416987888	0.0113437417824504	poorsig	1	0		0	0	.	0	0	.	0.2570252117914463	0.1151158678976547	-4.348091151941588	-0.13099791998777258	3.0	0.0	0.2570252117914463	1.0	-0.1756405895874641	0.2907564574851188	2.0
3	122055362	122639047	rs11920570+rs1801725	10	583.685	HR+JT+QT	CCDC58	2.0	9.0	exome	122411846	122416062	122416062	-	44.807	rs11920570	WDR5B	protein_coding	0.0	.	.	.	.	-12.965149824413894	0.0	94.08437963572472	1.9097011416987888	0.0053296909643353	poorsig	3	0		0	0	.	0	0	.	0.2191288975584705	-0.0888399765331282	-5.1034641029224375	-0.13099791998777258	4.0	-0.037896314232975764	0.2570252117914463	3.0	-0.379596434018247	0.2907564574851188	7.0
3	122055362	122639047	rs11920570+rs1801725	10	583.685	HR+JT+QT	CCDC58	2.0	9.0	exome	122421902	122514945	122514945	-	143.69	rs11920570	KPNA1	protein_coding	0.0	.	.	.	.	-13.575484201300911	0.0	94.19348899872104	1.9097011416987888	0.0032286633956038	poorsig	16	4	GJA1;LMO4;PAM;SENP2:exome	0	0	.	0	0	.	0.1607057246998205	0.2907564574851188	-5.6046891168131285	-0.13099791998777258	7.0	-0.09631948709162577	0.2570252117914463	5.0	0.0	0.2907564574851188	1.0
3	122055362	122639047	rs11920570+rs1801725	10	583.685	HR	CCDC58	2.0	9.0	exome	122564338	122575203	122564338	+	193.083	rs11920570	DTX3L	protein_coding	0.0	.	.	.	.	-13.880352033765348	0.0	94.36323405513151	1.9097011416987888	0.0028205882602677	poorsig	2	0		0	0	.	0	0	.	-0.1760063624313006	-0.1033432255515437	-5.7398118928671	-0.13099791998777258	8.0	-0.43303157422274685	0.2570252117914463	9.0	-0.3940996830366625	0.2907564574851188	8.0
3	122055362	122639047	rs11920570+rs1801725	10	583.685	HR	CCDC58	2.0	9.0	exome	122527924	122564577	122564577	-	193.322	rs11920570	PARP9	protein_coding	0.0	.	.	.	.	-13.881827210651933	0.0	94.36323405513151	1.9097011416987888	0.0028164304611582	poorsig	2	0		0	0	.	0	0	.	-0.2475805022017476	-0.068273161160453	-5.7412870697536675	-0.13099791998777258	9.0	-0.5046057139931939	0.2570252117914463	10.0	-0.3590296186455718	0.2907564574851188	6.0
3	122055362	122639047	rs11920570+rs1801725	10	583.685	HR	CCDC58	2.0	9.0	exome	122577628	122639047	122577628	+	206.373	rs11920570	PARP15	protein_coding	0.0	.	.	.	.	-13.962381744320536	0.0	94.64285041993196	1.9097011416987888	0.0034367701497351	poorsig	1	0		0	0	.	0	0	.	0.0743103232903764	-0.1776583183881375	-5.5422252386218345	-0.13099791998777258	6.0	-0.18271488850106987	0.2570252117914463	6.0	-0.4684147758732563	0.2907564574851188	9.0
3	157089634	157160760	rs6441111	2	71.126	PR	LINC00881	1.0	1.0	coloc	157089634	157135557	157089634	+	14.385	rs6441111	LINC00881	lncRNA	1.0	signet	mindist	coloc	signet+	-12.77737647193008	2.054985245702309	95.57854330813564	1.9097011416987888	0.9999996637700894	coloc	0	0		0	0	.	0	0	.			0.0	-3.362299671055326e-07	1.0
3	157089634	157160760	rs6441111	2	71.126	PR	LINC00881	1.0	1.0	coloc	157146508	157160760	157160760	-	56.741	rs6441111	CCNL1	protein_coding	0.0	.	.	.	.	-13.038809912131397	0.0	82.98949167688131	1.9097011416987888	3.362299105511742e-07	poorsig	51	7	CALM1:omim;CALM2:omim;LANCL2;MAP3K7;NACA:exome;SPATS2L:coloc;TTN:exome	0	0	.	0	0	.	0.0292481894111742	0.517657461127659	-14.905470317157949	-3.362299671055326e-07	2.0			1.0			1.0
3	161496808	162276405	rs1478173	1	779.597	JT	OTOL1	0.0	0.0	poorsig	161496808	161503942	161496808	+	779.597	rs1478173	OTOL1	protein_coding	1.0	signet	mindist	.	signet+	-17.50048549174613	0.0	95.57854330813564	1.9097011416987888	1.0	mindist	0	0		0	0	.	0	0	.	0.0297367689239689	-0.3584593653075197	0.0	0.0	1.0	0.0	0.0297367689239689	1.0	0.0	-0.3584593653075197	1.0
3	179267002	179804366	rs7612445	8	537.364	HR	GNB4	1.0	7.0	coloc	179236691	179267002	179267002	-	188.189	rs7612445	KCNMB3	protein_coding	0.0	.	.	.	.	-13.85014485517565	0.0	96.1269820065278	1.9097011416987888	0.0407613487479234	poorsig	0	0		0	0	.	0	0	.	-0.1861597924138232	-0.0956569777934411	-2.6451732459525505	-0.5548477352342167	6.0	-0.47098196421832716	0.284822171804504	8.0	-0.5088157536944847	0.4131587759010436	7.0
3	179267002	179804366	rs7612445	8	537.364	HR	GNB4	1.0	7.0	coloc	179323031	179338583	179323031	+	132.16	rs7612445	ZNF639	protein_coding	0.0	.	.	.	.	-13.50431771802768	0.0	97.45560299248169	1.9097011416987888	0.2174964265845008	poorsig	2	2	CREBBP;ELP6	0	0	.	0	0	.	0.284822171804504	0.4131587759010436	-0.9707251228506952	-0.5548477352342167	2.0	0.0	0.284822171804504	1.0	0.0	0.4131587759010436	1.0
3	179267002	179804366	rs7612445	8	537.364	HR	GNB4	1.0	7.0	coloc	179347709	179394936	179347709	+	107.482	rs7612445	MFN1	protein_coding	0.0	.	.	.	.	-13.351997989127687	0.0	95.94160074275544	1.9097011416987888	0.0557289577745687	poorsig	4	1	GJA1	0	0	.	0	0	.	0.2314560899389721	-0.0540375755301752	-2.332407643676917	-0.5548477352342167	4.0	-0.05336608186553188	0.284822171804504	3.0	-0.4671963514312188	0.4131587759010436	5.0
3	179267002	179804366	rs7612445	8	537.364	HR	GNB4	1.0	7.0	coloc	179396088	179451476	179451476	-	3.715	rs7612445	GNB4	protein_coding	1.0	signet	mindist	coloc	signet+	-12.711518156533252	2.054985245702309	95.57854330813564	1.9097011416987888	0.5741596788299737	coloc	12	3	GNG11:coloc;GNG3;KCNJ5:coloc,omim	0	0	.	0	0	.	0.2465188538111301	0.0237985482286072	0.0	-0.5548477352342167	1.0	-0.03830331799337389	0.284822171804504	2.0	-0.3893602276724364	0.4131587759010436	4.0
3	179267002	179804366	rs7612445	8	537.364	HR	GNB4	1.0	7.0	coloc	179562886	179588407	179562886	+	107.695	rs7612445	ACTL6A	protein_coding	0.0	.	.	.	.	-13.353312686520333	0.0	93.264785171027	1.9097011416987888	0.0038281039597826	poorsig	17	2	DPF3;TBX5	0	0	.	0	0	.	0.0984728258217569	0.2840960905999464	-5.010537912798025	-0.5548477352342167	7.0	-0.18634934598274708	0.284822171804504	5.0	-0.1290626853010972	0.4131587759010436	2.0
3	179267002	179804366	rs7612445	8	537.364	HR	GNB4	1.0	7.0	coloc	179588285	179604649	179604649	-	149.458	rs7612445	MRPL47	protein_coding	0.0	.	.	.	.	-13.611085959802216	0.0	93.33210294759364	1.9097011416987888	0.0031642439042181	poorsig	10	0		0	0	.	0	0	.	-0.06325755276092	-0.0799530561117664	-5.200993409513302	-0.5548477352342167	8.0	-0.34807972456542396	0.284822171804504	7.0	-0.49311183201281	0.4131587759010436	6.0
3	179267002	179804366	rs7612445	8	537.364	HR	GNB4	1.0	7.0	coloc	179604690	179627647	179604690	+	149.499	rs7612445	NDUFB5	protein_coding	0.0	.	.	.	.	-13.61133902361958	0.0	95.94160074275544	1.9097011416987888	0.0429982262816617	poorsig	4	1	NDUFB3	0	0	.	0	0	.	0.0649424154336258	-0.1080758209714296	-2.5917486781688135	-0.5548477352342167	5.0	-0.21987975637087817	0.284822171804504	6.0	-0.5212345968724732	0.4131587759010436	8.0
3	179267002	179804366	rs7612445	8	537.364	HR	GNB4	1.0	7.0	coloc	179653032	179804366	179653032	+	197.841	rs7612445	USP13	protein_coding	0.0	.	.	.	.	-13.909719781155983	0.0	96.6037451223698	1.9097011416987888	0.0618630139173707	poorsig	5	2	CAMK2D:coloc;RFFL:coloc	0	0	.	0	0	.	0.1278816095859232	0.2381261108829849	-2.2279850560908727	-0.5548477352342167	3.0	-0.15694056221858077	0.284822171804504	4.0	-0.1750326650180587	0.4131587759010436	3.0
3	185499057	185825042	rs6762208+rs7638853	4	325.985	JT+PR	SENP2	1.0	4.0	exome	185476496	185499057	185499057	-	114.32	rs6762208	TMEM41A	protein_coding	0.0	.	.	.	.	-13.394204096033356	0.0	95.84404604668444	1.9097011416987888	0.0143466562328171	poorsig	1	0		0	0	.	0	0	.	0.0693492589718859	0.0403043004919986	-4.207140335619304	-0.037098043444144906	3.0	-0.1563671482763282	0.2257164072482141	2.0	-0.4305170271911355	0.4708213276831341	3.0
3	185499057	185825042	rs6762208+rs7638853	4	325.985	JT+PR	SENP2	1.0	4.0	exome	185506262	185552588	185552588	-	60.789	rs6762208	LIPH	protein_coding	0.0	.	.	.	.	-13.063795334879885	0.0	95.94160074275544	1.9097011416987888	0.022009635992932	poorsig	4	1	FAT1:coloc	0	0	.	0	0	.	-0.2036894238972142	-0.2714918976554469	-3.779176878394808	-0.037098043444144906	2.0	-0.4294058311454283	0.2257164072482141	4.0	-0.742313225338581	0.4708213276831341	4.0
3	185499057	185825042	rs6762208+rs7638853	4	325.985	JT+PR	SENP2	1.0	4.0	exome	185582496	185633551	185582496	+	30.881	rs6762208	SENP2	protein_coding	1.0	signet	mindist	exome	signet+	-12.879194538545455	3.957633516680198	95.57854330813564	1.9097011416987888	0.9635816578532288	exome	9	3	APOC4;STK38;USP25	0	0	.	0	0	.	0.2257164072482141	0.1794401133964618	0.0	-0.037098043444144906	1.0	0.0	0.2257164072482141	1.0	-0.2913812142866723	0.4708213276831341	2.0
3	185499057	185825042	rs6762208+rs7638853	4	325.985	JT+PR	SENP2	1.0	4.0	exome	185643130	185825042	185825042	-	192.124	rs7638853	IGF2BP2	protein_coding	0.0	.	.	.	.	-13.87443280935433	0.0	90.88094181993948	1.9097011416987888	6.20499210218342e-05	poorsig	17	0		0	0	.	0	0	.	-0.1443145666222312	0.4708213276831341	-9.650473275685243	-0.037098043444144906	4.0	-0.37003097387044526	0.2257164072482141	3.0	0.0	0.4708213276831341	1.0
4	20182314	20620561	rs1344852	1	438.247	QRS	SLIT2	0.0	1.0	poorsig	20251905	20620561	20251905	+	69.591	rs1344852	SLIT2	protein_coding	1.0	signet	mindist	.	signet+	-13.118123815866094	0.0	95.57854330813564	1.9097011416987888	1.0	mindist	1	0		0	0	.	0	0	.	-0.6195246273531277	0.5518082843205743	0.0	0.0	1.0	0.0	-0.6195246273531277	1.0	0.0	0.5518082843205743	1.0
4	23904089	23949395	rs12501032	1	45.306	HR	PPARGC1A	0.0	1.0	poorsig	23755041	23904089	23904089	-	45.306	rs12501032	PPARGC1A	protein_coding	1.0	signet	mindist	.	signet+	-12.968229796239855	0.0	95.57854330813564	1.9097011416987888	1.0	mindist	2	1	CREBBP	1	1	MITF	0	0	.	0.065241396217564	0.4395504521345592	0.0	0.0	1.0	0.0	0.065241396217564	1.0	0.0	0.4395504521345592	1.0
4	30720369	32376727	rs17081313	1	1656.358	JT	PCDH7	0.0	1.0	poorsig	30720369	31146805	30720369	+	1656.358	rs17081313	PCDH7	protein_coding	1.0	signet	mindist	.	signet+	-22.91210709114988	0.0	95.57854330813564	1.9097011416987888	1.0	mindist	5	1	DTWD2	0	0	.	0	0	.	-0.0845731360273805	0.3575220369397929	0.0	0.0	1.0	0.0	-0.0845731360273805	1.0	0.0	0.3575220369397929	1.0
4	64409468	64409468	locus_TECRL	1	0.0		TECRL	1.0	0.0	.	64275257	64409468	64409468	-	0.0		TECRL	omim	1.0	signet	mindist	omim	signet+	-12.688588105764817	2.6813310543687003	95.57854330813564	1.9097011416987888	1.0	.	0	0		0	0	.	0	0	.	0.2610122663982377	-0.1085009274143654	0.0	0.0	1.0	0.0	0.2610122663982377	1.0	0.0	-0.1085009274143654	1.0
4	71062667	71572087	rs2363719	1	509.42	QT	SLC4A4	0.0	1.0	poorsig	71062667	71572087	71062667	+	209.832	rs2363719	SLC4A4	protein_coding	1.0	signet	mindist	.	signet+	-13.983731689302504	0.0	95.57854330813564	1.9097011416987888	1.0	mindist	3	1	ATP2A2	0	0	.	0	0	.	0.2793846972315351	-0.2248951306084945	0.0	0.0	1.0	0.0	0.2793846972315351	1.0	0.0	-0.2248951306084945	1.0
4	84124440	84499292	rs4591595	1	374.852	JT	NKX6-1	0.0	1.0	poorsig	84491985	84499292	84499292	-	374.852	rs4591595	NKX6-1	protein_coding	1.0	signet	mindist	.	signet+	-15.002282692749974	0.0	95.57854330813564	1.9097011416987888	1.0	mindist	1	0		0	0	.	0	0	.	-0.2111150591218644	-0.1847003232369978	0.0	0.0	1.0	0.0	-0.2111150591218644	1.0	0.0	-0.1847003232369978	1.0
4	85475150	86002668	rs343849	1	527.518	PR	ARHGAP24	0.0	1.0	poorsig	85475150	86002668	85475150	+	266.752	rs343849	ARHGAP24	protein_coding	1.0	signet	mindist	.	signet+	-14.335058335261964	0.0	95.57854330813564	1.9097011416987888	1.0	mindist	1	1	NACA:exome	0	0	.	0	0	.	0.3347197822810958	0.1991751140053212	0.0	0.0	1.0	0.0	0.3347197822810958	1.0	0.0	0.1991751140053212	1.0
4	94105283	94668227	rs3857067+rs7439869	3	562.944	QT	SMARCAD1	0.0	3.0	poorsig	94207611	94291292	94207611	+	45.017	rs7439869	SMARCAD1	protein_coding	0.0	.	mindist	.	.	-12.966446004941854	0.0	89.90917298570967	1.9097011416987888	0.0080317567166334	mindist	10	0		0	0	.	0	0	.	0.0923794124316354	-0.0799458987587962	-4.717529410150853	-0.10682259560440918	3.0	-0.4863644278050063	0.5787438402366417	2.0	-0.4539645576753764	0.3740186589165802	3.0
4	94105283	94668227	rs3857067+rs7439869	3	562.944	QT	SMARCAD1	0.0	3.0	poorsig	94298535	94342876	94342876	-	90.248	rs7439869	HPGDS	protein_coding	0.18	.	.	.	.	-13.245624773799763	0.0	92.64058801285827	1.9097011416987888	0.0932831537489416	poorsig	1	0		0	0	.	0	0	.	-0.3801113672716863	0.0508146520586244	-2.2652931518601354	-0.10682259560440918	2.0	-0.9588552075083281	0.5787438402366417	3.0	-0.3232040068579558	0.3740186589165802	2.0
4	94105283	94668227	rs3857067+rs7439869	3	562.944	QT	SMARCAD1	0.0	3.0	poorsig	94451857	94668227	94451857	+	199.229	rs7439869	PDLIM5	protein_coding	0.82	signet	.	.	signet+	-13.918286917216978	0.0	95.57854330813564	1.9097011416987888	0.8986850895344249	poorsig	14	7	ARHGAP10;ARHGAP44;GABPB1;GBF1;ID2;SOCS6;SORBS1	0	0	.	0	0	.	0.5787438402366417	0.3740186589165802	0.0	-0.10682259560440918	1.0	0.0	0.5787438402366417	1.0	0.0	0.3740186589165802	1.0
4	112818032	113384221	locus_ANK2	1	566.189		ANK2	1.0	1.0	.	112818032	113384221	112818032	+	0.0		ANK2	omim	1.0	signet	mindist	omim	signet+	-12.688588105764817	2.6813310543687003	95.57854330813564	1.9097011416987888	1.0	.	9	5	CAV3:omim;KCNQ1:exome,omim;OBSCN;PAM;SLC8A1	0	0	.	0	0	.	0.1804660194130044	-0.0308832485212128	0.0	0.0	1.0	0.0	0.1804660194130044	1.0	0.0	-0.0308832485212128	1.0
4	113496850	113761927	rs17446418	1	265.077	PR	CAMK2D	1.0	1.0	coloc	113418054	113761927	113761927	-	265.077	rs17446418	CAMK2D	protein_coding	1.0	signet	mindist	coloc	signet+	-14.324719752479425	2.054985245702309	95.57854330813564	1.9097011416987888	1.0	coloc	13	4	CALM1:omim;CALM2:omim;CALM3:omim;RYR2:omim	0	0	.	0	0	.	0.6719424664373012	0.722622635631991	0.0	0.0	1.0	0.0	0.6719424664373012	1.0	0.0	0.722622635631991	1.0
4	147732063	148072776	rs6845865	1	340.713	HR	ARHGAP10	0.0	1.0	poorsig	147732063	148072776	147732063	+	321.388	rs6845865	ARHGAP10	protein_coding	1.0	signet	mindist	.	signet+	-14.6722874749078	0.0	95.57854330813564	1.9097011416987888	1.0	mindist	11	5	NSRP1;PAM;PDLIM5;PPP1R10;SORBS1	0	0	.	0	0	.	0.3332707978152362	0.4547931951204047	0.0	0.0	1.0	0.0	0.3332707978152362	1.0	0.0	0.4547931951204047	1.0
4	182635289	182917936	rs17281245	1	282.647	JT	DCTD	0.0	1.0	poorsig	182890060	182917936	182917936	-	282.647	rs17281245	DCTD	protein_coding	1.0	signet	mindist	.	signet+	-14.433166856652084	0.0	95.57854330813564	1.9097011416987888	1.0	mindist	2	0		0	0	.	0	0	.	0.1146479315574113	0.1168819507871082	0.0	0.0	1.0	0.0	0.1146479315574113	1.0	0.0	0.1168819507871082	1.0
4	186555567	186726722	rs3733409	2	171.155	PR	FAT1	1.0	2.0	coloc	186533655	186555567	186555567	-	150.872	rs3733409	MTNR1A	protein_coding	0.0	.	.	.	.	-13.619813575357147	0.0	94.83445150242076	1.9097011416987888	0.0264650173326422	poorsig	7	1	GNB4:coloc	0	0	.	0	0	.	0.0085277445622702	-0.2754728090552309	-3.6051099988732624	-0.02682151987217073	2.0	-0.0576446217339149	0.0661723662961851	2.0	-0.3009633347253115	0.0254905256700806	2.0
4	186555567	186726722	rs3733409	2	171.155	PR	FAT1	1.0	2.0	coloc	186587794	186726722	186726722	-	20.283	rs3733409	FAT1	protein_coding	1.0	signet	mindist	coloc	signet+	-12.813780627901073	2.054985245702309	95.57854330813564	1.9097011416987888	0.9735349826673576	coloc	3	0		0	0	.	0	0	.	0.0661723662961851	0.0254905256700806	0.0	-0.02682151987217073	1.0	0.0	0.0661723662961851	1.0	0.0	0.0254905256700806	1.0
5	784729	1295068	rs16870629+rs737154	9	510.339	QT	NKD2	1.0	6.0	exome	710355	784729	784729	-	230.219	rs16870629	ZDHHC11B	protein_coding	0.0	.	.	.	.	-14.109566129414512	0.0	96.42557454555065	1.9097011416987888	0.0125385565840433	poorsig	0	0		0	0	.	0	0	.	0.0856066386213036	-0.1819930927494876	-4.242846831879448	-0.13610002346372277	6.0	-0.2575867048707995	0.3431933434921031	4.0	-0.5281688093681438	0.3461757166186562	8.0
5	784729	1295068	rs16870629+rs737154	9	510.339	JT+QT	NKD2	1.0	6.0	exome	795605	858973	858973	-	155.975	rs16870629	ZDHHC11	protein_coding	0.0	.	.	.	.	-13.651310762186576	0.0	96.51780126250368	1.9097011416987888	0.0217429704549141	poorsig	3	1	FGFR1	0	0	.	0	0	.	0.1018901578883589	-0.1177430925227391	-3.692364747698495	-0.13610002346372277	4.0	-0.24130318560374422	0.3431933434921031	3.0	-0.46391880914139527	0.3461757166186562	6.0
5	784729	1295068	rs16870629+rs737154	9	510.339	JT+QT	NKD2	1.0	6.0	exome	850291	892801	892801	-	122.147	rs16870629	BRD9	protein_coding	0.0	.	.	.	.	-13.442514595996895	0.0	95.29773235049863	1.9097011416987888	0.0079091297914509	poorsig	4	0		0	0	.	0	0	.	0.1477435828621804	0.157090977236808	-4.703637493513827	-0.13610002346372277	7.0	-0.19544976062992273	0.3431933434921031	2.0	-0.1890847393818482	0.3461757166186562	2.0
5	784729	1295068	rs16870629+rs737154	9	510.339	JT+QT	NKD2	1.0	6.0	exome	892884	919357	892884	+	122.064	rs16870629	TRIP13	protein_coding	0.0	.	.	.	.	-13.44200229607394	0.0	92.25856992207936	1.9097011416987888	0.0003788433944717	poorsig	12	0		0	0	.	0	0	.	0.0745279999195233	-0.0014706351763111	-7.742287622010425	-0.13610002346372277	9.0	-0.2686653435725798	0.3431933434921031	5.0	-0.3476463517949673	0.3461757166186562	4.0
5	784729	1295068	rs16870629+rs737154	9	510.339	JT+QT	NKD2	1.0	6.0	exome	1008802	1038943	1008802	+	6.146	rs16870629	NKD2	protein_coding	0.0	.	mindist	.	.	-12.726522989216448	0.0	96.2353390716456	1.9097011416987888	0.0413311349955911	mindist	4	1	CAV1:coloc	0	0	.	0	0	.	-0.1947725520937942	-0.1468043365420655	-3.0500391655864285	-0.13610002346372277	2.0	-0.5379658955858974	0.3431933434921031	8.0	-0.4929800531607217	0.3461757166186562	7.0
5	784729	1295068	rs16870629+rs737154	9	510.339	JT+QT	NKD2	1.0	6.0	exome	1050384	1112063	1112063	-	46.779	rs737154	SLC12A7	protein_coding	1.0	signet	.	exome	signet+	-12.977321576800264	3.957633516680198	95.57854330813564	1.9097011416987888	0.8727553321114487	exome	3	0		0	0	.	0	0	.	0.3431933434921031	0.3461757166186562	0.0	-0.13610002346372277	1.0	0.0	0.3431933434921031	1.0	0.0	0.3461757166186562	1.0
5	784729	1295068	rs16870629+rs737154	9	510.339	JT+QT	NKD2	1.0	6.0	exome	1201595	1225111	1201595	+	136.311	rs737154	SLC6A19	protein_coding	0.0	.	.	.	.	-13.52993888646369	0.0	96.42557454555065	1.9097011416987888	0.0223859978313054	poorsig	0	0		0	0	.	0	0	.	-0.2252935288502944	-0.0666042381728269	-3.6632195889286145	-0.13610002346372277	3.0	-0.5684868723423975	0.3431933434921031	9.0	-0.4127799547914831	0.3461757166186562	5.0
5	784729	1295068	rs16870629+rs737154	9	510.339	JT+QT	NKD2	1.0	6.0	exome	1225381	1246189	1225381	+	160.097	rs737154	SLC6A18	protein_coding	0.0	.	.	.	.	-13.676752934263964	0.0	96.42557454555065	1.9097011416987888	0.0193292910962536	poorsig	0	0		0	0	.	0	0	.	-0.0580476015580456	-0.187037064957714	-3.810033636728894	-0.13610002346372277	5.0	-0.40124094505014873	0.3431933434921031	6.0	-0.5332127815763702	0.3461757166186562	9.0
5	784729	1295068	rs16870629+rs737154	9	510.339	JT	NKD2	1.0	6.0	exome	1253147	1295068	1295068	-	229.784	rs737154	TERT	protein_coding	0.0	.	.	.	.	-14.106881184035169	0.0	94.2793809072898	2.012210417272419	0.0016287437405208	poorsig	10	1	PRKCA:coloc	3	1	ID2	0	0	.	-0.1245981377749772	0.0244995892541351	-6.283846249187347	-0.13610002346372277	8.0	-0.4677914812670803	0.3431933434921031	7.0	-0.3216761273645211	0.3461757166186562	3.0
5	27121150	28750307	rs7713675	1	1629.157	JT	CDH9	0.0	1.0	poorsig	26880597	27121150	27121150	-	1629.157	rs7713675	CDH9	protein_coding	1.0	signet	mindist	.	signet+	-22.74421467904968	0.0	95.57854330813564	1.9097011416987888	1.0	mindist	2	1	CDH6	0	0	.	0	0	.	-0.1775167460439052	-0.2550965747520241	0.0	0.0	1.0	0.0	-0.1775167460439052	1.0	0.0	-0.2550965747520241	1.0
5	30888476	31329146	rs13165531	1	440.67	HR	CDH6	0.0	1.0	poorsig	31193686	31329146	31193686	+	305.21	rs13165531	CDH6	protein_coding	1.0	signet	mindist	.	signet+	-14.572432195949048	0.0	95.57854330813564	1.9097011416987888	1.0	mindist	1	1	CDH9	0	0	.	0	0	.	-0.1145060201981494	0.2529791506438299	0.0	0.0	1.0	0.0	-0.1145060201981494	1.0	0.0	0.2529791506438299	1.0
5	102753981	103029730	rs7729395	1	275.749	PR	PAM	0.0	1.0	poorsig	102753981	103029730	102753981	+	10.891	rs7729395	PAM	protein_coding	1.0	signet	mindist	.	signet+	-12.755810496860116	0.0	95.57854330813564	1.9097011416987888	1.0	mindist	25	10	ANK2:omim;ARHGAP10;CALM1:omim;CALM2:omim;CALM3:omim;CASQ2:omim;MYLIP;PRKCA:coloc;SORBS1;TTN:exome	0	0	.	0	0	.	0.2946437724676584	0.3659413638238583	0.0	0.0	1.0	0.0	0.2946437724676584	1.0	0.0	0.3659413638238583	1.0
5	108382098	108411746	rs9326726	1	29.648	HR	FBXL17	0.0	1.0	poorsig	107859035	108382098	108382098	-	29.648	rs9326726	FBXL17	protein_coding	1.0	signet	mindist	.	signet+	-12.871584107159864	0.0	95.57854330813564	1.9097011416987888	1.0	mindist	5	2	MAP3K7;USP25	0	0	.	0	0	.	-0.0515314408099466	0.409853229906758	0.0	0.0	1.0	0.0	-0.0515314408099466	1.0	0.0	0.409853229906758	1.0
5	113856054	114496500	rs624896	1	640.446	JT	KCNN2	0.0	1.0	poorsig	114055926	114496500	114055926	+	199.872	rs624896	KCNN2	protein_coding	1.0	signet	mindist	.	signet+	-13.922255698547827	0.0	95.57854330813564	1.9097011416987888	1.0	mindist	3	3	CALM1:omim;CALM2:omim;CALM3:omim	0	0	.	0	0	.	0.6206986147908949	-0.0210084149668617	0.0	0.0	1.0	0.0	0.6206986147908949	1.0	0.0	-0.0210084149668617	1.0
5	118909006	119249138	rs1388107+rs7726558	2	340.132	JT	DTWD2	0.0	2.0	poorsig	118836074	118988547	118988547	-	75.949	rs7726558	DTWD2	protein_coding	1.0	signet	mindist	.	signet+	-13.157367224422142	0.0	95.57854330813564	1.9097011416987888	0.7754811097537582	mindist	3	2	CELSR2;PCDH7	0	0	.	0	0	.	-0.0794704494523855	-0.1285148990028266	0.0	-0.2542716554581514	1.0	-0.1294264211743097	0.0499559717219242	2.0	-0.2501736867536852	0.1216587877508586	2.0
5	118909006	119249138	rs1388107+rs7726558	2	340.132	JT	DTWD2	0.0	2.0	poorsig	119037772	119249138	119037772	+	125.174	rs7726558	DMXL1	protein_coding	0.0	.	.	.	.	-13.461198112464208	0.0	94.64285041993196	1.9097011416987888	0.2245188902462418	poorsig	3	1	CALM1:omim	0	0	.	0	0	.	0.0499559717219242	0.1216587877508586	-1.2395237762457327	-0.2542716554581514	2.0	0.0	0.0499559717219242	1.0	0.0	0.1216587877508586	1.0
5	138051961	138469303	rs10040989+rs1468333	12	417.342	HR+QT	CDC23	1.0	10.0	coloc	137937960	138051961	138051961	-	165.32	rs1468333	FAM13B	protein_coding	1.0	signet	.	coloc	signet+	-13.7089907956808	2.054985245702309	95.57854330813564	1.9097011416987888	0.4069346025899716	coloc	1	0		0	0	.	0	0	.	0.037970501532472	0.2098088472854434	0.0	-0.8991027880473342	1.0	-0.24444978724813932	0.2824202887806113	6.0	-0.6173943407829738	0.8272031880684173	4.0
5	138051961	138469303	rs10040989+rs1468333	12	417.342	HR+QT	CDC23	1.0	10.0	coloc	138083990	138092365	138083990	+	133.291	rs1468333	WNT8A	protein_coding	0.0	.	.	.	.	-13.511298576013978	0.0	95.86058081866749	1.9097011416987888	0.0842170146810831	poorsig	0	0		0	0	.	0	0	.	0.0361562125979263	-0.1385384915618584	-1.575255515503657	-0.8991027880473342	5.0	-0.24626407618268503	0.2824202887806113	7.0	-0.9657416796302757	0.8272031880684173	11.0
5	138051961	138469303	rs10040989+rs1468333	12	417.342	HR+QT	CDC23	1.0	10.0	coloc	138115175	138139443	138139443	-	77.838	rs1468333	NME5	protein_coding	0.0	.	.	.	.	-13.169026676885554	0.0	95.86058081866749	1.9097011416987888	0.1185896096714857	poorsig	0	0		0	0	.	0	0	.	0.2824202887806113	0.0396051918643954	-1.2329836163752224	-0.8991027880473342	2.0	0.0	0.2824202887806113	1.0	-0.7875979962040219	0.8272031880684173	8.0
5	138051961	138469303	rs10040989+rs1468333	12	417.342	HR+QT	CDC23	1.0	10.0	coloc	138178719	138187723	138178719	+	38.562	rs1468333	KIF20A	protein_coding	0.0	.	.	.	.	-12.926603884427651	0.0	83.24933626072348	1.9097011416987888	5.038898371203626e-07	poorsig	47	5	ANK2:omim;CALM1:omim;CAV1:coloc;CDH9;GNB4:coloc	0	0	.	0	0	.	0.0644099500376833	-0.2416141897876913	-13.601805381861311	-0.8991027880473342	12.0	-0.21801033874292802	0.2824202887806113	4.0	-1.0688173778561085	0.8272031880684173	12.0
5	138051961	138469303	rs10040989+rs1468333	12	417.342	HR+QT	CDC23	1.0	10.0	coloc	138139770	138178953	138178953	-	38.328	rs1468333	BRD8	protein_coding	0.0	.	.	.	.	-12.925159568982211	0.0	95.29727300762654	1.9097011416987888	0.0861619074806381	poorsig	2	0		0	0	.	0	0	.	-0.0443698096876639	0.3440737996545712	-1.5524243195128102	-0.8991027880473342	4.0	-0.3267900984682752	0.2824202887806113	10.0	-0.4831293884138461	0.8272031880684173	3.0
5	138051961	138469303	rs10040989+rs1468333	12	417.342	HR+QT	CDC23	1.0	10.0	coloc	138187650	138213343	138213343	-	3.938	rs1468333	CDC23	protein_coding	0.0	.	mindist	.	.	-12.712894576808182	0.0	93.44742868478612	1.9097011416987888	0.0167541977825393	mindist	12	1	SOCS6	0	0	.	0	0	.	0.0605892415510239	0.8272031880684173	-3.1900036501791975	-0.8991027880473342	10.0	-0.2218310472295874	0.2824202887806113	5.0	0.0	0.8272031880684173	1.0
5	138051961	138469303	rs10040989+rs1468333	12	417.342	HR+QT	CDC23	1.0	10.0	coloc	138252380	138274621	138274621	-	36.585	rs10040989	GFRA3	protein_coding	0.0	.	.	.	.	-12.914401270600145	0.0	95.57854330813564	1.9097011416987888	0.1153829700906988	poorsig	1	0		0	0	.	0	0	.	-0.4710866519302942	-0.0984373483004152	-1.2603957206216454	-0.8991027880473342	3.0	-0.7535069407109055	0.2824202887806113	12.0	-0.9256405363688325	0.8272031880684173	10.0
5	138051961	138469303	rs10040989+rs1468333	12	417.342	HR+QT	CDC23	1.0	10.0	coloc	138331935	138349729	138331935	+	93.899	rs10040989	FAM53C	protein_coding	0.0	.	.	.	.	-13.268159798121586	0.0	94.83171654026272	1.9097011416987888	0.0383851810486122	poorsig	7	1	SIPA1L1	0	0	.	0	0	.	0.071957931218618	0.1757098233682192	-2.3609810160160136	-0.8991027880473342	8.0	-0.21046235756199333	0.2824202887806113	3.0	-0.6514933647001981	0.8272031880684173	5.0
5	138051961	138469303	rs10040989+rs1468333	12	417.342	HR+QT	CDC23	1.0	10.0	coloc	138285269	138338355	138338355	-	100.319	rs10040989	CDC25C	protein_coding	0.0	.	.	.	.	-13.307785888547793	0.0	92.62578740549957	1.9097011416987888	0.004063790869719	poorsig	14	1	SIPA1L1	0	0	.	0	0	.	0.0001437690356449	0.0240620103366872	-4.60653624120538	-0.8991027880473342	11.0	-0.2822765197449664	0.2824202887806113	8.0	-0.8031411777317301	0.8272031880684173	9.0
5	138051961	138469303	rs10040989+rs1468333	12	417.342	HR+QT	CDC23	1.0	10.0	coloc	138352685	138437028	138352685	+	114.649	rs10040989	KDM3B	protein_coding	0.0	.	.	.	.	-13.396234778860496	0.0	94.55335904511068	1.9097011416987888	0.0255653776105158	poorsig	8	1	CREBBP	0	0	.	0	0	.	0.1199783860510219	0.152033230324118	-2.767413491906965	-0.8991027880473342	9.0	-0.16244190272958942	0.2824202887806113	2.0	-0.6751699577442993	0.8272031880684173	6.0
5	138051961	138469303	rs10040989+rs1468333	12	417.342	HR+QT	CDC23	1.0	10.0	coloc	138439057	138446969	138439057	+	201.021	rs10040989	REEP2	protein_coding	0.0	.	.	.	.	-13.929347657722236	0.0	95.67132824583682	1.9097011416987888	0.0458830294936093	poorsig	4	1	CAV3:omim	0	0	.	0	0	.	-0.3591230512123453	0.0980411144021742	-2.1825571700425574	-0.8991027880473342	7.0	-0.6415433399929567	0.2824202887806113	11.0	-0.7291620736662431	0.8272031880684173	7.0
5	138051961	138469303	rs10040989+rs1468333	12	417.342	HR+QT	CDC23	1.0	10.0	coloc	138465479	138469303	138465479	+	227.443	rs10040989	EGR1	protein_coding	0.0	.	.	.	.	-14.092431857292526	0.0	95.95272019743614	2.0268062840554943	0.0580618147912895	poorsig	3	1	CREBBP	0	0	.	6	1	ACHE:coloc	-0.0206611795351574	0.4367928562962261	-1.9471442756568265	-0.8991027880473342	6.0	-0.3030814683157687	0.2824202887806113	9.0	-0.3904103317721912	0.8272031880684173	2.0
5	154445997	154817605	rs13165478+rs13185595	3	371.608	QRS	HAND1	0.0	3.0	poorsig	154445997	154461053	154445997	+	43.483	rs13165478	SAP30L	protein_coding	0.0	.	.	.	.	-12.956977714799518	0.0	92.68376067960926	1.9097011416987888	0.0433314333003978	poorsig	1	0		0	0	.	0	0	.	-0.1119135227878716	0.0883015941232283	-3.0937154781270952	-0.04516148694277008	2.0	-0.4721645772719617	0.3602510544840901	3.0	-0.336372613720198	0.4246742078434263	3.0
5	154445997	154817605	rs13165478+rs13185595	3	371.608	QRS	HAND1	0.0	3.0	poorsig	154474972	154478227	154478227	-	11.253	rs13165478	HAND1	protein_coding	1.0	signet	mindist	.	signet+	-12.75804486519879	0.0	95.57854330813564	1.9097011416987888	0.9558431131870586	mindist	4	4	ACHE:coloc;NKX2-5;PMP22;PRKCA:coloc	0	0	.	0	0	.	0.3602510544840901	0.0896350859358609	0.0	-0.04516148694277008	1.0	0.0	0.3602510544840901	1.0	-0.3350391219075654	0.4246742078434263	2.0
5	154445997	154817605	rs13165478+rs13185595	3	371.608	QRS	HAND1	0.0	3.0	poorsig	154682986	154817605	154682986	+	190.376	rs13185595	LARP1	protein_coding	0.0	.	.	.	.	-13.86364364953112	0.0	89.6297259689187	1.9097011416987888	0.0008254535125435	poorsig	18	2	GBF1;SIPA1L1	0	0	.	0	0	.	0.0633832196780331	0.4246742078434263	-7.054416123549273	-0.04516148694277008	3.0	-0.296867834806057	0.3602510544840901	2.0	0.0	0.4246742078434263	1.0
5	165403746	168264157	rs830233	1	2860.411	JT	TENM2	0.0	1.0	poorsig	166979029	168264157	166979029	+	1575.283	rs830233	TENM2	protein_coding	1.0	signet	mindist	.	signet+	-22.41168882303387	0.0	95.57854330813564	1.9097011416987888	1.0	mindist	1	0		0	0	.	0	0	.	0.1797203753838709	0.1214783489423139	0.0	0.0	1.0	0.0	0.1797203753838709	1.0	0.0	0.1214783489423139	1.0
5	172958729	173328447	rs255292+rs4868243	6	369.718	PR	BNIP1	0.0	6.0	poorsig	172958729	172969771	172958729	+	195.134	rs255292	RPL26L1	protein_coding	0.0	.	.	.	.	-13.893011396921755	0.0	89.52377623331714	1.877946066838895	0.0005587938487698	poorsig	16	0		0	0	.	0	0	.	-0.3213619786843624	-0.1702239936709751	-7.172462196003362	-0.3172677425667527	6.0	-2.5999279590241904	2.278565980339828	6.0	-0.8409432481217606	0.6707192544507855	6.0
5	172958729	173328447	rs255292+rs4868243	6	369.718	HR+PR	BNIP1	0.0	6.0	poorsig	172983771	173035445	172983771	+	170.092	rs255292	ATP6V0E1	protein_coding	0.0	.	.	.	.	-13.738444955106637	0.0	93.61364751256691	1.877946066838895	0.0389571787242511	poorsig	1	0		0	0	.	0	0	.	0.2440098759675391	-0.0890801291517602	-2.928024474938399	-0.3172677425667527	5.0	-2.034556104372289	2.278565980339828	4.0	-0.7597993836025457	0.6707192544507855	5.0
5	172958729	173328447	rs255292+rs4868243	6	369.718	HR+PR	BNIP1	0.0	6.0	poorsig	173056352	173139284	173056352	+	97.511	rs255292	CREBRF	protein_coding	0.0	.	.	.	.	-13.290454103202498	0.0	93.61364751256691	1.877946066838895	0.0609743883798631	poorsig	1	0		0	0	.	0	0	.	0.4825110692163507	0.0731548655911695	-2.48003362303426	-0.3172677425667527	3.0	-1.7960549111234774	2.278565980339828	2.0	-0.597564388859616	0.6707192544507855	3.0
5	172958729	173328447	rs255292+rs4868243	6	369.718	HR+PR	BNIP1	0.0	6.0	poorsig	173144442	173164387	173144442	+	9.421	rs255292	BNIP1	protein_coding	0.0	.	mindist	.	.	-12.746737233164396	0.0	93.7107353530763	1.877946066838895	0.1157298532623915	mindist	4	1	SCN3B:omim	0	0	.	0	0	.	0.4446208982849381	0.0332642949441684	-1.8392289124868033	-0.3172677425667527	2.0	-1.83394508205489	2.278565980339828	3.0	-0.6374549595066171	0.6707192544507855	4.0
5	172958729	173328447	rs255292+rs4868243	6	369.718	HR+PR	BNIP1	0.0	6.0	poorsig	173232109	173235311	173235311	-	19.196	rs4868243	NKX2-5	protein_coding	1.0	signet	.	.	signet+	-12.807071350596823	0.0	95.57854330813564	1.9097011416987888	0.7281357760831388	poorsig	4	3	HAND1;ID2;TBX5	0	0	.	2	1	TBX5	2.278565980339828	0.6707192544507855	0.0	-0.3172677425667527	1.0	0.0	2.278565980339828	1.0	0.0	0.6707192544507855	1.0
5	172958729	173328447	rs255292+rs4868243	6	369.718	HR+PR	BNIP1	0.0	6.0	poorsig	173314723	173328447	173328447	-	112.332	rs4868243	STC2	protein_coding	0.0	.	.	.	.	-13.381933587035336	0.0	93.61364751256691	1.877946066838895	0.0556440097015856	poorsig	1	0		0	0	.	0	0	.	0.1560284692464346	0.0821093296416657	-2.5715131068671013	-0.3172677425667527	4.0	-2.1225375110933933	2.278565980339828	5.0	-0.5886099248091198	0.6707192544507855	2.0
5	173888349	174243501	rs359466	3	355.152	QRS	CPEB4	0.0	2.0	poorsig	173888349	173961980	173888349	+	0.514	rs359466	CPEB4	protein_coding	0.0	.	mindist	.	.	-12.691760661914204	0.0	91.70633532123384	1.9097011416987888	0.0250172131348341	mindist	13	0		0	0	.	0	0	.	0.2418507372132053	0.3145458937645543	-3.3512545158499467	-0.336936649795488	3.0	0.0	0.2418507372132053	1.0	0.0	0.3145458937645543	1.0
5	173888349	174243501	rs359466	3	355.152	QRS	CPEB4	0.0	2.0	poorsig	173973779	174006140	173973779	+	84.916	rs359466	C5orf47	protein_coding	1.0	signet	.	.	signet+	-13.212714132966036	0.0	95.57854330813564	1.9097011416987888	0.7139540676063079	poorsig	0	0		0	0	.	0	0	.	-0.1117284933618027	-0.2147385518019192	0.0	-0.336936649795488	1.0	-0.353579230575008	0.2418507372132053	3.0	-0.5292844455664735	0.3145458937645543	3.0
5	173888349	174243501	rs359466	3	355.152	QRS	CPEB4	0.0	2.0	poorsig	174045706	174243501	174045706	+	156.843	rs359466	NSG2	protein_coding	0.0	.	.	.	.	-13.656668308368811	0.0	95.01630929109554	1.9097011416987888	0.2610287192588578	poorsig	2	0		0	0	.	0	0	.	0.2218419224188742	-0.1316186143448278	-1.0061881924428635	-0.336936649795488	2.0	-0.020008814794331087	0.2418507372132053	2.0	-0.4461645081093821	0.3145458937645543	2.0
6	5260950	5829192	rs200214	2	568.242	JT	FARS2	0.0	2.0	poorsig	5103629	5260950	5260950	-	217.843	rs200214	LYRM4	protein_coding	1.0	signet	.	.	signet+	-14.033177890300069	0.0	95.57854330813564	1.9097011416987888	0.8417814814625267	poorsig	4	0		0	0	.	0	0	.	-0.027115587544338	0.286205590960856	0.0	-0.17223482162543452	1.0	-0.23454014884709268	0.2074245613027547	2.0	-0.04924259897640387	0.3354481899372599	2.0
6	5260950	5829192	rs200214	2	568.242	JT	FARS2	0.0	2.0	poorsig	5261044	5829192	5261044	+	217.749	rs200214	FARS2	protein_coding	0.0	.	mindist	.	.	-14.0325976952066	0.0	93.9064197619273	1.9097011416987888	0.1582185185374732	mindist	9	0		0	0	.	0	0	.	0.2074245613027547	0.3354481899372599	-1.6715433511148776	-0.17223482162543452	2.0	0.0	0.2074245613027547	1.0	0.0	0.3354481899372599	1.0
6	7347446	7881728	rs2744375+rs7771320	6	534.282	HR+QRS	DSP	0.0	5.0	poorsig	7268306	7347446	7347446	-	155.07	rs7771320	SSR1	protein_coding	0.0	.	.	.	.	-13.645724841339891	0.0	92.52375659870437	1.9097011416987888	0.0106104916970329	poorsig	11	0		0	0	.	0	0	.	-0.0481829757727814	-0.00826664933564	-3.7922393623818227	-0.753672622255295	4.0	-0.1887517479134742	0.1405687721406928	5.0	-0.1604883680626942	0.1522217187270542	4.0
6	7347446	7881728	rs2744375+rs7771320	6	534.282	HR+QRS	DSP	0.0	5.0	poorsig	7326656	7389742	7389742	-	112.774	rs7771320	CAGE1	protein_coding	0.32	.	.	.	.	-13.38466173843228	0.0	95.29704333695744	1.9097011416987888	0.2205651542805843	poorsig	1	0		0	0	.	0	0	.	0.1229067748434803	-0.1182112144000504	-0.757889521221131	-0.753672622255295	3.0	-0.017661997297212503	0.1405687721406928	2.0	-0.2704329331271046	0.1522217187270542	6.0
6	7347446	7881728	rs2744375+rs7771320	6	534.282	HR+QRS	DSP	0.0	5.0	poorsig	7389793	7418037	7389793	+	112.723	rs7771320	RIOK1	protein_coding	0.0	.	.	.	.	-13.384346951732631	0.0	87.71706227808421	1.9097011416987888	0.0001126496029585	poorsig	29	0		0	0	.	0	0	.	0.101993689485255	0.1436870300312766	-8.337555793395305	-0.753672622255295	6.0	-0.0385750826554378	0.1405687721406928	3.0	-0.008534688695777587	0.1522217187270542	2.0
6	7347446	7881728	rs2744375+rs7771320	6	534.282	HR+QRS	DSP	0.0	5.0	poorsig	7541617	7586714	7541617	+	12.989	rs2744375	DSP	protein_coding	0.0	.	mindist	.	.	-12.76875995756326	0.0	90.1953179592304	1.9097011416987888	0.0024852407562232	mindist	22	1	PRKCA:coloc	0	0	.	0	0	.	-0.1448475561151817	-0.1067058227230112	-5.243713118079149	-0.753672622255295	5.0	-0.2854163282558745	0.1405687721406928	6.0	-0.2589275414500654	0.1522217187270542	5.0
6	7347446	7881728	rs2744375+rs7771320	6	534.282	HR+QRS	DSP	0.0	5.0	poorsig	7590198	7611967	7590198	+	35.592	rs2744375	SNRNP48	protein_coding	0.68	signet	.	.	signet+	-12.90827218838936	0.0	95.57854330813564	1.9097011416987888	0.4706349106068687	poorsig	0	0		0	0	.	0	0	.	0.1405687721406928	0.1522217187270542	0.0	-0.753672622255295	1.0	0.0	0.1405687721406928	1.0	0.0	0.1522217187270542	1.0
6	7347446	7881728	rs2744375+rs7771320	6	534.282	HR+QRS	DSP	0.0	5.0	poorsig	7726099	7881728	7726099	+	171.493	rs2744375	BMP6	protein_coding	0.0	.	.	.	.	-13.747092330914596	0.0	95.95225940701228	1.9097011416987888	0.2955915530563323	poorsig	2	1	ACVR2A	0	0	.	0	0	.	0.013937901164071	0.0178050434846263	-0.4651040436485945	-0.753672622255295	2.0	-0.1266308709766218	0.1405687721406928	4.0	-0.1344166752424279	0.1522217187270542	3.0
6	12008762	12297194	rs3777755	2	288.432	QRS	EDN1	0.0	2.0	poorsig	12008762	12164999	12008762	+	150.704	rs3777755	HIVEP1	protein_coding	0.0	.	.	.	.	-13.61877663093478	0.0	94.36346237506936	1.9097011416987888	0.2079465517794695	poorsig	3	0		0	0	.	0	0	.	-0.1984808548443821	0.0461791748140035	-1.3373477905822715	-0.23312640431779752	2.0	-0.05412652946488242	-0.1443543253794997	2.0	-0.620461371972421	0.6666405467864245	2.0
6	12008762	12297194	rs3777755	2	288.432	QRS	EDN1	0.0	2.0	poorsig	12290361	12297194	12290361	+	130.895	rs3777755	EDN1	protein_coding	1.0	signet	mindist	.	signet+	-13.496509773418776	0.0	95.57854330813564	1.9097011416987888	0.7920534482205305	mindist	2	1	ADM	0	0	.	0	0	.	-0.1443543253794997	0.6666405467864245	0.0	-0.23312640431779752	1.0	0.0	-0.1443543253794997	1.0	0.0	0.6666405467864245	1.0
6	16129086	16295549	rs1042391+rs7765828	2	166.463	QT	GMPR	0.0	1.0	poorsig	16129086	16148248	16129086	+	161.444	rs1042391	MYLIP	protein_coding	1.0	signet	.	.	signet+	-13.685067006507596	0.0	95.57854330813564	1.9097011416987888	0.6752593435567006	poorsig	5	3	KANK4;PAM;PMP22	0	0	.	0	0	.	0.1856275474555093	0.3042483331428093	0.0	-0.3926584492238039	1.0	0.0	0.1856275474555093	1.0	0.0	0.3042483331428093	1.0
6	16129086	16295549	rs1042391+rs7765828	2	166.463	QT	GMPR	0.0	1.0	poorsig	16238587	16295549	16238587	+	51.943	rs1042391	GMPR	protein_coding	0.0	.	mindist	.	.	-13.009195273211622	0.0	94.17060162868094	1.9097011416987888	0.3247406564432995	mindist	0	0		0	0	.	0	0	.	0.0470898563629808	-0.244880502835121	-0.7320699461587168	-0.3926584492238039	2.0	-0.1385376910925285	0.1856275474555093	2.0	-0.5491288359779303	0.3042483331428093	2.0
6	27247701	27473118	rs13195040	4	225.417	QRS	ZNF184	0.0	3.0	poorsig	27247701	27256624	27247701	+	198.444	rs13195040	PRSS16	protein_coding	0.0	.	.	.	.	-13.9134416709577	0.0	96.23487702628616	1.9097011416987888	0.2284944033583321	poorsig	2	1	PRKAG2:omim	0	0	.	0	0	.	-0.0138206698641042	-0.3425342820602572	-0.40203471665823565	-1.074208845250947	3.0	0.0	-0.0138206698641042	1.0	-0.2943220450069242	-0.048212237053333	4.0
6	27247701	27473118	rs13195040	4	225.417	QRS	ZNF184	0.0	3.0	poorsig	27285903	27312273	27312273	-	133.872	rs13195040	POM121L2	protein_coding	0.0	.	.	.	.	-13.514884675474669	0.0	95.86058081866749	1.9097011416987888	0.234105649004263	poorsig	0	0		0	0	.	0	0	.	-0.0414385604629904	-0.2603245352113819	-0.3777739287938857	-1.074208845250947	2.0	-0.027617890598886204	-0.0138206698641042	2.0	-0.21211229815804888	-0.048212237053333	3.0
6	27247701	27473118	rs13195040	4	225.417	QRS	ZNF184	0.0	3.0	poorsig	27374615	27403908	27374615	+	71.53	rs13195040	ZNF391	protein_coding	0.0	.	.	.	.	-13.130091882740926	0.0	95.29727300762654	1.9097011416987888	0.1958320661547478	poorsig	2	0		0	0	.	0	0	.	-0.1111691507534612	-0.1284528328708522	-0.556288947101081	-1.074208845250947	4.0	-0.097348480889357	-0.0138206698641042	4.0	-0.08024059581751922	-0.048212237053333	2.0
6	27247701	27473118	rs13195040	4	225.417	QRS	ZNF184	0.0	3.0	poorsig	27450743	27473118	27473118	-	26.973	rs13195040	ZNF184	protein_coding	1.0	signet	mindist	.	signet+	-12.855073236148945	0.0	95.57854330813564	1.9097011416987888	0.341567881482657	mindist	1	0		0	0	.	0	0	.	-0.0499568080420487	-0.048212237053333	0.0	-1.074208845250947	1.0	-0.036136138177944505	-0.0138206698641042	3.0	0.0	-0.048212237053333	1.0
6	30571393	31035402	rs1264353	19	464.009	QRS	DDR1	0.0	13.0	poorsig	30571393	30597179	30571393	+	248.592	rs1264353	ABCF1	protein_coding	0.0	.	.	.	.	-14.22296958103456	0.0	91.61589952764956	1.9097011416987888	0.0019776605423396	poorsig	15	1	C19orf47	0	0	.	0	0	.	0.0446288708311078	0.3231284998215192	-4.254093058342054	-1.9717476187803211	18.0	-0.24114192781593421	0.285770798647042	5.0	-0.3133016144992789	0.6364301143207981	3.0
6	30571393	31035402	rs1264353	19	464.009	QRS	DDR1	0.0	13.0	poorsig	30617840	30626395	30617840	+	202.145	rs1264353	MRPS18B	protein_coding	0.0	.	.	.	.	-13.936285309690938	0.0	91.78554367088032	1.9097011416987888	0.0031212795078824	poorsig	11	0		0	0	.	0	0	.	0.201292178409464	0.2665079100104272	-3.7977646437676498	-1.9717476187803211	17.0	-0.08447862023757802	0.285770798647042	2.0	-0.36992220431037093	0.6364301143207981	6.0
6	30571393	31035402	rs1264353	19	464.009	QRS	DDR1	0.0	13.0	poorsig	30600413	30618612	30618612	-	201.373	rs1264353	PPP1R10	protein_coding	0.7	signet	.	.	signet+	-13.931520303178628	0.0	95.57854330813564	1.9097011416987888	0.139213351632651	poorsig	4	2	ARHGAP10;FNDC4	0	0	.	0	0	.	-0.038301729900223	0.6364301143207981	0.0	-1.9717476187803211	1.0	-0.32407252854726504	0.285770798647042	8.0	0.0	0.6364301143207981	1.0
6	30571393	31035402	rs1264353	19	464.009	QRS	DDR1	0.0	13.0	poorsig	30626842	30646823	30626842	+	193.143	rs1264353	ATAT1	protein_coding	0.0	.	.	.	.	-13.88072237105905	0.0	94.82746657151978	1.9097011416987888	0.0691120330803944	poorsig	0	0		0	0	.	0	0	.	-0.0502835139507459	0.2715526119350241	-0.7002788044962791	-1.9717476187803211	8.0	-0.33605431259778795	0.285770798647042	9.0	-0.364877502385774	0.6364301143207981	5.0
6	30571393	31035402	rs1264353	19	464.009	QRS	DDR1	0.0	13.0	poorsig	30647039	30653210	30647039	+	172.946	rs1264353	C6orf136	protein_coding	0.0	.	.	.	.	-13.756060665710436	0.0	94.82746657151978	1.9097011416987888	0.0782877045813675	poorsig	0	0		0	0	.	0	0	.	0.285770798647042	0.34214208009755	-0.5756170991476639	-1.9717476187803211	6.0	0.0	0.285770798647042	1.0	-0.2942880342232481	0.6364301143207981	2.0
6	30571393	31035402	rs1264353	19	464.009	QRS	DDR1	0.0	13.0	poorsig	30653119	30673006	30653119	+	166.866	rs1264353	DHX16	protein_coding	0.0	.	.	.	.	-13.718533153281877	0.0	93.25575070723542	1.9097011416987888	0.0168812275587489	poorsig	9	1	GABPB1	0	0	.	0	0	.	0.0028153875885205	0.0343726204084018	-2.1098054510034725	-1.9717476187803211	16.0	-0.2829554110585215	0.285770798647042	6.0	-0.6020574939123963	0.6364301143207981	12.0
6	30571393	31035402	rs1264353	19	464.009	QRS	DDR1	0.0	13.0	poorsig	30676389	30687895	30687895	-	132.09	rs1264353	PPP1R18	protein_coding	0.0	.	.	.	.	-13.503885657851692	0.0	93.25575070723542	1.9097011416987888	0.0209230140659396	poorsig	9	1	NACA:exome	0	0	.	0	0	.	0.1200755583737895	0.045296139695912	-1.895157955573284	-1.9717476187803211	14.0	-0.16569524027325253	0.285770798647042	4.0	-0.5911339746248861	0.6364301143207981	11.0
6	30571393	31035402	rs1264353	19	464.009	QRS	DDR1	0.0	13.0	poorsig	30688047	30691420	30691420	-	128.565	rs1264353	NRM	protein_coding	0.0	.	.	.	.	-13.482128341846648	0.0	93.53166415176504	1.9097011416987888	0.0281774063953203	poorsig	8	1	GJA1	0	0	.	0	0	.	-0.2768422976604185	0.0839058036242061	-1.5974871950386242	-1.9717476187803211	10.0	-0.5626130963074605	0.285770798647042	16.0	-0.552524310696592	0.6364301143207981	10.0
6	30571393	31035402	rs1264353	19	464.009	QRS	DDR1	0.0	13.0	poorsig	30717435	30725538	30717435	+	102.55	rs1264353	TUBB	protein_coding	0.0	.	.	.	.	-13.321556263585313	0.0	87.19150459885961	1.9097011416987888	5.836335847224342e-05	poorsig	37	4	GJA1;ID2;MAP3K7;SENP2:exome	0	0	.	0	0	.	-0.5062548522635301	0.2491125369210443	-7.7770746696827056	-1.9717476187803211	19.0	-0.7920256509105721	0.285770798647042	18.0	-0.3873175773997538	0.6364301143207981	7.0
6	30571393	31035402	rs1264353	19	464.009	QRS	DDR1	0.0	13.0	poorsig	30699807	30717447	30717447	-	102.538	rs1264353	MDC1	protein_coding	0.0	.	.	.	.	-13.32148219612657	0.0	93.21332886172968	1.9097011416987888	0.0240667524312079	poorsig	22	6	ANK2:omim;ATP2A2;CAVIN2;CREBBP;SENP2:exome;TCF7L2	0	0	.	0	0	.	-0.1954787423579777	0.3194319945339723	-1.7551763393538977	-1.9717476187803211	13.0	-0.4812495410050197	0.285770798647042	15.0	-0.3169981197868258	0.6364301143207981	4.0
6	30571393	31035402	rs1264353	19	464.009	QRS	DDR1	0.0	13.0	poorsig	30727709	30742732	30742732	-	77.253	rs1264353	FLOT1	protein_coding	0.01	.	.	.	.	-13.165415888271951	0.0	93.18088188108314	1.9097011416987888	0.0272335766603906	poorsig	15	3	CAV1:coloc;CAV3:omim;SORBS1	0	0	.	0	0	.	0.1921629787923036	0.0159379093022842	-1.631557012145821	-1.9717476187803211	11.0	-0.09360781985473843	0.285770798647042	3.0	-0.6204922050185139	0.6364301143207981	13.0
6	30571393	31035402	rs1264353	19	464.009	QRS	DDR1	0.0	13.0	poorsig	30743199	30744548	30744548	-	75.437	rs1264353	IER3	protein_coding	0.0	.	.	.	.	-13.154207012849213	0.0	94.5471379530276	1.9097011416987888	0.1079767142869488	poorsig	1	0		0	0	.	0	0	.	-0.4392969216819986	0.1068924595909382	-0.25409206477861823	-1.9717476187803211	4.0	-0.7250677203290405	0.285770798647042	17.0	-0.5295376547298599	0.6364301143207981	9.0
6	30571393	31035402	rs1264353	19	464.009	QRS	DDR1	0.0	13.0	poorsig	30876421	30900156	30876421	+	56.436	rs1264353	DDR1	protein_coding	0.0	.	mindist	.	.	-13.03692736422174	0.0	92.98058557926494	1.9097011416987888	0.0253465561893011	mindist	9	1	CDH2	0	0	.	0	0	.	-0.1742162130978654	-0.123833964936862	-1.7033647899138085	-1.9717476187803211	12.0	-0.4599870117449074	0.285770798647042	14.0	-0.76026407925766	0.6364301143207981	15.0
6	30571393	31035402	rs1264353	19	464.009	QRS	DDR1	0.0	13.0	poorsig	30908207	30914106	30908207	+	88.222	rs1264353	GTF2H4	protein_coding	0.0	.	.	.	.	-13.233119717849064	0.0	93.98877487206651	1.9097011416987888	0.0570906188296157	poorsig	3	0		0	0	.	0	0	.	-0.0684953447348643	-0.063805821166575	-0.891367850739542	-1.9717476187803211	9.0	-0.3542661433819063	0.285770798647042	11.0	-0.7002359354873731	0.6364301143207981	14.0
6	30571393	31035402	rs1264353	19	464.009	QRS	DDR1	0.0	13.0	poorsig	30914205	30926459	30914205	+	94.22	rs1264353	VARS2	protein_coding	0.0	.	.	.	.	-13.270141102642896	0.0	93.00909008748984	1.9097011416987888	0.020654508814305	poorsig	18	4	CAMK2D:coloc;GBF1;PRKCA:coloc;RYR2:omim	0	0	.	0	0	.	-0.1506852274148717	0.2247969706081473	-1.9080740201100672	-1.9717476187803211	15.0	-0.4364560260619137	0.285770798647042	13.0	-0.4116331437126508	0.6364301143207981	8.0
6	30571393	31035402	rs1264353	19	464.009	QRS	DDR1	0.0	13.0	poorsig	30931353	30955636	30931353	+	111.368	rs1264353	SFTA2	protein_coding	0.29	.	.	.	.	-13.375983501183176	0.0	94.82746657151978	1.9097011416987888	0.1144877380028513	poorsig	0	0		0	0	.	0	0	.	-0.0309240450984596	-0.162112244487209	-0.1955399346203992	-1.9717476187803211	2.0	-0.3166948437455016	0.285770798647042	7.0	-0.7985423588080072	0.6364301143207981	16.0
6	30571393	31035402	rs1264353	19	464.009	QRS	DDR1	0.0	13.0	poorsig	30934523	30954221	30934523	+	114.538	rs1264353	MUCL3	protein_coding	0.0	.	.	.	.	-13.395549654867144	0.0	94.82746657151978	1.9097011416987888	0.1122694260128697	poorsig	0	0		0	0	.	0	0	.			-0.21510608830436717	-1.9717476187803211	3.0		0.285770798647042			0.6364301143207981
6	30571393	31035402	rs1264353	19	464.009	QRS	DDR1	0.0	13.0	poorsig	30983718	30989903	30983718	+	163.733	rs1264353	MUC21	protein_coding	0.0	.	.	.	.	-13.69919537426236	0.0	94.82746657151978	1.9097011416987888	0.0828685694806797	poorsig	0	0		0	0	.	0	0	.	-0.1110125774032988	-0.4090139846860235	-0.5187518076995883	-1.9717476187803211	5.0	-0.3967833760503408	0.285770798647042	12.0	-1.0454440990068217	0.6364301143207981	18.0
6	30571393	31035402	rs1264353	19	464.009	QRS	DDR1	0.0	13.0	poorsig	31010474	31035402	31010474	+	190.489	rs1264353	MUC22	protein_coding	0.0	.	.	.	.	-13.864341118100928	0.0	94.82746657151978	1.9097011416987888	0.0702534985687135	poorsig	0	0		0	0	.	0	0	.	-0.0539487803188858	-0.2956576807579549	-0.6838975515381518	-1.9717476187803211	7.0	-0.3397195789659278	0.285770798647042	10.0	-0.932087795078753	0.6364301143207981	17.0
6	36442767	37029069	rs1321311+rs236349+rs9470361	12	586.302	QRS	PPIL1	0.0	9.0	poorsig	36442767	36491143	36442767	+	212.356	rs1321311	KCTD20	protein_coding	0.0	.	.	.	.	-13.99931054479094	0.0	93.29517262143968	1.9097011416987888	0.0196300772345374	poorsig	3	0		0	0	.	0	0	.	0.0188883017555268	0.013142563089133	-2.9296833316662143	-1.0010090045198885	10.0	-0.3616282138281596	0.3805165155836864	5.0	-0.7679656331270311	0.7811081962161641	9.0
6	36442767	37029069	rs1321311+rs236349+rs9470361	12	586.302	QRS	PPIL1	0.0	9.0	poorsig	36390551	36442854	36442854	-	212.269	rs1321311	PXT1	protein_coding	0.0	.	.	.	.	-13.99877355571507	0.0	94.131394294489	1.9097011416987888	0.0453233161295841	poorsig	0	0		0	0	.	0	0	.	-0.0985884156460301	-0.2117287011027304	-2.092924669541034	-1.0010090045198885	7.0	-0.4791049312297165	0.3805165155836864	10.0	-0.9928368973188946	0.7811081962161641	10.0
6	36442767	37029069	rs1321311+rs236349+rs9470361	12	586.302	QRS	PPIL1	0.0	9.0	poorsig	36493892	36547479	36547479	-	107.644	rs1321311	STK38	protein_coding	1.0	signet	.	.	signet+	-13.352997899820684	0.0	95.57854330813564	1.9097011416987888	0.3675084363567701	poorsig	14	6	CALM1:omim;CAV1:coloc;GBF1;ID2;KCNJ2:omim;SENP2:exome	0	0	.	0	0	.	0.1335120445684937	0.1398429661797158	0.0	-1.0010090045198885	1.0	-0.24700447101519268	0.3805165155836864	3.0	-0.6412652300364483	0.7811081962161641	3.0
6	36442767	37029069	rs1321311+rs236349+rs9470361	12	586.302	QRS	PPIL1	0.0	9.0	poorsig	36594353	36605600	36594353	+	60.77	rs1321311	SRSF3	protein_coding	0.0	.	.	.	.	-13.063678061403545	0.0	87.1074505592052	1.9097011416987888	0.000102794170368	poorsig	24	0		0	0	.	0	0	.	-0.029703370828214	0.080118184332065	-8.181772910513798	-1.0010090045198885	12.0	-0.4102198864119004	0.3805165155836864	8.0	-0.7009900118840992	0.7811081962161641	5.0
6	36442767	37029069	rs1321311+rs236349+rs9470361	12	586.302	HR+QRS	PPIL1	0.0	9.0	poorsig	36676460	36687337	36676460	+	20.858	rs9470361	CDKN1A	protein_coding	0.0	.	.	.	.	-12.817329693632391	0.0	88.91074943190043	2.0789419210834765	0.000945408077932	poorsig	18	2	CAMK2D:coloc;CREBBP	6	3	CREBBP;SP3;TBX3	0	0	.	0.3805165155836864	0.7811081962161641	-5.962884890662266	-1.0010090045198885	11.0	0.0	0.3805165155836864	1.0	0.0	0.7811081962161641	1.0
6	36442767	37029069	rs1321311+rs236349+rs9470361	12	586.302	HR+QRS	PPIL1	0.0	9.0	poorsig	36697826	36733184	36697826	+	42.224	rs9470361	RAB44	protein_coding	0.0	.	.	.	.	-12.949206803919983	0.0	94.131394294489	1.9097011416987888	0.1294621236273373	poorsig	0	0		0	0	.	0	0	.	-0.0171304012106216	-0.3050757368125508	-1.0433579177459367	-1.0010090045198885	2.0	-0.39764691679430797	0.3805165155836864	7.0	-1.0861839330287149	0.7811081962161641	11.0
6	36442767	37029069	rs1321311+rs236349+rs9470361	12	586.302	HR+QRS	PPIL1	0.0	9.0	poorsig	36740775	36839444	36740775	+	85.173	rs9470361	CPNE5	protein_coding	0.0	.	.	.	.	-13.21430041104073	0.0	93.5731464039505	1.9097011416987888	0.0568290056966993	poorsig	2	0		0	0	.	0	0	.	0.2486194740156077	0.2107227314297048	-1.8666994154051808	-1.0010090045198885	6.0	-0.1318970415680787	0.3805165155836864	2.0	-0.5703854647864594	0.7811081962161641	2.0
6	36442767	37029069	rs1321311+rs236349+rs9470361	12	586.302	HR+QRS	PPIL1	0.0	9.0	poorsig	36854827	36874803	36854827	+	2.038	rs236349	PPIL1	protein_coding	0.0	.	mindist	.	.	-12.701167229174258	0.0	93.5731464039505	1.9097011416987888	0.0949338222463686	mindist	2	0		0	0	.	0	0	.	0.0726926824906772	0.0688671703063575	-1.3535662335387142	-1.0010090045198885	4.0	-0.3078238330930092	0.3805165155836864	4.0	-0.7122410259098066	0.7811081962161641	6.0
6	36442767	37029069	rs1321311+rs236349+rs9470361	12	586.302	HR+QRS	PPIL1	0.0	9.0	poorsig	36871870	36928964	36871870	+	19.081	rs236349	C6orf89	protein_coding	0.0	.	.	.	.	-12.80636153745056	0.0	93.85188610578194	1.9097011416987888	0.112925175365661	poorsig	1	0		0	0	.	0	0	.	0.012932603227544	0.1006393464269377	-1.1800208399835703	-1.0010090045198885	3.0	-0.36758391235614235	0.3805165155836864	6.0	-0.6804688497892264	0.7811081962161641	4.0
6	36442767	37029069	rs1321311+rs236349+rs9470361	12	586.302	HR	PPIL1	0.0	9.0	poorsig	36948263	36964837	36948263	+	95.474	rs236349	PI16	protein_coding	0.0	.	.	.	.	-13.277881152081283	0.0	94.131394294489	1.9097011416987888	0.0931968579886376	poorsig	0	0		0	0	.	0	0	.	-0.4213163457079631	-0.3527693915814205	-1.3720322659072506	-1.0010090045198885	5.0	-0.8018328612916494	0.3805165155836864	12.0	-1.1338775877975846	0.7811081962161641	12.0
6	36442767	37029069	rs1321311+rs236349+rs9470361	12	586.302	HR	PPIL1	0.0	9.0	poorsig	36965807	36986298	36965807	+	113.018	rs236349	MTCH1	protein_coding	0.0	.	.	.	.	-13.386167776760006	0.0	93.43595053190651	1.9097011416987888	0.0417201247914337	poorsig	15	4	ATP1B1;FGFR1;GNB4:coloc;SCN3B:omim	0	0	.	0	0	.	-0.2092924020032133	0.0657243123709219	-2.1757626531684338	-1.0010090045198885	8.0	-0.5898089175868997	0.3805165155836864	11.0	-0.7153838838452422	0.7811081962161641	7.0
6	36442767	37029069	rs1321311+rs236349+rs9470361	12	586.302	HR	PPIL1	0.0	9.0	poorsig	37005646	37029069	37005646	+	152.857	rs236349	FGD2	protein_coding	0.0	.	.	.	.	-13.632065567490486	0.0	93.5731464039505	1.9097011416987888	0.0374228583146704	poorsig	2	0		0	0	.	0	0	.	-0.0978993842068566	0.0345406211602253	-2.284464571854941	-1.0010090045198885	9.0	-0.478415899790543	0.3805165155836864	9.0	-0.7465675750559388	0.7811081962161641	8.0
6	46652830	46839778	rs9296504	6	186.948	QRS	SLC25A27	0.0	2.0	poorsig	46549580	46652830	46652830	-	8.938	rs9296504	CYP39A1	protein_coding	0.0	.	.	.	.	-12.743756017950089	0.0	95.57854330813564	1.9097011416987888	0.2026846259002156	poorsig	0	0		0	0	.	0	0	.	0.0802527807016246	0.3171567039405913	-0.0005246444994211341	-1.595579430471482	2.0	-0.0349100528150858	0.1151628335167104	2.0	0.0	0.3171567039405913	1.0
6	46652830	46839778	rs9296504	6	186.948	QRS	SLC25A27	0.0	2.0	poorsig	46652915	46678190	46652915	+	8.853	rs9296504	SLC25A27	protein_coding	1.0	signet	mindist	.	signet+	-12.743231373450676	0.0	95.57854330813564	1.9097011416987888	0.2027909911738495	mindist	0	0		0	0	.	0	0	.	-0.1114034942463408	0.1067623428139744	0.0	-1.595579430471482	1.0	-0.2265663277630512	0.1151628335167104	4.0	-0.2103943611266169	0.3171567039405913	3.0
6	46652830	46839778	rs9296504	6	186.948	QRS	SLC25A27	0.0	2.0	poorsig	46687875	46704319	46687875	+	26.107	rs9296504	TDRD6	protein_coding	0.0	.	.	.	.	-12.849728034543164	0.0	95.57854330813564	1.9097011416987888	0.1823046497545227	poorsig	0	0		0	0	.	0	0	.	0.0146867730508363	-0.0808376891046408	-0.10649666109249267	-1.595579430471482	4.0	-0.1004760604658741	0.1151628335167104	3.0	-0.3979943930452321	0.3171567039405913	4.0
6	46652830	46839778	rs9296504	6	186.948	QRS	SLC25A27	0.0	2.0	poorsig	46704201	46735693	46735693	-	73.925	rs9296504	PLA2G7	protein_coding	0.0	.	.	.	.	-13.1448745130479	0.0	95.29704333695744	1.9097011416987888	0.1024149540651011	poorsig	1	0		0	0	.	0	0	.	0.1151628335167104	0.170574115725396	-0.6831431107754329	-1.595579430471482	6.0	0.0	0.1151628335167104	1.0	-0.14658258821519532	0.3171567039405913	2.0
6	46652830	46839778	rs9296504	6	186.948	QRS	SLC25A27	0.0	2.0	poorsig	46746933	46759506	46746933	+	85.165	rs9296504	ANKRD66	protein_coding	0.0	.	.	.	.	-13.214251032734904	0.0	95.57854330813564	1.9097011416987888	0.126615658795085	poorsig	0	0		0	0	.	0	0	.	-0.1873319723845458	-0.2279662926784831	-0.4710196592842377	-1.595579430471482	5.0	-0.3024948059012562	0.1151628335167104	5.0	-0.5451229966190744	0.3171567039405913	5.0
6	46652830	46839778	rs9296504	6	186.948	QRS	SLC25A27	0.0	2.0	poorsig	46793389	46839778	46793389	+	131.621	rs9296504	MEP1A	protein_coding	0.0	.	.	.	.	-13.50099085467258	0.0	96.234646004376	1.9097011416987888	0.1831891203112258	poorsig	1	1	MEP1B	0	0	.	0	0	.	-0.4015530248173532	-0.2284940174043376	-0.10165678498155706	-1.595579430471482	3.0	-0.5167158583340636	0.1151628335167104	6.0	-0.5456507213449289	0.3171567039405913	6.0
6	54254589	54390142	rs3736352	1	135.553	JT	TINAG	0.0	0.0	poorsig	54307859	54390142	54307859	+	53.27	rs3736352	TINAG	protein_coding	1.0	signet	mindist	.	signet+	-13.017385899690684	0.0	95.57854330813564	1.9097011416987888	1.0	mindist	0	0		0	0	.	0	0	.	-0.2845159842631686	-0.3055085471618463	0.0	0.0	1.0	0.0	-0.2845159842631686	1.0	0.0	-0.3055085471618463	1.0
6	90296843	90587072	rs10484885	2	290.229	JT	BACH2	0.0	2.0	poorsig	89926528	90296843	90296843	-	98.173	rs10484885	BACH2	protein_coding	0.04	.	mindist	.	.	-13.294540158009688	0.0	94.895817564524	1.9097011416987888	0.4742097067953397	mindist	3	0		0	0	.	0	0	.	0.0349781945814297	-0.0345270681569676	-0.10325280786652502	-0.6428528278596911	2.0	0.0	0.0349781945814297	1.0	-0.3071894334946525	0.2726623653376849	2.0
6	90296843	90587072	rs10484885	2	290.229	JT	BACH2	0.0	2.0	poorsig	90513573	90587072	90587072	-	192.056	rs10484885	MAP3K7	protein_coding	0.96	signet	.	.	signet+	-13.8740130937548	0.0	95.57854330813564	1.9097011416987888	0.5257902932046602	poorsig	14	4	CALM1:omim;CALM2:omim;CALM3:omim;FBXL17	0	0	.	0	0	.	-0.4111602206631744	0.2726623653376849	0.0	-0.6428528278596911	1.0	-0.4461384152446041	0.0349781945814297	2.0	0.0	0.2726623653376849	1.0
6	117907264	118317676	rs457162	1	410.412	QT	SLC35F1	0.0	1.0	poorsig	117907264	118317676	117907264	+	307.556	rs457162	SLC35F1	protein_coding	1.0	signet	mindist	.	signet+	-14.58691238413283	0.0	95.57854330813564	1.9097011416987888	1.0	mindist	1	0		0	0	.	0	0	.	-0.2401948825341136	0.1739432760410288	0.0	0.0	1.0	0.0	-0.2401948825341136	1.0	0.0	0.1739432760410288	1.0
6	118238495	119149387	rs10457327+rs11153730+rs12210733+rs3734381+rs3734382+rs3902035+rs3951016+rs9489510	6	910.892	HR+JT+QRS+QT	CEP85L	1.0	4.0	coloc	118548296	118561716	118548296	+	17.502	rs3734382	PLN	protein_coding	0.0	.	.	.	.	-12.796615494337944	0.0	96.22981588876414	1.9097011416987888	0.1751480162404729	poorsig	11	4	ATP2A2;CACNA1C:omim;CAV3:omim;GJA1	0	0	.	0	0	.	0.483340367769141	0.6786546847524111	-1.370209484570154	-0.37191437089330176	2.0	0.0	0.483340367769141	1.0	0.0	0.6786546847524111	1.0
6	118238495	119149387	rs10457327+rs11153730+rs12210733+rs3734381+rs3734382+rs3902035+rs3951016+rs9489510	6	910.892	HR+JT+QRS+QT	CEP85L	1.0	4.0	coloc	118589070	118589634	118589070	+	22.93	rs3734381	SSXP10	processed_pseudogene	1.0	signet	.	coloc	signet+	-12.830118674841598	2.054985245702309	95.57854330813564	1.9097011416987888	0.6894132738395717	coloc	0	0		0	0	.	0	0	.			0.0	-0.37191437089330176	1.0		0.483340367769141			0.6786546847524111
6	118238495	119149387	rs10457327+rs11153730+rs12210733+rs3734381+rs3734382+rs3902035+rs3951016+rs9489510	6	910.892	JT+QT	CEP85L	1.0	4.0	coloc	118460772	118710075	118710075	-	12.66	rs9489510	CEP85L	protein_coding	0.0	.	mindist	.	.	-12.766729274736123	0.0	95.57854330813564	1.9097011416987888	0.0940893687968426	mindist	0	0		0	0	.	0	0	.	0.1651843092487614	0.2002016392469672	-1.9915958455968337	-0.37191437089330176	3.0	-0.31815605852037965	0.483340367769141	2.0	-0.4784530455054439	0.6786546847524111	2.0
6	118238495	119149387	rs10457327+rs11153730+rs12210733+rs3734381+rs3734382+rs3902035+rs3951016+rs9489510	6	910.892	QT	CEP85L	1.0	4.0	coloc	118894152	118909171	118894152	+	171.417	rs9489510	ASF1A	protein_coding	0.0	.	.	.	.	-13.74662323700924	0.0	93.07240615004312	1.9097011416987888	0.0028812203646623	poorsig	9	0		0	0	.	0	0	.	-0.1892845350194358	-0.0254061523907471	-5.477626965962494	-0.37191437089330176	6.0	-0.6726249027885768	0.483340367769141	5.0	-0.7040608371431581	0.6786546847524111	5.0
6	118238495	119149387	rs10457327+rs11153730+rs12210733+rs3734381+rs3734382+rs3902035+rs3951016+rs9489510	6	910.892	QT	CEP85L	1.0	4.0	coloc	118813442	118935162	118935162	-	212.427	rs9489510	MCM9	protein_coding	0.0	.	.	.	.	-13.999748777255151	0.0	95.29704333695744	1.9097011416987888	0.0206915538160448	poorsig	1	0		0	0	.	0	0	.	-0.0871582411644271	0.0022543122075358	-3.5061153192940693	-0.37191437089330176	4.0	-0.5704986089335681	0.483340367769141	4.0	-0.6764003725448753	0.6786546847524111	3.0
6	118238495	119149387	rs10457327+rs11153730+rs12210733+rs3734381+rs3734382+rs3902035+rs3951016+rs9489510	6	910.892	QT	CEP85L	1.0	4.0	coloc	118959763	119149387	118959763	+	237.028	rs9489510	FAM184A	protein_coding	0.0	.	.	.	.	-14.15159323996156	0.0	95.29704333695744	1.9097011416987888	0.0177765669424055	poorsig	1	0		0	0	.	0	0	.	-0.0350588007799881	-0.0070514649499057	-3.6579597820004746	-0.37191437089330176	5.0	-0.5183991685491292	0.483340367769141	3.0	-0.6857061497023168	0.6786546847524111	4.0
6	121334745	121846992	rs1320761+rs3792943	2	512.247	HR	GJA1	0.0	1.0	poorsig	121079494	121334745	121334745	-	102.621	rs3792943	TBC1D32	protein_coding	0.0	.	.	.	.	-13.321994496049523	0.0	90.4274877150452	1.9097011416987888	0.0030991270614592	poorsig	0	0		0	0	.	0	0	.	-0.0964793546005259	-0.0196215016999697	-5.773530860922692	-0.0031039393007968523	2.0	-1.2149982441407612	1.1185188895402354	2.0	-0.0133584814832041	-0.0062630202167656	2.0
6	121334745	121846992	rs1320761+rs3792943	2	512.247	HR	GJA1	0.0	1.0	poorsig	121435595	121449727	121435595	+	1.771	rs3792943	GJA1	protein_coding	1.0	signet	mindist	.	signet+	-12.69951922821728	0.0	95.57854330813564	1.9097011416987888	0.9969008729385408	mindist	32	16	ATP2A2;CALM1:omim;CALM2:omim;CALM3:omim;CAND2;CASQ2:omim;CAV1:coloc;CDH2;ELP6;MYH7;PIK3C3;PRKCA:coloc;RYR2:omim;SCN10A:coloc,exome,omim;SLC8A1;SOD2	0	0	.	0	0	.	1.1185188895402354	-0.0062630202167656	0.0	-0.0031039393007968523	1.0	0.0	1.1185188895402354	1.0	0.0	-0.0062630202167656	1.0
6	123637093	123637093	locus_TRDN	1	0.0		TRDN	1.0	1.0	.	123216339	123637093	123637093	-	0.0		TRDN	omim	1.0	signet	mindist	omim	signet+	-12.688588105764817	2.6813310543687003	95.57854330813564	1.9097011416987888	1.0	.	9	4	CALM1:omim;CASQ2:omim;NRAP:exome;PMP22	0	0	.	0	0	.	0.3372582539319758	-0.1140856930366109	0.0	0.0	1.0	0.0	0.3372582539319758	1.0	0.0	-0.1140856930366109	1.0
6	159472905	159762529	rs4708832	1	289.624	QRS	SOD2	0.0	1.0	poorsig	159669069	159762529	159669069	+	196.164	rs4708832	SOD2	protein_coding	1.0	signet	mindist	.	signet+	-13.89936885379699	0.0	95.57854330813564	1.9097011416987888	1.0	mindist	8	4	ABHD10;CAV3:omim;GJA1;SNTA1:omim	0	0	.	0	0	.	-0.1014893779311076	0.2931658003634037	0.0	0.0	1.0	0.0	-0.1014893779311076	1.0	0.0	0.2931658003634037	1.0
7	35218665	35267372	rs1362212+rs1419856+rs58437978	1	48.707	HR+QRS	TBX20	0.0	1.0	poorsig	35202430	35254100	35254100	-	11.595	rs1362212	TBX20	protein_coding	1.0	signet	mindist	.	signet+	-12.760155787772897	0.0	95.57854330813564	1.9097011416987888	1.0	mindist	2	2	TLE3;XCL1	0	0	.	0	0	.	1.3118614318768207	0.6657600715361999	0.0	0.0	1.0	0.0	1.3118614318768207	1.0	0.0	0.6657600715361999	1.0
7	35506177	35697459	rs11763856	1	191.282	PR	HERPUD2	0.0	0.0	poorsig	35632659	35697459	35697459	-	191.282	rs11763856	HERPUD2	protein_coding	1.0	signet	mindist	.	signet+	-13.869235742666032	0.0	95.57854330813564	1.9097011416987888	1.0	mindist	0	0		0	0	.	0	0	.	0.1568837103938664	0.0122206992979504	0.0	0.0	1.0	0.0	0.1568837103938664	1.0	0.0	0.0122206992979504	1.0
7	45921874	46580547	rs7784776	1	658.673	QRS	IGFBP3	0.0	1.0	poorsig	45912245	45921874	45921874	-	658.673	rs7784776	IGFBP3	protein_coding	1.0	signet	mindist	.	signet+	-16.754107710017358	0.0	95.57854330813564	1.9097011416987888	1.0	mindist	2	2	CAV1:coloc;PRKCA:coloc	2	1	SP3	0	0	.	0.1015366175004639	0.2018038409309552	0.0	0.0	1.0	0.0	0.1015366175004639	1.0	0.0	0.2018038409309552	1.0
7	46601302	47582558	rs6968945	1	981.256	QRS	TNS3	0.0	1.0	poorsig	47275154	47582558	47275154	+	673.852	rs6968945	TNS3	protein_coding	1.0	signet	mindist	.	signet+	-16.847796873035957	0.0	95.57854330813564	1.9097011416987888	1.0	mindist	4	0		0	0	.	0	0	.	0.0189343780742418	0.7018442813404308	0.0	0.0	1.0	0.0	0.0189343780742418	1.0	0.0	0.7018442813404308	1.0
7	55365337	55572988	rs1997103	2	207.651	JT	LANCL2	0.0	2.0	poorsig	55365337	55433737	55365337	+	30.053	rs1997103	LANCL2	protein_coding	1.0	signet	mindist	.	signet+	-12.874083883892355	0.0	95.57854330813564	1.9097011416987888	0.7320433486954827	mindist	4	1	KCNJ5:coloc,omim	0	0	.	0	0	.	-0.2258556564399171	-0.0799510895461716	0.0	-0.31191554724488463	1.0	-0.057085486345369696	-0.1687701700945474	2.0	-0.2445598490492401	0.1646087595030685	2.0
7	55365337	55572988	rs1997103	2	207.651	JT	LANCL2	0.0	2.0	poorsig	55436056	55572988	55572988	-	177.598	rs1997103	VOPP1	protein_coding	0.0	.	.	.	.	-13.784774150548865	0.0	95.48421906161926	1.9097011416987888	0.2679566513045173	poorsig	1	0		0	0	.	0	0	.	-0.1687701700945474	0.1646087595030685	-1.0050145131728954	-0.31191554724488463	2.0	0.0	-0.1687701700945474	1.0	0.0	0.1646087595030685	1.0
7	72828200	73155431	rs404321	7	327.231	QT	TRIM74	0.0	2.0	poorsig	72558744	72828200	72828200	-	127.391	rs404321	TYW1B	protein_coding	0.0	.	.	.	.	-13.474882075466528	0.0	95.48491153495269	1.9097011416987888	0.1318551393248752	poorsig	0	0		0	0	.	0	0	.			-0.7942852437158769	-1.2317661446534187	4.0
7	72828200	73155431	rs404321	7	327.231	QT	TRIM74	0.0	2.0	poorsig	72879349	72951440	72879349	+	76.242	rs404321	POM121	protein_coding	0.0	.	.	.	.	-13.159175704873055	0.0	93.53075829212554	1.9097011416987888	0.0256170211285412	poorsig	6	0		0	0	.	0	0	.	0.0169517694105645	0.3220979152627929	-2.4327321159495483	-1.2317661446534187	7.0			1.0			1.0
7	72828200	73155431	rs404321	7	327.231	QT	TRIM74	0.0	2.0	poorsig	72959485	72969466	72969466	-	13.875	rs404321	TRIM74	protein_coding	0.72	signet	mindist	.	signet+	-12.774228604933606	0.0	95.57854330813564	1.9097011416987888	0.2917768023085825	mindist	3	1	GNG3	0	0	.	0	0	.	-0.0449992056184036	-0.1489695822518502	0.0	-1.2317661446534187	1.0			2.0			2.0
7	72828200	73155431	rs404321	7	327.231	QT	TRIM74	0.0	2.0	poorsig	73019719	73029766	73029766	-	74.175	rs404321	SPDYE8	protein_coding	0.28	.	.	.	.	-13.146417585104992	0.0	95.48491153495269	1.9097011416987888	0.1831248903453388	poorsig	0	0		0	0	.	0	0	.			-0.4658207533543506	-1.2317661446534187	2.0
7	72828200	73155431	rs404321	7	327.231	QT	TRIM74	0.0	2.0	poorsig	73047862	73057911	73057911	-	102.32	rs404321	SPDYE11	protein_coding	0.0	.	.	.	.	-13.320136637292784	0.0	95.48491153495269	1.9097011416987888	0.1539225153610591	poorsig	0	0		0	0	.	0	0	.			-0.6395398055421282	-1.2317661446534187	3.0
7	72828200	73155431	rs404321	7	327.231	QT	TRIM74	0.0	2.0	poorsig	73075972	73086038	73086038	-	130.447	rs404321	SPDYE9	protein_coding	0.0	.	.	.	.	-13.49374458829246	0.0	95.48491153495269	1.9097011416987888	0.129391329936651	poorsig	0	0		0	0	.	0	0	.			-0.8131477565418093	-1.2317661446534187	5.0
7	72828200	73155431	rs404321	7	327.231	QT	TRIM74	0.0	2.0	poorsig	73104008	73155431	73155431	-	199.84	rs404321	SPDYE10	protein_coding	0.0	.	.	.	.	-13.92205818532452	0.0	95.48491153495269	1.9097011416987888	0.0843123015949519	poorsig	0	0		0	0	.	0	0	.			-1.2414613535738679	-1.2317661446534187	6.0
7	82443777	82443777	locus_CACNA2D1	1	0.0		CACNA2D1	1.0	1.0	.	81946444	82443777	82443777	-	0.0		CACNA2D1	omim	1.0	signet	mindist	omim	signet+	-12.688588105764817	2.6813310543687003	95.57854330813564	1.9097011416987888	1.0	.	6	5	CACNA1C:omim;CACNB2:omim;CAV3:omim;MYH7B;SLC8A1	0	0	.	0	0	.	0.2401543876747747	0.2645204334088836	0.0	0.0	1.0	0.0	0.2401543876747747	1.0	0.0	0.2645204334088836	1.0
7	91940840	92110673	locus_AKAP9	1	169.833		AKAP9	1.0	1.0	.	91940840	92110673	91940840	+	0.0		AKAP9	omim	1.0	signet	mindist	omim	signet+	-12.688588105764817	2.6813310543687003	95.57854330813564	1.9097011416987888	1.0	.	13	5	CALM1:omim;CALM2:omim;CALM3:omim;KCNJ5:coloc,omim;KCNQ1:exome,omim	0	0	.	0	0	.	0.5219964858733047	0.5608568456171441	0.0	0.0	1.0	0.0	0.5219964858733047	1.0	0.0	0.5608568456171441	1.0
7	93890753	94004382	rs180239	3	113.629	HR	GNG11	2.0	2.0	coloc	93885396	93890753	93890753	-	30.35	rs180239	TFPI2	protein_coding	0.0	.	.	coloc	signet+	-12.875917053496186	2.054985245702309	94.54782634570294	1.955500609805128	0.2369938248011072	coloc	0	0		0	0	.	0	0	.	0.0310086330882684	-0.4074681839796718	-1.1683455558973892	-0.2713756379806029	2.0	-0.18321463670142	0.2142232697896884	2.0	-0.6587362603130716	0.2512680763333998	3.0
7	93890753	94004382	rs180239	3	113.629	HR	GNG11	2.0	2.0	coloc	93921735	93928610	93921735	+	0.632	rs180239	GNG11	protein_coding	1.0	signet	mindist	coloc	signet+	-12.692488991925154	2.054985245702309	95.57854330813564	1.9097011416987888	0.7623300824817231	coloc	3	2	GNB4:coloc;REP15	0	0	.	0	0	.	0.2142232697896884	0.2512680763333998	0.0	-0.2713756379806029	1.0	0.0	0.2142232697896884	1.0	0.0	0.2512680763333998	1.0
7	93890753	94004382	rs180239	3	113.629	HR	GNG11	2.0	2.0	coloc	93962762	94004382	94004382	-	83.279	rs180239	BET1	protein_coding	0.0	.	.	.	.	-13.202610097136176	0.0	91.1158449612796	1.9097011416987888	0.0006760927171695	poorsig	24	4	ATP2A2;GBF1;GJA1;TRDN:omim	0	0	.	0	0	.	-0.323689968353956	-0.1600072369340267	-7.02780469776949	-0.2713756379806029	3.0	-0.5379132381436444	0.2142232697896884	3.0	-0.4112753132674265	0.2512680763333998	2.0
7	99919531	101139247	rs140367586+rs17881696+rs7808970	51	1219.716	HR	GAL3ST4	2.0	37.0	coloc	99876958	99919531	99919531	-	248.635	rs140367586	TRIM4	protein_coding	0.0	.	.	.	.	-14.22323498942838	0.0	94.36323405513151	1.917879406169341	0.0031614053002072	poorsig	2	0		0	0	.	0	0	.	-0.1032776916825398	-0.081148036219542	-4.789134169649176	-0.9676044653352186	45.0	-1.2196744519682305	1.1163967602856908	44.0	-0.7451592888656889	0.6640112526461469	42.0
7	99919531	101139247	rs140367586+rs17881696+rs7808970	51	1219.716	HR	GAL3ST4	2.0	37.0	coloc	99923266	99929620	99929620	-	238.546	rs140367586	GJC3	protein_coding	0.0	.	.	.	.	-14.160962773492242	0.0	94.92323125471955	1.917879406169341	0.0058901770670076	poorsig	0	0		0	0	.	0	0	.	0.3941889641340589	-0.0238780065086916	-4.166864754124997	-0.9676044653352186	40.0	-0.7222077961516319	1.1163967602856908	4.0	-0.6878892591548386	0.6640112526461469	35.0
7	99919531	101139247	rs140367586+rs17881696+rs7808970	51	1219.716	HR	GAL3ST4	2.0	37.0	coloc	99966720	99976042	99966720	+	201.446	rs140367586	AZGP1	protein_coding	0.0	.	.	.	.	-13.9319708802193	0.0	93.52894659705798	1.917879406169341	0.0018367418992433	poorsig	5	0		0	0	.	0	0	.	-0.062243786730115	-0.1054398192869669	-5.332157518513622	-0.9676044653352186	47.0	-1.178640547015806	1.1163967602856908	36.0	-0.7694510719331138	0.6640112526461469	44.0
7	99919531	101139247	rs140367586+rs17881696+rs7808970	51	1219.716	HR	GAL3ST4	2.0	37.0	coloc	100015572	100041689	100015572	+	152.594	rs140367586	ZKSCAN1	protein_coding	0.0	.	.	.	.	-13.63044225568642	0.0	94.92323125471955	1.917879406169341	0.0100122223064954	poorsig	0	0		0	0	.	0	0	.	0.1445768971170585	0.2362283458377101	-3.6363442363191614	-0.9676044653352186	30.0	-0.9718198631686323	1.1163967602856908	14.0	-0.4277829068084368	0.6640112526461469	8.0
7	99919531	101139247	rs140367586+rs17881696+rs7808970	51	1219.716	HR	GAL3ST4	2.0	37.0	coloc	100049774	100065040	100049774	+	118.392	rs140367586	ZSCAN21	protein_coding	0.0	.	.	.	.	-13.419337653699326	0.0	94.36323405513151	1.917879406169341	0.0070633114095909	poorsig	2	0		0	0	.	0	0	.	-0.0469488885747688	0.2019329960826109	-3.9852368339201143	-0.9676044653352186	39.0	-1.1633456488604597	1.1163967602856908	31.0	-0.462078256563536	0.6640112526461469	11.0
7	99919531	101139247	rs140367586+rs17881696+rs7808970	51	1219.716	HR	GAL3ST4	2.0	37.0	coloc	100064033	100082548	100082548	-	85.618	rs140367586	ZNF3	protein_coding	0.0	.	.	.	.	-13.21704707930236	0.0	94.64285041993196	1.917879406169341	0.0114366249311664	poorsig	1	0		0	0	.	0	0	.	0.0817778326288385	0.2264504339140849	-3.5033298947227016	-0.9676044653352186	22.0	-1.0346189276568523	1.1163967602856908	19.0	-0.437560818732062	0.6640112526461469	9.0
7	99919531	101139247	rs140367586+rs17881696+rs7808970	51	1219.716	HR	GAL3ST4	2.0	37.0	coloc	100088969	100092187	100088969	+	79.197	rs140367586	COPS6	protein_coding	0.0	.	.	.	.	-13.177414816587923	0.0	88.77054338053955	1.917879406169341	3.35119275331816e-05	poorsig	25	1	EDN1	0	0	.	0	0	.	-0.0624740477207958	0.1169590372998528	-9.336004671400673	-0.9676044653352186	52.0	-1.1788708080064867	1.1163967602856908	37.0	-0.5470522153462941	0.6640112526461469	18.0
7	99919531	101139247	rs140367586+rs17881696+rs7808970	51	1219.716	HR	GAL3ST4	2.0	37.0	coloc	100101549	100110345	100101549	+	66.617	rs140367586	AP4M1	protein_coding	0.0	.	.	.	.	-13.099767430674888	0.0	94.36323405513151	1.917879406169341	0.0097229026725155	poorsig	2	0		0	0	.	0	0	.	0.104356227994501	0.3979584881619237	-3.665666610895674	-0.9676044653352186	31.0	-1.0120405322911898	1.1163967602856908	16.0	-0.2660527644842232	0.6640112526461469	4.0
7	99919531	101139247	rs140367586+rs17881696+rs7808970	51	1219.716	HR	GAL3ST4	2.0	37.0	coloc	100092728	100101940	100101940	-	66.226	rs140367586	MCM7	protein_coding	0.0	.	.	.	.	-13.09735406597759	0.0	88.61560801371111	1.917879406169341	3.109437096864226e-05	poorsig	26	2	SIPA1L1;SNTA1:omim	0	0	.	0	0	.	-0.1227183930935175	0.2105084759559615	-9.410879287618798	-0.9676044653352186	53.0	-1.2391151533792082	1.1163967602856908	46.0	-0.4535027766901854	0.6640112526461469	10.0
7	99919531	101139247	rs140367586+rs17881696+rs7808970	51	1219.716	HR	GAL3ST4	2.0	37.0	coloc	100119634	100125508	100119634	+	48.532	rs140367586	CNPY4	protein_coding	0.0	.	.	.	.	-12.988141598064614	0.0	94.64285041993196	1.917879406169341	0.0143783902184681	poorsig	1	0		0	0	.	0	0	.	0.0023935491750114	-0.0167354819917491	-3.2744244134849514	-0.9676044653352186	20.0	-1.1140032111106795	1.1163967602856908	26.0	-0.680746734637896	0.6640112526461469	33.0
7	99919531	101139247	rs140367586+rs17881696+rs7808970	51	1219.716	HR	GAL3ST4	2.0	37.0	coloc	100106876	100119841	100119841	-	48.325	rs140367586	TAF6	protein_coding	0.0	.	.	.	.	-12.98686393440134	0.0	94.73702391463716	1.917879406169341	0.015818459146784	poorsig	4	1	TBX5	0	0	.	0	0	.	0.4157525493165263	0.4227645438186956	-3.1789732551164946	-0.9676044653352186	16.0	-0.7006442109691645	1.1163967602856908	2.0	-0.2412467088274513	0.6640112526461469	3.0
7	99919531	101139247	rs140367586+rs17881696+rs7808970	51	1219.716	HR	GAL3ST4	2.0	37.0	coloc	100126785	100128495	100126785	+	41.381	rs140367586	MBLAC1	protein_coding	0.0	.	.	.	.	-12.94400356494346	0.0	94.36323405513151	1.917879406169341	0.0113617002101739	poorsig	2	0		0	0	.	0	0	.	-0.0965008619353236	0.0547560538946152	-3.5099027451642626	-0.9676044653352186	23.0	-1.2128976222210144	1.1163967602856908	43.0	-0.6092551987515317	0.6640112526461469	22.0
7	99919531	101139247	rs140367586+rs17881696+rs7808970	51	1219.716	HR	GAL3ST4	2.0	37.0	coloc	100148912	100155944	100148912	+	19.254	rs140367586	LAMTOR4	protein_coding	0.0	.	.	.	.	-12.807429343314068	0.0	94.92323125471955	1.917879406169341	0.0228013441848873	poorsig	0	0		0	0	.	0	0	.	-0.0370843816990254	0.058450530281275	-2.8133313239468163	-0.9676044653352186	8.0	-1.1534811419847162	1.1163967602856908	30.0	-0.6055607223648719	0.6640112526461469	21.0
7	99919531	101139247	rs140367586+rs17881696+rs7808970	51	1219.716	HR	GAL3ST4	2.0	37.0	coloc	100154420	100158723	100154420	+	13.746	rs140367586	TRAPPC14	protein_coding	0.0	.	.	.	.	-12.773432379752144	0.0	94.92323125471955	1.917879406169341	0.0235898480771723	poorsig	0	0		0	0	.	0	0	.			-2.7793343603848975	-0.9676044653352186	6.0		1.1163967602856908			0.6640112526461469
7	99919531	101139247	rs140367586+rs17881696+rs7808970	51	1219.716	HR	GAL3ST4	2.0	37.0	coloc	100159244	100168617	100168617	-	0.451	rs140367586	GAL3ST4	protein_coding	0.0	.	mindist	.	.	-12.691371807755816	0.0	94.92323125471955	1.917879406169341	0.0256072886859841	mindist	0	0		0	0	.	0	0	.	-0.0931146100747041	-0.1295728543598261	-2.697273788388572	-0.9676044653352186	4.0	-1.2095113703603948	1.1163967602856908	42.0	-0.793584107005973	0.6640112526461469	46.0
7	99919531	101139247	rs140367586+rs17881696+rs7808970	51	1219.716	HR	GAL3ST4	2.0	37.0	coloc	100169606	100177381	100177381	-	9.215	rs140367586	GPC2	protein_coding	0.0	.	.	.	.	-12.74546574178935	0.0	94.92323125471955	1.917879406169341	0.0242588886192761	poorsig	0	0		0	0	.	0	0	.	0.0521010151224722	-0.1149883249347842	-2.751367722422092	-0.9676044653352186	5.0	-1.0642957451632187	1.1163967602856908	22.0	-0.7789995775809311	0.6640112526461469	45.0
7	99919531	101139247	rs140367586+rs17881696+rs7808970	51	1219.716	HR	GAL3ST4	2.0	37.0	coloc	100177563	100221488	100177563	+	9.397	rs140367586	STAG3	protein_coding	0.0	.	.	.	.	-12.746589098246917	0.0	94.08437963572472	1.917879406169341	0.0104730795844347	poorsig	3	0		0	0	.	0	0	.	0.2056024534641922	-0.072770099835094	-3.5913426978744982	-0.9676044653352186	27.0	-0.9107943068214985	1.1163967602856908	8.0	-0.7367813524812409	0.6640112526461469	41.0
7	99919531	101139247	rs140367586+rs17881696+rs7808970	51	1219.716	HR	GAL3ST4	2.0	37.0	coloc	100218241	100221490	100218241	+	50.075	rs140367586	PVRIG	protein_coding	0.0	.	.	.	.	-12.997665438801006	0.0	94.36323405513151	1.917879406169341	0.010768079917407	poorsig	2	0		0	0	.	0	0	.	0.1729626827633825	-0.1435075029797017	-3.563564619021809	-0.9676044653352186	26.0	-0.9434340775223082	1.1163967602856908	12.0	-0.8075187556258486	0.6640112526461469	47.0
7	99919531	101139247	rs140367586+rs17881696+rs7808970	51	1219.716	HR+QT	GAL3ST4	2.0	37.0	coloc	100307702	100322196	100307702	+	139.536	rs140367586	SPDYE3	protein_coding	0.0	.	.	.	.	-13.54984451600022	0.0	94.92323125471955	1.917879406169341	0.0108525960322693	poorsig	0	0		0	0	.	0	0	.	-0.1451576108021789	0.0298792735358354	-3.55574649663297	-0.9676044653352186	25.0	-1.2615543710878696	1.1163967602856908	49.0	-0.6341319791103115	0.6640112526461469	27.0
7	99919531	101139247	rs140367586+rs17881696+rs7808970	51	1219.716	HR+QT	GAL3ST4	2.0	37.0	coloc	100352176	100367831	100352176	+	130.939	rs7808970	PILRB	protein_coding	0.0	.	.	.	.	-13.496781354100824	0.0	94.64285041993196	1.917879406169341	0.0086459123116778	poorsig	1	0		0	0	.	0	0	.	-0.0504079714731666	0.0471606740143684	-3.783064169521172	-0.9676044653352186	37.0	-1.1668047317588575	1.1163967602856908	32.0	-0.6168505786317785	0.6640112526461469	24.0
7	99919531	101139247	rs140367586+rs17881696+rs7808970	51	1219.716	HR+QT	GAL3ST4	2.0	37.0	coloc	100367530	100400096	100367530	+	115.585	rs7808970	PILRA	protein_coding	0.0	.	.	.	.	-13.40201204064226	0.0	95.29727300762654	1.917879406169341	0.0182886115285094	poorsig	2	1	SORBS1	0	0	.	0	0	.	0.31873378228207	-0.0270747818123497	-3.0338722683680177	-0.9676044653352186	14.0	-0.7976629780036208	1.1163967602856908	5.0	-0.6910860344584966	0.6640112526461469	36.0
7	99919531	101139247	rs140367586+rs17881696+rs7808970	51	1219.716	HR+QT	GAL3ST4	2.0	37.0	coloc	100400826	100428992	100400826	+	82.289	rs7808970	ZCWPW1	protein_coding	0.0	.	.	.	.	-13.196499531790078	0.0	94.92323125471955	1.917879406169341	0.0154521677543133	poorsig	0	0		0	0	.	0	0	.	-0.0546058594416891	-0.0933309133442898	-3.2024015124228282	-0.9676044653352186	17.0	-1.17100261972738	1.1163967602856908	33.0	-0.7573421659904367	0.6640112526461469	43.0
7	99919531	101139247	rs140367586+rs17881696+rs7808970	51	1219.716	QT	GAL3ST4	2.0	37.0	coloc	100428322	100434126	100428322	+	54.793	rs7808970	MEPCE	protein_coding	0.0	.	.	.	.	-13.026786294662507	0.0	84.51180770468144	1.917879406169341	5.508979296110379e-07	poorsig	38	2	STK38;TTN:exome	0	0	.	0	0	.	-0.0135692914193489	0.4887363010274268	-13.44411182533338	-0.9676044653352186	54.0	-1.1299660517050396	1.1163967602856908	28.0	-0.1752749516187201	0.6640112526461469	2.0
7	99919531	101139247	rs140367586+rs17881696+rs7808970	51	1219.716	QT	GAL3ST4	2.0	37.0	coloc	100435282	100436497	100436497	-	46.618	rs7808970	PPP1R35	protein_coding	0.0	.	.	.	.	-12.976327838395491	0.0	94.36323405513151	1.917879406169341	0.0110003137490294	poorsig	2	0		0	0	.	0	0	.	0.106046806559162	0.1689639304461182	-3.5422270186162748	-0.9676044653352186	24.0	-1.0103499537265288	1.1163967602856908	15.0	-0.49504732220002867	0.6640112526461469	16.0
7	99919531	101139247	rs140367586+rs17881696+rs7808970	51	1219.716	QT	GAL3ST4	2.0	37.0	coloc	100456620	100464260	100464260	-	18.855	rs7808970	C7orf61	protein_coding	0.0	.	.	.	.	-12.804966600310944	0.0	94.92323125471955	1.917879406169341	0.0228575672387902	poorsig	0	0		0	0	.	0	0	.	0.0482487452382962	-0.1940961470539894	-2.8108685809436924	-0.9676044653352186	7.0	-1.0681480150473945	1.1163967602856908	23.0	-0.8581073997001363	0.6640112526461469	49.0
7	99919531	101139247	rs140367586+rs17881696+rs7808970	51	1219.716	QT	GAL3ST4	2.0	37.0	coloc	100463359	100479232	100479232	-	3.883	rs7808970	TSC22D4	protein_coding	0.0	.	.	.	.	-12.71255510095562	0.0	92.7999508001325	1.917879406169341	0.0029994030258143	poorsig	10	1	MYLIP	0	0	.	0	0	.	0.1826332681520864	0.0176345344083601	-4.841737536175456	-0.9676044653352186	46.0	-0.9337634921336044	1.1163967602856908	10.0	-0.6463767182377869	0.6640112526461469	29.0
7	99919531	101139247	rs140367586+rs17881696+rs7808970	51	1219.716	QT	GAL3ST4	2.0	37.0	coloc	100483927	100494802	100483927	+	0.812	rs7808970	NYAP1	protein_coding	0.0	.	.	.	.	-12.693600003806262	0.0	94.64285041993196	1.917879406169341	0.0193031441973181	poorsig	1	0		0	0	.	0	0	.	0.0847702640241939	-0.0579947434770484	-2.9798828192266216	-0.9676044653352186	9.0	-1.031626496261497	1.1163967602856908	18.0	-0.7220059961231953	0.6640112526461469	37.0
7	99919531	101139247	rs140367586+rs17881696+rs7808970	51	1219.716	QT	GAL3ST4	2.0	37.0	coloc	100539203	100568220	100539203	+	56.088	rs7808970	AGFG2	protein_coding	0.0	.	.	.	.	-13.034779407918265	0.0	94.36323405513151	1.917879406169341	0.0103757590564483	poorsig	2	0		0	0	.	0	0	.	-0.0601473576585427	0.1736454384902236	-3.6006785881390644	-0.9676044653352186	29.0	-1.1765441179442335	1.1163967602856908	35.0	-0.4903658141559233	0.6640112526461469	15.0
7	99919531	101139247	rs140367586+rs17881696+rs7808970	51	1219.716	QT	GAL3ST4	2.0	37.0	coloc	100572228	100573900	100573900	-	90.785	rs7808970	SAP25	protein_coding	0.0	.	.	.	.	-13.248939292578406	0.0	94.92323125471955	1.917879406169341	0.0146627393886177	poorsig	0	0		0	0	.	0	0	.	0.1731413349578625	-0.1716437694224205	-3.25484127321116	-0.9676044653352186	18.0	-0.9432554253278282	1.1163967602856908	11.0	-0.8356550220685675	0.6640112526461469	48.0
7	99919531	101139247	rs140367586+rs17881696+rs7808970	51	1219.716	QT	GAL3ST4	2.0	37.0	coloc	100574011	100586129	100574011	+	90.896	rs7808970	LRCH4	protein_coding	0.0	.	.	.	.	-13.249624416571756	0.0	94.92323125471955	1.917879406169341	0.014652697034576	poorsig	0	0		0	0	.	0	0	.	-0.1065331014250495	-0.0040060645491489	-3.2555263972045094	-0.9676044653352186	19.0	-1.2229298617107403	1.1163967602856908	45.0	-0.6680173171952958	0.6640112526461469	32.0
7	99919531	101139247	rs140367586+rs17881696+rs7808970	51	1219.716	QT	GAL3ST4	2.0	37.0	coloc	100583982	100601117	100583982	+	100.867	rs7808970	FBXO24	protein_coding	0.0	.	.	.	.	-13.311168302496943	0.0	94.64285041993196	1.917879406169341	0.0104093006078947	poorsig	1	0		0	0	.	0	0	.	0.0537893904275416	-0.0221425365768642	-3.5974511179173088	-0.9676044653352186	28.0	-1.0626073698581493	1.1163967602856908	21.0	-0.6861537892230111	0.6640112526461469	34.0
7	99919531	101139247	rs140367586+rs17881696+rs7808970	51	1219.716	QT	GAL3ST4	2.0	37.0	coloc	100602363	100608175	100602363	+	119.248	rs7808970	PCOLCE	protein_coding	0.0	.	.	.	.	-13.42462113242282	0.0	94.64285041993196	1.917879406169341	0.0092928646691504	poorsig	1	0		0	0	.	0	0	.	-0.3174718976308488	0.1660416686724634	-3.7109039478431574	-0.9676044653352186	34.0	-1.4338686579165396	1.1163967602856908	52.0	-0.4979695839736835	0.6640112526461469	17.0
7	99919531	101139247	rs140367586+rs17881696+rs7808970	51	1219.716	QT	GAL3ST4	2.0	37.0	coloc	100612102	100615384	100612102	+	128.987	rs7808970	MOSPD3	protein_coding	0.0	.	.	.	.	-13.484733047479024	0.0	94.64285041993196	1.917879406169341	0.0087507109696906	poorsig	1	0		0	0	.	0	0	.	0.1601458809107804	0.1946112075770658	-3.7710158628993713	-0.9676044653352186	36.0	-0.9562508793749104	1.1163967602856908	13.0	-0.4694000450690811	0.6640112526461469	12.0
7	99919531	101139247	rs140367586+rs17881696+rs7808970	51	1219.716	QT	GAL3ST4	2.0	37.0	coloc	100620416	100642779	100642779	-	159.664	rs7808970	TFR2	protein_coding	0.0	.	.	.	.	-13.674080333461076	0.0	94.08437963572472	1.917879406169341	0.0041425721225456	poorsig	2	0		0	0	.	0	0	.	0.0984503454906018	0.035030478891375	-4.5188339330886835	-0.9676044653352186	42.0	-1.017946414795089	1.1163967602856908	17.0	-0.6289807737547719	0.6640112526461469	25.0
7	99919531	101139247	rs140367586+rs17881696+rs7808970	51	1219.716	HR+QT	GAL3ST4	2.0	37.0	coloc	100643097	100656448	100656448	-	173.333	rs7808970	ACTL6B	protein_coding	0.0	.	.	.	.	-13.75844934125482	0.0	95.01676738349812	1.917879406169341	0.009672972154738	poorsig	3	1	DPF3	0	0	.	0	0	.	0.0796002915238647	0.0160007199275019	-3.670815193108979	-0.9676044653352186	32.0	-1.036796468761826	1.1163967602856908	20.0	-0.6480105327186451	0.6640112526461469	31.0
7	99919531	101139247	rs140367586+rs17881696+rs7808970	51	1219.716	HR+QT	GAL3ST4	2.0	37.0	coloc	100673567	100679174	100673567	+	190.452	rs7808970	GNB2	protein_coding	0.0	.	.	.	.	-13.864112743436475	0.0	92.45400143741172	1.917879406169341	0.0006709278138652	poorsig	18	3	GNG11:coloc;GNG3;KCNJ5:coloc,omim	0	0	.	0	0	.	0.4123364889213865	0.2380833332595658	-6.339244541377147	-0.9676044653352186	49.0	-0.7040602713643043	1.1163967602856908	3.0	-0.42592791938658114	0.6640112526461469	7.0
7	99919531	101139247	rs140367586+rs17881696+rs7808970	51	1219.716	HR+QT	GAL3ST4	2.0	37.0	coloc	100679507	100694250	100694250	-	201.488	rs17881696	GIGYF1	protein_coding	0.0	.	.	.	.	-13.932230116324892	0.0	91.43864946263696	1.917879406169341	0.0002270549829041	poorsig	14	1	SIPA1L1	0	0	.	0	0	.	0.2212808960366614	0.6640112526461469	-7.422713889040512	-0.9676044653352186	51.0	-0.8951158642490293	1.1163967602856908	7.0	0.0	0.6640112526461469	1.0
7	99919531	101139247	rs140367586+rs17881696+rs7808970	51	1219.716	HR+QT	GAL3ST4	2.0	37.0	coloc	100706121	100707486	100706121	+	189.617	rs17881696	POP7	protein_coding	0.0	.	.	.	.	-13.858958882765778	0.0	94.08437963572472	1.917879406169341	0.003443327606352	poorsig	2	0		0	0	.	0	0	.	0.2825606137620133	0.174350499324573	-4.7037124823933825	-0.9676044653352186	44.0	-0.8338361465236774	1.1163967602856908	6.0	-0.4896607533215739	0.6640112526461469	14.0
7	99919531	101139247	rs140367586+rs17881696+rs7808970	51	1219.716	HR+QT	GAL3ST4	2.0	37.0	coloc	100720468	100723700	100720468	+	175.27	rs17881696	EPO	protein_coding	0.0	.	.	.	.	-13.770405063553191	0.0	94.36323405513151	1.917879406169341	0.0049721212995077	poorsig	2	0		0	0	.	0	0	.	0.1872324183258048	0.0340974928476135	-4.33630424377398	-0.9676044653352186	41.0	-0.929164341959886	1.1163967602856908	9.0	-0.6299137597985334	0.6640112526461469	26.0
7	99919531	101139247	rs140367586+rs17881696+rs7808970	51	1219.716	HR	GAL3ST4	2.0	37.0	coloc	100733595	100797797	100733595	+	162.143	rs17881696	ZAN	protein_coding	0.0	.	.	.	.	-13.689381435979232	0.0	94.92323125471955	1.917879406169341	0.0094391638123605	poorsig	0	0		0	0	.	0	0	.			-3.695283416611978	-0.9676044653352186	33.0		1.1163967602856908			0.6640112526461469
7	99919531	101139247	rs140367586+rs17881696+rs7808970	51	1219.716	HR	GAL3ST4	2.0	37.0	coloc	100826820	100867010	100826820	+	68.918	rs17881696	SLC12A9	protein_coding	0.0	.	.	.	.	-13.113969865888391	0.0	94.64285041993196	1.917879406169341	0.0126783793881859	poorsig	1	0		0	0	.	0	0	.	-0.1315709043284112	0.0164018352533772	-3.400252681308731	-0.9676044653352186	21.0	-1.247967664614102	1.1163967602856908	47.0	-0.6476094173927697	0.6640112526461469	30.0
7	99919531	101139247	rs140367586+rs17881696+rs7808970	51	1219.716	HR	GAL3ST4	2.0	37.0	coloc	100802565	100827523	100827523	-	68.215	rs17881696	EPHB4	protein_coding	0.0	.	.	.	.	-13.10963074726384	0.0	94.08437963572472	1.917879406169341	0.007284628671948	poorsig	3	0		0	0	.	0	0	.	-0.0156253311596907	0.1808342701826454	-3.9543843468914335	-0.9676044653352186	38.0	-1.1320220914453816	1.1163967602856908	29.0	-0.4831769824635015	0.6640112526461469	13.0
7	99919531	101139247	rs140367586+rs17881696+rs7808970	51	1219.716	HR	GAL3ST4	2.0	37.0	coloc	100867387	100873454	100867387	+	28.351	rs17881696	TRIP6	protein_coding	0.0	.	.	.	.	-12.863578649327652	0.0	91.98096191676277	1.917879406169341	0.0011370086764361	poorsig	13	1	SCN10A:coloc,exome,omim	0	0	.	0	0	.	-0.0596476607077033	0.2635883802522426	-5.811749967917222	-0.9676044653352186	48.0	-1.176044420993394	1.1163967602856908	34.0	-0.4004228723939043	0.6640112526461469	6.0
7	99919531	101139247	rs140367586+rs17881696+rs7808970	51	1219.716	HR	GAL3ST4	2.0	37.0	coloc	100875103	100888664	100875103	+	20.635	rs17881696	SRRT	protein_coding	0.0	.	.	coloc	signet+	-12.815953273357463	2.054985245702309	93.9023414147541	1.917879406169341	0.063585850259272	coloc	7	1	CACNA1C:omim	0	0	.	0	0	.	-0.1801116785371672	0.3110280048340492	-1.787759848253359	-0.9676044653352186	3.0	-1.296508438822858	1.1163967602856908	50.0	-0.3529832478120977	0.6640112526461469	5.0
7	99919531	101139247	rs140367586+rs17881696+rs7808970	51	1219.716	HR	GAL3ST4	2.0	37.0	coloc	100888721	100889715	100889715	-	6.023	rs17881696	UFSP1	protein_coding	0.0	.	.	.	.	-12.725763797764357	0.0	95.95272019743614	1.917879406169341	0.0692673723569407	poorsig	3	2	TBX3;TCF7L2	0	0	.	0	0	.	0.0079808224189485	0.0477570232151441	-1.7021768356805183	-0.9676044653352186	2.0	-1.1084159378667422	1.1163967602856908	25.0	-0.6162542294310028	0.6640112526461469	23.0
7	99919531	101139247	rs140367586+rs17881696+rs7808970	51	1219.716	HR	GAL3ST4	2.0	37.0	coloc	100889994	100896974	100896974	-	1.236	rs17881696	ACHE	protein_coding	1.0	signet	.	coloc	signet+	-12.696217054015095	2.054985245702309	95.57854330813564	1.9097011416987888	0.3799922332314381	coloc	1	1	HAND1	0	0	.	0	0	.	-0.1414204922767596	0.0708459527710632	0.0	-0.9676044653352186	1.0	-1.2578172525624505	1.1163967602856908	48.0	-0.5931652998750837	0.6640112526461469	20.0
7	99919531	101139247	rs140367586+rs17881696+rs7808970	51	1219.716	HR	GAL3ST4	2.0	37.0	coloc	100949534	100968347	100949534	+	53.796	rs17881696	MUC3A	protein_coding	0.0	.	.	.	.	-13.020632523298811	0.0	94.92323125471955	1.917879406169341	0.0184233026131559	poorsig	0	0		0	0	.	0	0	.	-0.080143653214296	-0.0602452507495741	-3.0265345039315745	-0.9676044653352186	10.0	-1.1965404134999869	1.1163967602856908	40.0	-0.724256503395721	0.6640112526461469	38.0
7	99919531	101139247	rs140367586+rs17881696+rs7808970	51	1219.716	HR	GAL3ST4	2.0	37.0	coloc	100949534	100968347	100949534	+	53.796	rs17881696	MUC3A	protein_coding	0.0	.	.	.	.	-13.020632523298811	0.0	94.92323125471955	1.917879406169341	0.0184233026131559	poorsig	0	0		0	0	.	0	0	.	-0.080143653214296	-0.1953531367056906	-3.0265345039315745	-0.9676044653352186	10.0	-1.1965404134999869	1.1163967602856908	40.0	-0.8593643893518375	0.6640112526461469	50.0
7	99919531	101139247	rs140367586+rs17881696+rs7808970	51	1219.716	HR	GAL3ST4	2.0	37.0	coloc	100949534	100968347	100949534	+	53.796	rs17881696	MUC3A	protein_coding	0.0	.	.	.	.	-13.020632523298811	0.0	94.92323125471955	1.917879406169341	0.0184233026131559	poorsig	0	0		0	0	.	0	0	.	-0.0799837750641496	-0.0602452507495741	-3.0265345039315745	-0.9676044653352186	10.0	-1.1963805353498405	1.1163967602856908	38.0	-0.724256503395721	0.6640112526461469	38.0
7	99919531	101139247	rs140367586+rs17881696+rs7808970	51	1219.716	HR	GAL3ST4	2.0	37.0	coloc	100949534	100968347	100949534	+	53.796	rs17881696	MUC3A	protein_coding	0.0	.	.	.	.	-13.020632523298811	0.0	94.92323125471955	1.917879406169341	0.0184233026131559	poorsig	0	0		0	0	.	0	0	.	-0.0799837750641496	-0.1953531367056906	-3.0265345039315745	-0.9676044653352186	10.0	-1.1963805353498405	1.1163967602856908	38.0	-0.8593643893518375	0.6640112526461469	50.0
7	99919531	101139247	rs140367586+rs17881696+rs7808970	51	1219.716	HR	GAL3ST4	2.0	37.0	coloc	100969565	101018939	100969565	+	73.827	rs17881696	MUC12	protein_coding	0.0	.	.	.	.	-13.144269628801515	0.0	94.92323125471955	1.917879406169341	0.0162806812286832	poorsig	0	0		0	0	.	0	0	.	-0.2071131927003508	-0.2613132514497141	-3.1501716094342718	-0.9676044653352186	15.0	-1.3235099529860417	1.1163967602856908	51.0	-0.9253245040958611	0.6640112526461469	52.0
7	99919531	101139247	rs140367586+rs17881696+rs7808970	51	1219.716	HR	GAL3ST4	2.0	37.0	coloc	101020072	101058859	101020072	+	124.334	rs17881696	MUC17	protein_coding	0.0	.	.	.	.	-13.456013390352368	0.0	94.64285041993196	1.917879406169341	0.0090056720614403	poorsig	1	0		0	0	.	0	0	.	-0.002674403797521	-0.0684167145622638	-3.742296205772704	-0.9676044653352186	35.0	-1.1190711640832118	1.1163967602856908	27.0	-0.7324279672084107	0.6640112526461469	40.0
7	99919531	101139247	rs140367586+rs17881696+rs7808970	51	1219.716	HR	GAL3ST4	2.0	37.0	coloc	101085481	101097967	101085481	+	189.743	rs17881696	TRIM56	protein_coding	0.0	.	.	.	.	-13.859736591082555	0.0	92.153523706318	1.917879406169341	0.0004989769850343	poorsig	10	0		0	0	.	0	0	.	0.0387958378377406	0.108198299790809	-6.635346120116949	-0.9676044653352186	50.0	-1.0776009224479501	1.1163967602856908	24.0	-0.5558129528553379	0.6640112526461469	19.0
7	99919531	101139247	rs140367586+rs17881696+rs7808970	51	1219.716	HR	GAL3ST4	2.0	37.0	coloc	101127104	101139247	101127104	+	231.366	rs17881696	SERPINE1	protein_coding	0.0	.	.	.	.	-14.116645744012466	0.0	94.36323405513151	1.9097011416987888	0.0034883457438451	poorsig	2	0		0	0	.	0	0	.	1.1163967602856908	0.0181701686975339	-4.690723188703823	-0.9676044653352186	43.0	0.0	1.1163967602856908	1.0	-0.6458410839486131	0.6640112526461469	28.0
7	108569666	108763669	rs17156495	3	194.003	JT	DNAJB9	0.0	1.0	poorsig	108470417	108569666	108569666	-	194.003	rs17156495	PNPLA8	protein_coding	0.06	.	.	.	.	-13.886030538935458	0.0	94.7363386432633	1.9097011416987888	0.1770837773160767	poorsig	3	0		0	0	.	0	0	.	0.0720750281640966	-0.1686691198544173	-0.8434452948062446	-0.8876870454118501	3.0	0.0	0.0720750281640966	1.0	-0.1291914811219018	-0.0394776387325155	3.0
7	108569666	108763669	rs17156495	3	194.003	JT	DNAJB9	0.0	1.0	poorsig	108554543	108569750	108569750	-	193.919	rs17156495	THAP5	protein_coding	0.0	.	.	.	.	-13.885512066724274	0.0	95.57854330813564	1.9097011416987888	0.4113095425220777	poorsig	0	0		0	0	.	0	0	.	0.060956956111953	-0.0394776387325155	-0.000722157722719774	-0.8876870454118501	2.0	-0.011118072052143595	0.0720750281640966	2.0	0.0	-0.0394776387325155	1.0
7	108569666	108763669	rs17156495	3	194.003	JT	DNAJB9	0.0	1.0	poorsig	108569867	108574850	108569867	+	193.802	rs17156495	DNAJB9	protein_coding	0.94	signet	mindist	.	signet+	-13.884789909001556	0.0	95.57854330813564	1.9097011416987888	0.4116066801618456	mindist	0	0		0	0	.	0	0	.	-0.0342606044958129	-0.1382024817470265	0.0	-0.8876870454118501	1.0	-0.1063356326599095	0.0720750281640966	3.0	-0.09872484301451101	-0.0394776387325155	2.0
7	116524994	117230176	rs3807989+rs41748+rs9920	4	705.182	PR+QT	CAPZA2	1.0	4.0	coloc	116524994	116561179	116524994	+	21.193	rs3807989	CAV1	protein_coding	1.0	signet	.	coloc	signet+	-12.8193974101889	2.054985245702309	95.57854330813564	1.9097011416987888	0.9970961119512468	coloc	25	11	CACNA1C:omim;CAV3:omim;CAVIN2;ESD;FNDC4;GJA1;IGFBP3;KCNH2:exome,omim;SNTA1:omim;STK38;STRN	1	1	SREBF1	0	0	.	1.7561036115321371	0.8948325469273344	0.0	-0.0029081125118804903	1.0	0.0	1.7561036115321371	1.0	0.0	0.8948325469273344	1.0
7	116524994	117230176	rs3807989+rs41748+rs9920	4	705.182	HR+PR+QT	CAPZA2	1.0	4.0	coloc	116672196	116798377	116672196	+	112.158	rs9920	MET	protein_coding	0.0	.	.	.	.	-13.380859608883595	0.0	92.28175076697356	1.9097011416987888	0.0026955632506538	poorsig	20	6	CALM1:omim;ID2;LAPTM4B:coloc;SOCS6;TBX5;TNS3	1	1	MITF	0	0	.	0.6735562296354859	0.5606385788377655	-5.913239985559107	-0.0029081125118804903	2.0	-1.0825473818966511	1.7561036115321371	2.0	-0.3341939680895689	0.8948325469273344	2.0
7	116524994	117230176	rs3807989+rs41748+rs9920	4	705.182	HR	CAPZA2	1.0	4.0	coloc	116811070	116922049	116811070	+	4.551	rs41748	CAPZA2	protein_coding	0.0	.	mindist	.	.	-12.71667818949218	0.0	88.72030448219569	1.8912746180022408	0.0001460094098721	mindist	23	3	ARHGAP10;GJA1;PCDH7	0	0	.	0	0	.	0.0885594395376836	-0.4652302956074439	-8.828931374642178	-0.0029081125118804903	3.0	-1.6675441719944535	1.7561036115321371	3.0	-1.3600628425347783	0.8948325469273344	4.0
7	116524994	117230176	rs3807989+rs41748+rs9920	4	705.182	HR	CAPZA2	1.0	4.0	coloc	116953238	117230176	116953238	+	146.719	rs41748	ST7	protein_coding	0.0	.	.	.	.	-13.59418006234468	0.0	88.74634368157253	1.8912746180022408	6.231538822716803e-05	poorsig	18	1	SENP2:exome	0	0	.	0	0	.	0.0544045756543019	0.2263534908455317	-9.680394048117748	-0.0029081125118804903	4.0	-1.7016990358778352	1.7561036115321371	4.0	-0.6684790560818027	0.8948325469273344	3.0
7	127253093	127431924	rs11563648	2	178.831	HR	ZNF800	0.0	1.0	poorsig	126438598	127253093	127253093	-	76.899	rs11563648	GRM8	protein_coding	1.0	signet	.	.	signet+	-13.163230898239105	0.0	95.57854330813564	1.9097011416987888	0.615678145128087	poorsig	0	0		0	0	.	0	0	.	-0.5173304707136536	-0.347238269888152	0.0	-0.4850309436701409	1.0	-0.40847265194254145	-0.1088578187711121	2.0	-0.356970359554823	0.009732089666671	2.0
7	127253093	127431924	rs11563648	2	178.831	HR	ZNF800	0.0	1.0	poorsig	127346790	127431924	127346790	+	16.798	rs11563648	ZNF800	protein_coding	0.0	.	mindist	.	.	-12.792270203425163	0.0	94.7363386432633	1.9097011416987888	0.384321854871913	mindist	3	0		0	0	.	0	0	.	-0.1088578187711121	0.009732089666671	-0.4712439700583956	-0.4850309436701409	2.0	0.0	-0.1088578187711121	1.0	0.0	0.009732089666671	1.0
7	131110096	131496632	rs138186803+rs2129561	1	386.536	HR+PR	MKLN1	0.0	1.0	poorsig	131110096	131496632	131110096	+	168.916	rs2129561	MKLN1	protein_coding	1.0	signet	mindist	.	signet+	-13.73118634415006	0.0	95.57854330813564	1.9097011416987888	1.0	mindist	3	0		0	0	.	0	0	.	0.0461851317260604	0.2554056320335805	0.0	0.0	1.0	0.0	0.0461851317260604	1.0	0.0	0.2554056320335805	1.0
7	136868652	137020255	rs73158705	1	151.603	HR	CHRM2	0.0	1.0	poorsig	136868652	137020255	136868652	+	22.701	rs73158705	CHRM2	protein_coding	1.0	signet	mindist	.	signet+	-12.828705220837298	0.0	95.57854330813564	1.9097011416987888	1.0	mindist	3	2	SH3GL2;TMEM8B	0	0	.	0	0	.	0.1937217461785932	-0.1685248307399461	0.0	0.0	1.0	0.0	0.1937217461785932	1.0	0.0	-0.1685248307399461	1.0
7	150716606	151210488	rs1805123+rs2072413+rs3807375	20	493.882	JT+QT	KCNH2	1.0	13.0	omim	150716606	150724284	150716606	+	231.84	rs1805123	GIMAP1	protein_coding	0.0	.	.	.	.	-14.11957140863272	0.0	89.69824919540353	1.9097011416987888	8.929247587598412e-07	poorsig	2	1	SCN3B:omim	0	0	.	0	0	.	0.2507687525036073	-0.11437775629174	-13.928731562172999	-3.195415461370825e-05	12.0	-0.9593127445457499	1.2100814970493572	6.0	-1.0521005594760455	0.9377228031843056	13.0
7	150716606	151210488	rs1805123+rs2072413+rs3807375	20	493.882	JT+QT	KCNH2	1.0	13.0	omim	150716668	150743646	150716668	+	231.778	rs1805123	GIMAP1-GIMAP5	protein_coding	0.0	.	.	.	.	-14.11918872676256	0.0	89.32100553057369	1.9097011416987888	6.125565946991425e-07	poorsig	0	0		0	0	.	0	0	.			-14.305592545132683	-3.195415461370825e-05	15.0		1.2100814970493572			0.9377228031843056
7	150716606	151210488	rs1805123+rs2072413+rs3807375	20	493.882	JT+QT	KCNH2	1.0	13.0	omim	150722253	150750033	150722253	+	226.193	rs1805123	GIMAP5	protein_coding	0.0	.	.	.	.	-14.084716497007047	0.0	89.69824919540353	1.9097011416987888	9.24596320737614e-07	poorsig	2	1	SCN3B:omim	0	0	.	0	0	.	0.3251657459816829	0.136842764531113	-13.893876650547327	-3.195415461370825e-05	11.0	-0.8849157510676743	1.2100814970493572	4.0	-0.8008800386531926	0.9377228031843056	9.0
7	150716606	151210488	rs1805123+rs2072413+rs3807375	20	493.882	JT+QT	KCNH2	1.0	13.0	omim	150800403	150805118	150800403	+	148.043	rs1805123	TMEM176A	protein_coding	0.0	.	.	.	.	-13.602352171959058	0.0	89.15725636329435	1.9097011416987888	8.719470723175312e-07	poorsig	4	1	LITAF:coloc	0	0	.	0	0	.	-0.0897577282712591	-0.1617812466637751	-13.952505157608513	-3.195415461370825e-05	13.0	-1.2998392253206164	1.2100814970493572	13.0	-1.0995040498480806	0.9377228031843056	15.0
7	150716606	151210488	rs1805123+rs2072413+rs3807375	20	493.882	JT+QT	KCNH2	1.0	13.0	omim	150791285	150801360	150801360	-	147.086	rs1805123	TMEM176B	protein_coding	0.0	.	.	.	.	-13.596445292124496	0.0	89.69824919540353	1.9097011416987888	1.5066266696706436e-06	poorsig	2	1	PRKCA:coloc	0	0	.	0	0	.	-0.2372270214840811	-0.1281919428560455	-13.405605445664778	-3.195415461370825e-05	6.0	-1.4473085185334382	1.2100814970493572	17.0	-1.065914746040351	0.9377228031843056	14.0
7	150716606	151210488	rs1805123+rs2072413+rs3807375	20	493.882	JT+QT	KCNH2	1.0	13.0	omim	150824627	150861504	150824627	+	123.819	rs1805123	AOC1	protein_coding	0.0	.	.	.	.	-13.452834661914752	0.0	89.32100553057369	1.9097011416987888	1.19272442546073e-06	poorsig	0	0		0	0	.	0	0	.	-0.1018332816308136	-0.0009945743251645	-13.639238480284874	-3.195415461370825e-05	9.0	-1.3119147786801708	1.2100814970493572	14.0	-0.93871737750947	0.9377228031843056	11.0
7	150716606	151210488	rs1805123+rs2072413+rs3807375	20	493.882	JT+QT	KCNH2	1.0	13.0	omim	150944961	150978321	150944961	+	3.485	rs1805123	KCNH2	protein_coding	1.0	signet	mindist	omim,exome	signet+	-12.710098530240725	6.6389645710488985	95.57854330813564	1.9097011416987888	0.9999680463559149	omim	10	10	ALG10B;ATP1B1;CACNB2:omim;CAV1:coloc;CAV3:omim;KCND3:omim;KCNE1:omim;RFFL:coloc;RNF207:exome;TTN:exome	0	0	.	0	0	.	1.2100814970493572	0.1861767513275197	0.0	-3.195415461370825e-05	1.0	0.0	1.2100814970493572	1.0	-0.7515460518567858	0.9377228031843056	8.0
7	150716606	151210488	rs1805123+rs2072413+rs3807375	20	493.882	JT+QT	KCNH2	1.0	13.0	omim	150991017	151014588	150991017	+	20.895	rs3807375	NOS3	protein_coding	0.0	.	.	.	.	-12.817558068296842	0.0	91.04227660932916	1.9839630046310008	1.3558988140628729e-05	poorsig	14	6	ATP1B1;CALM1:omim;CALM2:omim;CALM3:omim;CAV1:coloc;CAV3:omim	1	1	SP3	0	0	.	0.4224567818136416	0.9377228031843056	-11.208428944979275	-3.195415461370825e-05	2.0	-0.7876247152357156	1.2100814970493572	2.0	0.0	0.9377228031843056	1.0
7	150716606	151210488	rs1805123+rs2072413+rs3807375	20	493.882	JT+QT	KCNH2	1.0	13.0	omim	151012209	151024499	151012209	+	42.087	rs3807375	ATG9B	protein_coding	0.0	.	.	.	.	-12.948361200432696	0.0	89.32100553057369	1.9097011416987888	1.975286764457841e-06	poorsig	0	0		0	0	.	0	0	.	-0.1251194378494949	-0.2043135593219138	-13.134765018802824	-3.195415461370825e-05	4.0	-1.335200934898852	1.2100814970493572	15.0	-1.1420363625062193	0.9377228031843056	17.0
7	150716606	151210488	rs1805123+rs2072413+rs3807375	20	493.882	JT+QT	KCNH2	1.0	13.0	omim	151028422	151047782	151028422	+	58.3	rs3807375	ABCB8	protein_coding	0.0	.	.	.	.	-13.048432509479442	0.0	89.69824919540353	1.9097011416987888	2.606181024486577e-06	poorsig	2	1	SCN3B:omim	0	0	.	0	0	.	0.0133352130785997	0.20829527278519	-12.857592663019716	-3.195415461370825e-05	3.0	-1.1967462839707574	1.2100814970493572	10.0	-0.7294275303991156	0.9377228031843056	7.0
7	150716606	151210488	rs1805123+rs2072413+rs3807375	20	493.882	JT+QT	KCNH2	1.0	13.0	omim	151048292	151052756	151048292	+	78.17	rs3807375	ASIC3	protein_coding	0.0	.	.	.	.	-13.171075876577376	0.0	89.32100553057369	1.9097011416987888	1.5809072780727264e-06	poorsig	0	0		0	0	.	0	0	.	-0.0342457511885199	0.0275636810870581	-13.3574796949475	-3.195415461370825e-05	5.0	-1.244327248237877	1.2100814970493572	12.0	-0.9101591220972475	0.9377228031843056	10.0
7	150716606	151210488	rs1805123+rs2072413+rs3807375	20	493.882	JT+QT	KCNH2	1.0	13.0	omim	151057210	151076526	151057210	+	87.088	rs3807375	SLC4A2	protein_coding	0.0	.	.	.	.	-13.22612034299808	0.0	89.05029709250803	1.955500609805128	1.1948796541431906e-06	poorsig	1	0		0	0	.	0	0	.	0.1892648185929688	0.4043486668177999	-13.637433131327526	-3.195415461370825e-05	8.0	-1.0208166784563883	1.2100814970493572	8.0	-0.5333741363665057	0.9377228031843056	3.0
7	150716606	151210488	rs1805123+rs2072413+rs3807375	20	493.882	JT+QT	KCNH2	1.0	13.0	omim	151053815	151057897	151057897	-	87.775	rs3807375	CDK5	protein_coding	0.0	.	.	.	.	-13.23036070501098	0.0	86.38417770079207	1.9097011416987888	7.9015301977576e-08	poorsig	10	0		0	0	.	0	0	.	0.294783689111427	0.210242073305115	-16.353592353162725	-3.195415461370825e-05	20.0	-0.9152978079379301	1.2100814970493572	5.0	-0.7274807298791905	0.9377228031843056	6.0
7	150716606	151210488	rs1805123+rs2072413+rs3807375	20	493.882	JT+QT	KCNH2	1.0	13.0	omim	151076624	151080866	151080866	-	110.744	rs3807375	FASTK	protein_coding	0.0	.	.	.	.	-13.372131993328669	0.0	89.05029709250803	1.9097011416987888	9.863286672925894e-07	poorsig	1	0		0	0	.	0	0	.	0.2102449301270154	0.4379838280633729	-13.829244249764443	-3.195415461370825e-05	10.0	-0.9998365669223418	1.2100814970493572	7.0	-0.4997389751209327	0.9377228031843056	2.0
7	150716606	151210488	rs1805123+rs2072413+rs3807375	20	493.882	JT+QT	KCNH2	1.0	13.0	omim	151081085	151083493	151083493	-	113.371	rs3807375	TMUB1	protein_coding	0.0	.	.	.	.	-13.388346594504624	0.0	89.32100553057369	1.9097011416987888	1.2721751995580907e-06	poorsig	0	0		0	0	.	0	0	.	0.0056643043869652	0.239882258350811	-13.574750412874751	-3.195415461370825e-05	7.0	-1.2044171926623919	1.2100814970493572	11.0	-0.6978405448334946	0.9377228031843056	5.0
7	150716606	151210488	rs1805123+rs2072413+rs3807375	20	493.882	JT+QT	KCNH2	1.0	13.0	omim	151085831	151144436	151085831	+	115.709	rs3807375	AGAP3	protein_coding	0.0	.	.	.	.	-13.40277740438258	0.0	88.24267532355194	1.9097011416987888	4.265469542999743e-07	poorsig	4	0		0	0	.	0	0	.	-0.219225304568934	0.2747554417379844	-14.66751142977445	-3.195415461370825e-05	19.0	-1.4293068016182913	1.2100814970493572	16.0	-0.6629673614463212	0.9377228031843056	4.0
7	150716606	151210488	rs1805123+rs2072413+rs3807375	20	493.882	JT+QT	KCNH2	1.0	13.0	omim	151148009	151174745	151174745	-	204.623	rs3807375	GBX1	protein_coding	0.0	.	.	.	.	-13.951580239920869	0.0	89.32100553057369	1.9097011416987888	7.243319809408697e-07	poorsig	0	0		0	0	.	0	0	.	0.1649833136077034	-0.029493959142994	-14.137984058290996	-3.195415461370825e-05	14.0	-1.0450981834416537	1.2100814970493572	9.0	-0.9672167623272996	0.9377228031843056	12.0
7	150716606	151210488	rs1805123+rs2072413+rs3807375	20	493.882	JT+QT	KCNH2	1.0	13.0	omim	151175698	151187832	151187832	-	217.71	rs3807375	ASB10	protein_coding	0.0	.	.	.	.	-14.032356975965692	0.0	89.05029709250803	1.9097011416987888	5.096706080001746e-07	poorsig	1	0		0	0	.	0	0	.	0.3443969914288414	-0.1898441343032025	-14.489469232401476	-3.195415461370825e-05	17.0	-0.8656845056205158	1.2100814970493572	3.0	-1.1275669374875081	0.9377228031843056	16.0
7	150716606	151210488	rs1805123+rs2072413+rs3807375	20	493.882	QT	KCNH2	1.0	13.0	omim	151190873	151205496	151205496	-	235.374	rs3807375	IQCA1L	protein_coding	0.0	.	.	.	.	-14.141384275231818	0.0	89.05029709250803	1.9097011416987888	4.570246604904469e-07	poorsig	1	0		0	0	.	0	0	.			-14.598496531667593	-3.195415461370825e-05	18.0		1.2100814970493572			0.9377228031843056
7	150716606	151210488	rs1805123+rs2072413+rs3807375	20	493.882	QT	KCNH2	1.0	13.0	omim	151207837	151210488	151210488	-	240.366	rs3807375	H2BE1	protein_coding	0.0	.	.	.	.	-14.172196338067897	0.0	89.32100553057369	1.9097011416987888	5.809320092591596e-07	poorsig	0	0		0	0	.	0	0	.			-14.358600156438015	-3.195415461370825e-05	16.0		1.2100814970493572			0.9377228031843056
7	151877125	151877125	locus_PRKAG2	1	0.0		PRKAG2	1.0	1.0	.	151556124	151877125	151877125	-	0.0		PRKAG2	omim	1.0	signet	mindist	omim	signet+	-12.688588105764817	2.6813310543687003	95.57854330813564	1.9097011416987888	1.0	.	3	0		0	0	.	0	0	.	-0.0004255438364586	0.1999370511028203	0.0	0.0	1.0	0.0	-0.0004255438364586	1.0	0.0	0.1999370511028203	1.0
8	2935353	4994972	rs2134953	1	2059.619	JT	CSMD1	0.0	0.0	poorsig	2935353	4994972	2935353	+	1250.2	rs2134953	CSMD1	protein_coding	1.0	signet	mindist	.	signet+	-20.405182848887016	0.0	95.57854330813564	1.9097011416987888	1.0	mindist	0	0		0	0	.	0	0	.	-0.3578641998440956	-0.0575359568667073	0.0	0.0	1.0	0.0	-0.3578641998440956	1.0	0.0	-0.0575359568667073	1.0
8	38225218	38474800	rs881301	5	249.582	PR	FGFR1	0.0	3.0	poorsig	38225218	38275558	38225218	+	249.582	rs881301	DDHD2	protein_coding	0.0	.	.	.	.	-14.229080146380658	0.0	91.35261274749722	1.917879406169341	0.0032066428872167	poorsig	1	0		0	0	.	0	0	.	0.102794913637299	0.2061892082129347	-5.721420465213183	-0.021110253415832624	4.0	-1.1742392536351922	1.2770341672724912	2.0	-0.41587305330015856	0.6220622615130933	2.0
8	38225218	38474800	rs881301	5	249.582	PR	FGFR1	0.0	3.0	poorsig	38263130	38269243	38269243	-	205.557	rs881301	PLPP5	protein_coding	0.0	.	.	.	.	-13.957345157126175	0.0	91.62791888948388	1.917879406169341	0.0055415026009628	poorsig	0	0		0	0	.	0	0	.			-5.174379333972057	-0.021110253415832624	3.0		1.2770341672724912			0.6220622615130933
8	38225218	38474800	rs881301	5	249.582	PR	FGFR1	0.0	3.0	poorsig	38269704	38382272	38382272	-	92.528	rs881301	NSD3	protein_coding	0.0	.	.	.	.	-13.259697590960474	0.0	88.90895376568905	1.917879406169341	0.0007341426919683	poorsig	9	0		0	0	.	0	0	.			-7.195696891601218	-0.021110253415832624	5.0		1.2770341672724912			0.6220622615130933
8	38225218	38474800	rs881301	5	249.582	PR	FGFR1	0.0	3.0	poorsig	38386207	38409527	38386207	+	88.593	rs881301	LETM2	protein_coding	0.0	.	.	.	.	-13.235409636781794	0.0	91.62791888948388	1.917879406169341	0.0114067035347004	poorsig	0	0		0	0	.	0	0	.	0.0864693454763227	-0.0483183765391053	-4.4524438136276885	-0.021110253415832624	2.0	-1.1905648217961684	1.2770341672724912	3.0	-0.6703806380521986	0.6220622615130933	3.0
8	38225218	38474800	rs881301	5	249.582	PR	FGFR1	0.0	3.0	poorsig	38400215	38468834	38468834	-	5.966	rs881301	FGFR1	protein_coding	1.0	signet	mindist	.	signet+	-12.72541197733534	0.0	95.57854330813564	1.9097011416987888	0.9791110082851516	mindist	22	11	CACNA1C:omim;CDH11:coloc;CDH2;CREBBP;FGF9;FLRT2:coloc;ID2;LITAF:coloc;OBSCN;SCN3B:omim;SPATS2L:coloc	0	0	.	0	0	.	1.2770341672724912	0.6220622615130933	0.0	-0.021110253415832624	1.0	0.0	1.2770341672724912	1.0	0.0	0.6220622615130933	1.0
8	70071693	70403808	rs16936870	2	332.115	QT	NCOA2	0.0	2.0	poorsig	70051651	70071693	70071693	-	205.414	rs16936870	PRDM14	protein_coding	0.0	.	.	.	.	-13.956462519909516	0.0	95.11311422896372	1.9097011416987888	0.2786298075459947	poorsig	8	2	AKAP9:omim;STRN	0	0	.	0	0	.	-0.0239748005859385	-0.3787080033301225	-0.9512684024924881	-0.3266028303932377	2.0	-0.3554993819516532	0.3315245813657147	2.0	-0.8537146903654185	0.4750066870352959	2.0
8	70071693	70403808	rs16936870	2	332.115	QT	NCOA2	0.0	2.0	poorsig	70109782	70403808	70403808	-	126.701	rs16936870	NCOA2	protein_coding	1.0	signet	mindist	.	signet+	-13.470623196588946	0.0	95.57854330813564	1.9097011416987888	0.7213701924540054	mindist	3	1	CREBBP	0	0	.	0	0	.	0.3315245813657147	0.4750066870352959	0.0	-0.3266028303932377	1.0	0.0	0.3315245813657147	1.0	0.0	0.4750066870352959	1.0
8	97644184	98093610	rs11779860	5	449.426	QT	MATN2	1.0	5.0	coloc	97644184	97730260	97644184	+	193.918	rs11779860	MTDH	protein_coding	0.0	.	.	.	.	-13.885505894436044	0.0	93.13049747145438	1.9097011416987888	0.0043258439863731	poorsig	28	6	CREBBP;CRIM1;OBSCN;PCDH7;PPFIA2;TBX5	0	0	.	0	0	.	0.0139253797579954	0.5087963555359706	-5.310816959696511	-0.13233105658143965	4.0	-0.12505054684969	0.1389759266076854	4.0	0.0	0.5087963555359706	1.0
8	97644184	98093610	rs11779860	5	449.426	QT	MATN2	1.0	5.0	coloc	97775057	97853013	97775057	+	63.045	rs11779860	LAPTM4B	protein_coding	1.0	signet	.	coloc	signet+	-13.077720017123111	2.054985245702309	95.57854330813564	1.9097011416987888	0.8760509246428797	coloc	1	0		0	0	.	0	0	.	0.0818986069383158	0.229645354841436	0.0	-0.13233105658143965	1.0	-0.0570773196693696	0.1389759266076854	3.0	-0.2791510006945346	0.5087963555359706	2.0
8	97644184	98093610	rs11779860	5	449.426	QT	MATN2	1.0	5.0	coloc	97868840	98036724	97868840	+	30.738	rs11779860	MATN2	protein_coding	0.0	.	mindist	.	.	-12.878311901328798	0.0	95.01676738349812	1.9097011416987888	0.078106335026763	mindist	2	0		0	0	.	0	0	.	0.1292412783958309	-0.0506522422898936	-2.4173530545455018	-0.13233105658143965	2.0	-0.00973464821185449	0.1389759266076854	2.0	-0.5594485978258642	0.5087963555359706	4.0
8	97644184	98093610	rs11779860	5	449.426	QT	MATN2	1.0	5.0	coloc	98024851	98046469	98046469	-	208.367	rs11779860	RPL30	protein_coding	0.0	.	.	.	.	-13.974689287047926	0.0	91.20966721157268	1.9097011416987888	0.0005796061894343	poorsig	27	3	CACNA1C:omim;CAV3:omim;ZNF184	0	0	.	0	0	.	0.1389759266076854	0.0412122536464343	-7.320830612190185	-0.13233105658143965	5.0	0.0	0.1389759266076854	1.0	-0.46758410188953625	0.5087963555359706	3.0
8	97644184	98093610	rs11779860	5	449.426	QT	MATN2	1.0	5.0	coloc	98064522	98093610	98064522	+	226.42	rs11779860	ERICH5	protein_coding	0.0	.	.	.	.	-14.086117606434891	0.0	95.57854330813564	1.9097011416987888	0.0409372901545497	poorsig	1	0		0	0	.	0	0	.			-3.0633828350140972	-0.13233105658143965	3.0		0.1389759266076854			0.5087963555359706
8	102893864	103230305	rs1961102	3	336.441	QT	AZIN1	0.0	2.0	poorsig	102826111	102893864	102893864	-	26.753	rs1961102	AZIN1	protein_coding	1.0	signet	mindist	.	signet+	-12.8537153327387	0.0	95.57854330813564	1.9097011416987888	0.7218624414718722	mindist	0	0		0	0	.	0	0	.	0.0264382999453323	0.1240909493758666	0.0	-0.32592068251855194	1.0	-0.0026851699279208004	0.0291234698732531	2.0	0.0	0.1240909493758666	1.0
8	102893864	103230305	rs1961102	3	336.441	QT	AZIN1	0.0	2.0	poorsig	103021063	103073051	103021063	+	100.446	rs1961102	ATP6V1C1	protein_coding	0.0	.	.	.	.	-13.308569769152797	0.0	94.17867749489848	1.9097011416987888	0.1129691019003712	poorsig	5	0		0	0	.	0	0	.	-0.3532277267356508	-0.2929813182117363	-1.8547202496512658	-0.32592068251855194	3.0	-0.3823511966089039	0.0291234698732531	3.0	-0.41707226758760285	0.1240909493758666	3.0
8	102893864	103230305	rs1961102	3	336.441	QT	AZIN1	0.0	2.0	poorsig	103140713	103230305	103140713	+	220.096	rs1961102	BAALC	protein_coding	0.0	.	.	.	.	-14.04708405567861	0.0	95.29704333695744	1.9097011416987888	0.1651684566277567	poorsig	1	0		0	0	.	0	0	.	0.0291234698732531	-0.2023090113380785	-1.4748686941181148	-0.32592068251855194	2.0	0.0	0.0291234698732531	1.0	-0.32639996071394506	0.1240909493758666	2.0
8	105503826	106752694	rs12678719	1	1248.868	PR	OXR1	0.0	0.0	poorsig	106270144	106752694	106270144	+	766.318	rs12678719	OXR1	protein_coding	1.0	signet	mindist	.	signet+	-17.418523676361456	0.0	95.57854330813564	1.9097011416987888	1.0	mindist	0	0		0	0	.	0	0	.	-0.3214422706519313	0.0323155724286814	0.0	0.0	1.0	0.0	-0.3214422706519313	1.0	0.0	0.0323155724286814	1.0
8	122297441	122974510	rs16895033	1	677.069	JT	ZHX2	0.0	1.0	poorsig	122781655	122974510	122781655	+	484.214	rs16895033	ZHX2	protein_coding	1.0	signet	mindist	.	signet+	-15.6772964779822	0.0	95.57854330813564	1.9097011416987888	1.0	mindist	4	1	ZHX3	0	0	.	0	0	.	0.2730469074834494	0.1059204759016283	0.0	0.0	1.0	0.0	0.2730469074834494	1.0	0.0	0.1059204759016283	1.0
8	143684452	144261927	rs56233017	22	577.475	HR	PLEC	0.0	18.0	poorsig	143684452	143713898	143684452	+	222.868	rs56233017	ZNF707	protein_coding	0.0	.	.	.	.	-14.064193638647682	0.0	94.36323405513151	1.9097011416987888	0.0216671552953625	poorsig	2	0		0	0	.	0	0	.	0.0442848355997146	0.1302135277794429	-2.0802443470236405	-1.7517133988916103	18.0	-0.41387612932786944	0.458160964927584	8.0	-0.35609851632106293	0.4863120441005058	8.0
8	143684452	144261927	rs56233017	22	577.475	HR	PLEC	0.0	18.0	poorsig	143706694	143708109	143708109	-	199.211	rs56233017	CCDC166	protein_coding	0.0	.	.	.	.	-13.918175816028867	0.0	94.92323125471955	1.9097011416987888	0.0438955327522641	poorsig	0	0		0	0	.	0	0	.	0.0026851185382521	-0.1433132895587972	-1.3742293248167827	-1.7517133988916103	9.0	-0.4554758463893319	0.458160964927584	10.0	-0.6296253336593031	0.4863120441005058	18.0
8	143684452	144261927	rs56233017	22	577.475	HR	PLEC	0.0	18.0	poorsig	143716340	143722458	143716340	+	190.98	rs56233017	MAPK15	protein_coding	0.0	.	.	.	.	-13.86737171162106	0.0	94.08437963572472	1.9097011416987888	0.019960694017341	poorsig	3	0		0	0	.	0	0	.	0.0438760474887042	0.0509425695309967	-2.1622768394038197	-1.7517133988916103	19.0	-0.4142849174388798	0.458160964927584	9.0	-0.43536947456950914	0.4863120441005058	14.0
8	143684452	144261927	rs56233017	22	577.475	HR	PLEC	0.0	18.0	poorsig	143734139	143790645	143734139	+	173.181	rs56233017	IQANK1	protein_coding	0.0	.	.	.	.	-13.757511153444105	0.0	94.92323125471955	1.9097011416987888	0.0515461342761923	poorsig	0	0		0	0	.	0	0	.			-1.2135646622320169	-1.7517133988916103	7.0		0.458160964927584			0.4863120441005058
8	143684452	144261927	rs56233017	22	577.475	HR	PLEC	0.0	18.0	poorsig	143723933	143738234	143738234	-	169.086	rs56233017	FAM83H	protein_coding	0.0	.	.	.	.	-13.732235633148884	0.0	94.17981342042252	1.9097011416987888	0.0251368501728019	poorsig	6	1	SOCS6	0	0	.	0	0	.	-0.1158827237262909	-0.1122636506892125	-1.931706976233827	-1.7517133988916103	16.0	-0.5740436886538749	0.458160964927584	17.0	-0.5985756947897183	0.4863120441005058	16.0
8	143684452	144261927	rs56233017	22	577.475	HR	PLEC	0.0	18.0	poorsig	143790920	143815773	143815773	-	91.547	rs56233017	SCRIB	protein_coding	0.11	.	.	.	.	-13.253642576208431	0.0	94.4889656902456	1.9097011416987888	0.0552617081751658	poorsig	24	7	ARHGEF16;CRHR1;KCNJ2:omim;PAM;PRKCA:coloc;SLC4A4;SNTA1:omim	0	0	.	0	0	.	0.4423611834098346	0.4601679880244979	-1.143961649470299	-1.7517133988916103	6.0	-0.01579978151774941	0.458160964927584	2.0	-0.02614405607600795	0.4863120441005058	2.0
8	143684452	144261927	rs56233017	22	577.475	HR	PLEC	0.0	18.0	poorsig	143816344	143829352	143829352	-	77.968	rs56233017	PUF60	protein_coding	0.0	.	.	.	.	-13.169829074355244	0.0	91.20966721157268	1.9097011416987888	0.0022627825070704	poorsig	24	4	AKAP9:omim;GBF1;PAM;TTN:exome	0	0	.	0	0	.	-0.0283038265822298	-0.0539284778231192	-4.339446626290076	-1.7517133988916103	22.0	-0.4864647915098138	0.458160964927584	12.0	-0.540240521923625	0.4863120441005058	15.0
8	143684452	144261927	rs56233017	22	577.475	HR	PLEC	0.0	18.0	poorsig	143833583	143840973	143840973	-	66.347	rs56233017	NRBP2	protein_coding	0.0	.	.	.	.	-13.098100912853225	0.0	94.64285041993196	1.9097011416987888	0.0753019946372701	poorsig	1	0		0	0	.	0	0	.	0.0961996862458942	0.1694642339205121	-0.8345352564287374	-1.7517133988916103	3.0	-0.3619612786816898	0.458160964927584	6.0	-0.31684781017999375	0.4863120441005058	7.0
8	143684452	144261927	rs56233017	22	577.475	HR	PLEC	0.0	18.0	poorsig	143857324	143878467	143878467	-	28.853	rs56233017	EPPK1	protein_coding	0.0	.	.	.	.	-12.8666771380183	0.0	92.253219795666	1.9097011416987888	0.0086997977149125	poorsig	13	1	KCNJ2:omim	0	0	.	0	0	.	-0.1914486164226116	-0.1129642498019315	-2.992742105859784	-1.7517133988916103	21.0	-0.6496095813501956	0.458160964927584	19.0	-0.5992762939024373	0.4863120441005058	17.0
8	143684452	144261927	rs56233017	22	577.475	HR	PLEC	0.0	18.0	poorsig	143915153	143976734	143915153	+	7.833	rs56233017	PLEC	protein_coding	0.09	.	mindist	.	.	-12.736935639457728	0.0	93.33546758251084	1.9097011416987888	0.0292327325631138	mindist	33	9	CASQ2:omim;CAV3:omim;FGFR1;GBF1;PDLIM5;PRKCA:coloc;RYR2:omim;SNTA1:omim;SOCS6	0	0	.	0	0	.	0.458160964927584	0.3413458130437268	-1.7807528204543688	-1.7517133988916103	13.0	0.0	0.458160964927584	1.0	-0.14496623105677903	0.4863120441005058	4.0
8	143684452	144261927	rs56233017	22	577.475	HR	PLEC	0.0	18.0	poorsig	143977153	144012772	143977153	+	69.833	rs56233017	PARP10	protein_coding	0.0	.	.	.	.	-13.119617509617362	0.0	94.64285041993196	1.9097011416987888	0.073699058687676	poorsig	1	0		0	0	.	0	0	.	-0.0890885307528717	0.2047398346667848	-0.8560518531928667	-1.7517133988916103	4.0	-0.5472494956804557	0.458160964927584	15.0	-0.281572209433721	0.4863120441005058	6.0
8	143684452	144261927	rs56233017	22	577.475	HR	PLEC	0.0	18.0	poorsig	143990056	143993415	143990056	+	82.736	rs56233017	GRINA	protein_coding	0.79	signet	.	.	signet+	-13.199258544628163	0.0	95.57854330813564	1.9097011416987888	0.1734764542999159	poorsig	1	1	KCNJ2:omim	0	0	.	0	0	.	-0.0976320827188616	0.1204254362000397	0.0	-1.7517133988916103	1.0	-0.5557930476464457	0.458160964927584	16.0	-0.3658866079004661	0.4863120441005058	10.0
8	143684452	144261927	rs56233017	22	577.475	HR	PLEC	0.0	18.0	poorsig	144012280	144047114	144012280	+	104.96	rs56233017	SPATC1	protein_coding	0.0	.	.	.	.	-13.33643147821571	0.0	94.64285041993196	1.9097011416987888	0.0593336179367519	poorsig	1	0		0	0	.	0	0	.	-0.160556339425825	-0.1880708475973599	-1.0728658217912257	-1.7517133988916103	5.0	-0.618717304353409	0.458160964927584	18.0	-0.6743828916978657	0.4863120441005058	19.0
8	143684452	144261927	rs56233017	22	577.475	HR	PLEC	0.0	18.0	poorsig	144051266	144063965	144063965	-	156.645	rs56233017	OPLAH	protein_coding	0.0	.	.	.	.	-13.655446195299591	0.0	95.57854330813564	1.9097011416987888	0.1099311465570075	poorsig	1	1	CAV3:omim	0	0	.	0	0	.	0.1572423277313339	0.0994175344019847	-0.4561876506714244	-1.7517133988916103	2.0	-0.3009186371962501	0.458160964927584	5.0	-0.3868945096985211	0.4863120441005058	12.0
8	143684452	144261927	rs56233017	22	577.475	HR	PLEC	0.0	18.0	poorsig	144078648	144080648	144078648	+	171.328	rs56233017	EXOSC4	protein_coding	0.0	.	.	.	.	-13.746073903356914	0.0	93.34965152716218	1.9097011416987888	0.01080852030673	poorsig	9	1	SLIT2	0	0	.	0	0	.	-0.031517156537762	0.129952153080717	-2.7757071397022086	-1.7517133988916103	20.0	-0.489678121465346	0.458160964927584	13.0	-0.3563598910197888	0.4863120441005058	9.0
8	143684452	144261927	rs56233017	22	577.475	HR	PLEC	0.0	18.0	poorsig	144082590	144086216	144082590	+	175.27	rs56233017	GPAA1	protein_coding	0.0	.	.	.	.	-13.770405063553191	0.0	94.36323405513151	1.9097011416987888	0.0290664941830946	poorsig	2	0		0	0	.	0	0	.	-0.0169282081437623	0.3695698986359656	-1.7864557719291556	-1.7517133988916103	14.0	-0.4750891730713463	0.458160964927584	11.0	-0.1167421454645402	0.4863120441005058	3.0
8	143684452	144261927	rs56233017	22	577.475	HR	PLEC	0.0	18.0	poorsig	144095039	144097525	144095039	+	187.719	rs56233017	CYC1	protein_coding	0.01	.	.	.	.	-13.84724387970831	0.0	94.93962841820183	1.9097011416987888	0.0479012526329784	poorsig	18	6	ATP1B1;ATP2A2;CACNA1C:omim;CAV3:omim;MYH7B;NDUFB3	0	0	.	0	0	.	0.1636695148523125	0.2355137584441758	-1.2869002250139518	-1.7517133988916103	8.0	-0.29449145007527155	0.458160964927584	4.0	-0.25079828565633	0.4863120441005058	5.0
8	143684452	144261927	rs56233017	22	577.475	HR	PLEC	0.0	18.0	poorsig	144098633	144108124	144098633	+	191.313	rs56233017	SHARPIN	protein_coding	0.0	.	.	.	.	-13.869427083601114	0.0	94.45804009237833	1.9097011416987888	0.0289442083022461	poorsig	5	1	MAP3K7	0	0	.	0	0	.	0.1801314056991617	0.4863120441005058	-1.7906717547302715	-1.7517133988916103	15.0	-0.2780295592284223	0.458160964927584	3.0	0.0	0.4863120441005058	1.0
8	143684452	144261927	rs56233017	22	577.475	HR	PLEC	0.0	18.0	poorsig	144104461	144107611	144104461	+	197.141	rs56233017	MAF1	protein_coding	0.0	.	.	.	.	-13.905399179396118	0.0	94.64285041993196	1.9097011416987888	0.0335893266446362	poorsig	1	0		0	0	.	0	0	.	-0.0342241598695601	0.0848865902711214	-1.6418335229716254	-1.7517133988916103	12.0	-0.49238512479714414	0.458160964927584	14.0	-0.40142545382938444	0.4863120441005058	13.0
8	143684452	144261927	rs56233017	22	577.475	HR	PLEC	0.0	18.0	poorsig	144107726	144118328	144107726	+	200.406	rs56233017	WDR97	protein_coding	0.0	.	.	.	.	-13.925551700461783	0.0	94.92323125471955	1.9097011416987888	0.0435729554843342	poorsig	0	0		0	0	.	0	0	.			-1.3816052092496995	-1.7517133988916103	10.0		0.458160964927584			0.4863120441005058
8	143684452	144261927	rs56233017	22	577.475	HR	PLEC	0.0	18.0	poorsig	144137774	144140851	144137774	+	230.454	rs56233017	HGH1	protein_coding	0.0	.	.	.	.	-14.111016617148184	0.0	94.45804009237833	1.9097011416987888	0.0227321584057277	poorsig	5	1	SLK	0	0	.	0	0	.			-2.03226128827734	-1.7517133988916103	17.0		0.458160964927584			0.4863120441005058
8	143684452	144261927	rs56233017	22	577.475	HR	PLEC	0.0	18.0	poorsig	144148016	144261927	144148016	+	240.696	rs56233017	MROH1	protein_coding	0.0	.	.	.	.	-14.174233193183262	0.0	94.92323125471955	1.9097011416987888	0.0339794244474062	poorsig	0	0		0	0	.	0	0	.	0.0848531507135116	0.1100225027498836	-1.6302867019711729	-1.7517133988916103	11.0	-0.37330781421407244	0.458160964927584	7.0	-0.3762895413506222	0.4863120441005058	11.0
9	17134982	17797124	rs7861565	2	662.142	JT	CNTLN	0.0	1.0	poorsig	17134982	17503923	17134982	+	211.873	rs7861565	CNTLN	protein_coding	0.0	.	mindist	.	.	-13.99632932957663	0.0	95.1074096939337	1.9097011416987888	0.4144494224765064	mindist	0	0		0	0	.	0	0	.	-0.1876647192494242	0.1534639266830759	-0.34560161621310226	-0.5352027162021136	2.0	0.0	-0.1876647192494242	1.0	0.0	0.1534639266830759	1.0
9	17134982	17797124	rs7861565	2	662.142	JT	CNTLN	0.0	1.0	poorsig	17579066	17797124	17579066	+	232.211	rs7861565	SH3GL2	protein_coding	1.0	signet	.	.	signet+	-14.121861327565448	0.0	95.57854330813564	1.9097011416987888	0.5855505775234935	poorsig	5	2	CALM1:omim;CHRM2	0	0	.	0	0	.	-0.7103427719073652	-0.0872084525623023	0.0	-0.5352027162021136	1.0	-0.522678052657941	-0.1876647192494242	2.0	-0.2406723792453782	0.1534639266830759	2.0
9	35673928	36163913	rs748802	19	489.985	HR	SPAAR	0.0	13.0	poorsig	35673928	35681159	35673928	+	235.593	rs748802	CA9	protein_coding	0.0	.	.	.	.	-14.142736006353832	0.0	92.62578740549957	1.9839630046310008	0.0031585157349791	poorsig	15	2	ATP1B1;CAND2	1	1	SP3	0	0	.	0.2063821892067952	0.1046927725118305	-3.745842498420664	-2.0118105674287254	19.0	-0.084595919765346	0.2909781089721412	3.0	-0.5610299076071563	0.6657226801189868	9.0
9	35673928	36163913	rs748802	19	489.985	HR	SPAAR	0.0	13.0	poorsig	35658875	35675866	35675866	-	233.655	rs748802	ARHGEF39	protein_coding	0.0	.	.	.	.	-14.13077411176723	0.0	94.73702391463716	1.9097011416987888	0.024508959729066	poorsig	4	1	NSRP1	0	0	.	0	0	.	0.2472918950831964	0.0905961936925538	-1.6969059576286734	-2.0118105674287254	12.0	-0.04368621388894481	0.2909781089721412	2.0	-0.575126486426433	0.6657226801189868	10.0
9	35673928	36163913	rs748802	19	489.985	HR	SPAAR	0.0	13.0	poorsig	35681992	35690056	35681992	+	227.529	rs748802	TPM2	protein_coding	0.0	.	.	.	.	-14.092962674080168	0.0	94.37219448113376	1.9097011416987888	0.0176726943816991	poorsig	11	3	AKAP9:omim;MYH7;PDLIM5	0	0	.	0	0	.	-0.2473720697467274	0.2408644468525404	-2.0239239534450246	-2.0118105674287254	14.0	-0.5383501787188686	0.2909781089721412	17.0	-0.42485823326644645	0.6657226801189868	3.0
9	35673928	36163913	rs748802	19	489.985	HR	SPAAR	0.0	13.0	poorsig	35696948	35732195	35732195	-	177.326	rs748802	TLN1	protein_coding	0.0	.	.	.	.	-13.783095288150744	0.0	94.01720228844756	1.9097011416987888	0.0168929428411279	poorsig	19	5	CAV3:omim;GBF1;KANK4;KCNQ1:exome,omim;NRAP:exome	0	0	.	0	0	.	-0.4967612188628732	0.2759664539405004	-2.06904876020181	-2.0118105674287254	15.0	-0.7877393278350144	0.2909781089721412	18.0	-0.38975622617848643	0.6657226801189868	2.0
9	35673928	36163913	rs748802	19	489.985	HR	SPAAR	0.0	13.0	poorsig	35732598	35736999	35732598	+	176.923	rs748802	CREB3	protein_coding	0.0	.	.	.	.	-13.780607855994708	0.0	92.62578740549957	1.9097011416987888	0.0042121301792964	poorsig	11	2	GJA1;PMP22	0	0	.	0	0	.	-0.0713592452932452	0.20227481184114	-3.4579762109937593	-2.0118105674287254	17.0	-0.3623373542653864	0.2909781089721412	11.0	-0.46344786827784684	0.6657226801189868	4.0
9	35673928	36163913	rs748802	19	489.985	HR	SPAAR	0.0	13.0	poorsig	35736866	35749228	35749228	-	160.293	rs748802	GBA2	protein_coding	0.0	.	.	.	.	-13.677962702756728	0.0	94.64285041993196	1.9097011416987888	0.0350815962017836	poorsig	1	0		0	0	.	0	0	.	-0.0601507668499096	0.0296924764809057	-1.338268043323383	-2.0118105674287254	10.0	-0.3511288758220508	0.2909781089721412	10.0	-0.6360302036380812	0.6657226801189868	11.0
9	35673928	36163913	rs748802	19	489.985	HR	SPAAR	0.0	13.0	poorsig	35749287	35758585	35749287	+	160.234	rs748802	RGP1	protein_coding	0.0	.	.	.	.	-13.677598537751251	0.0	94.08437963572472	1.9097011416987888	0.0200769029832881	poorsig	3	0		0	0	.	0	0	.	-0.0408392279712365	0.1561901997645859	-1.8963746625251492	-2.0118105674287254	13.0	-0.3318173369433777	0.2909781089721412	8.0	-0.5095324803544009	0.6657226801189868	6.0
9	35673928	36163913	rs748802	19	489.985	HR	SPAAR	0.0	13.0	poorsig	35752990	35756613	35752990	+	156.531	rs748802	MSMP	protein_coding	0.0	.	.	.	.	-13.654742554441558	0.0	94.92323125471955	1.9097011416987888	0.0475260342958481	poorsig	0	0		0	0	.	0	0	.	0.019791599527584	-0.1413505297718036	-1.0346670602206132	-2.0118105674287254	9.0	-0.2711865094445572	0.2909781089721412	4.0	-0.8070732098907905	0.6657226801189868	16.0
9	35673928	36163913	rs748802	19	489.985	HR	SPAAR	0.0	13.0	poorsig	35791003	35809732	35791003	+	118.518	rs748802	NPR2	protein_coding	0.0	.	.	.	.	-13.420115362016102	0.0	95.29727300762654	1.9097011416987888	0.087352057997683	poorsig	1	1	NPPA	0	0	.	0	0	.	0.2909781089721412	0.6657226801189868	-0.42599811488817396	-2.0118105674287254	6.0	0.0	0.2909781089721412	1.0	0.0	0.6657226801189868	1.0
9	35673928	36163913	rs748802	19	489.985	HR	SPAAR	0.0	13.0	poorsig	35808045	35812272	35812272	-	97.249	rs748802	SPAG8	protein_coding	0.0	.	.	.	.	-13.288836963686665	0.0	92.42711415811614	1.9097011416987888	0.005646670873031	poorsig	8	0		0	0	.	0	0	.	0.0189444942831626	0.1120984785210097	-3.164878566069142	-2.0118105674287254	16.0	-0.27203361468897863	0.2909781089721412	5.0	-0.5536242015979771	0.6657226801189868	7.0
9	35673928	36163913	rs748802	19	489.985	HR	SPAAR	0.0	13.0	poorsig	35812960	35815354	35812960	+	96.561	rs748802	HINT2	protein_coding	0.0	.	.	.	.	-13.284590429385537	0.0	91.98096191676277	1.9097011416987888	0.0036297378877272	poorsig	12	1	LYRM4	0	0	.	0	0	.	0.0049071290993744	0.1597275128247833	-3.606784273121406	-2.0118105674287254	18.0	-0.2860709798727668	0.2909781089721412	6.0	-0.5059951672942036	0.6657226801189868	5.0
9	35673928	36163913	rs748802	19	489.985	HR	SPAAR	0.0	13.0	poorsig	35814451	35865518	35814451	+	95.07	rs748802	TMEM8B	protein_coding	0.99	signet	.	.	signet+	-13.27538754763702	0.0	95.57854330813564	1.9097011416987888	0.1337462986239299	poorsig	1	1	CHRM2	0	0	.	0	0	.	-0.1901049966925498	0.1101784451564228	0.0	-2.0118105674287254	1.0	-0.48108310566469104	0.2909781089721412	16.0	-0.555544234962564	0.6657226801189868	8.0
9	35673928	36163913	rs748802	19	489.985	HR	SPAAR	0.0	13.0	poorsig	35816391	35828747	35828747	-	80.774	rs748802	FAM221B	protein_coding	0.0	.	.	.	.	-13.18714851512408	0.0	94.92323125471955	1.9097011416987888	0.0758586462440684	poorsig	0	0		0	0	.	0	0	.	-0.0283533438395813	-0.1140625477557189	-0.5670730209031376	-2.0118105674287254	7.0	-0.31933145281172254	0.2909781089721412	7.0	-0.7797852278747057	0.6657226801189868	15.0
9	35673928	36163913	rs748802	19	489.985	HR	SPAAR	0.0	13.0	poorsig	35869463	35870401	35870401	-	39.12	rs748802	OR13J1	protein_coding	0.0	.	.	.	.	-12.93004802125909	0.0	94.92323125471955	1.9097011416987888	0.0980985106516061	poorsig	0	0		0	0	.	0	0	.	-0.1869896681490979	-0.2975443211602065	-0.3099725270381555	-2.0118105674287254	4.0	-0.4779677771212391	0.2909781089721412	15.0	-0.9632670012791933	0.6657226801189868	17.0
9	35673928	36163913	rs748802	19	489.985	HR	SPAAR	0.0	13.0	poorsig	35906202	35907136	35906202	+	3.319	rs748802	HRCT1	protein_coding	0.0	.	.	.	.	-12.709073930394814	0.0	94.92323125471955	1.9097011416987888	0.1223574006236201	poorsig	0	0		0	0	.	0	0	.	-0.0873226446495786	-0.1032459071539064	-0.08899843617386693	-2.0118105674287254	3.0	-0.37830075362171983	0.2909781089721412	12.0	-0.7689685872728932	0.6657226801189868	14.0
9	35673928	36163913	rs748802	19	489.985	HR	SPAAR	0.0	13.0	poorsig	35909490	35937153	35909490	+	0.031	rs748802	SPAAR	protein_coding	0.01	.	mindist	.	.	-12.688779446699897	0.0	94.92323125471955	1.9097011416987888	0.1248659496509332	mindist	0	0		0	0	.	0	0	.			-0.06870395247895544	-2.0118105674287254	2.0		0.2909781089721412			0.6657226801189868
9	35673928	36163913	rs748802	19	489.985	HR	SPAAR	0.0	13.0	poorsig	35957108	35958154	35958154	-	48.633	rs748802	OR2S2	protein_coding	0.0	.	.	.	.	-12.98876499917568	0.0	94.92323125471955	1.9097011416987888	0.0925043070926994	poorsig	0	0		0	0	.	0	0	.	-0.1294108880179558	-0.3696603328748431	-0.36868950495474495	-2.0118105674287254	5.0	-0.420388996990097	0.2909781089721412	13.0	-1.03538301299383	0.6657226801189868	18.0
9	35673928	36163913	rs748802	19	489.985	HR	SPAAR	0.0	13.0	poorsig	36036913	36124455	36036913	+	127.392	rs748802	RECK	protein_coding	0.0	.	.	.	.	-13.474888247754755	0.0	94.92323125471955	1.9839630046310008	0.0612763414186503	poorsig	0	0		1	1	SP3	0	0	.	-0.0519544282185472	-0.0839460365463205	-0.7805508906016181	-2.0118105674287254	8.0	-0.3429325371906884	0.2909781089721412	9.0	-0.7496687166653073	0.6657226801189868	13.0
9	35673928	36163913	rs748802	19	489.985	HR	SPAAR	0.0	13.0	poorsig	36136536	36163913	36136536	+	227.015	rs748802	GLIPR2	protein_coding	0.0	.	.	.	.	-14.08979011793078	0.0	94.73702391463716	1.9097011416987888	0.0255343025889624	poorsig	4	1	CAV1:coloc	0	0	.	0	0	.	-0.1750786605570538	-0.044812389546911	-1.6559219637922262	-2.0118105674287254	11.0	-0.466056769529195	0.2909781089721412	14.0	-0.7105350696658979	0.6657226801189868	12.0
9	96235306	96655317	rs10820614	6	420.011	HR	ZNF367	0.0	3.0	poorsig	96235306	96302176	96235306	+	198.506	rs10820614	HSD17B3	protein_coding	0.0	.	.	.	.	-13.91382435282786	0.0	95.01630929109554	1.9097011416987888	0.0664494447251364	poorsig	2	0		0	0	.	0	0	.	0.1302456217503884	0.1406215333446225	-1.692157789280473	-1.0191560608581907	5.0	-0.21489219054475328	0.3451378122951417	2.0	-0.2838528901331999	0.4244744234778224	3.0
9	96235306	96655317	rs10820614	6	420.011	HR	ZNF367	0.0	3.0	poorsig	96313444	96383711	96383711	-	50.101	rs10820614	SLC35D2	protein_coding	0.0	.	.	.	.	-12.997825918294945	0.0	95.57854330813564	1.9097011416987888	0.2913932939885409	poorsig	0	0		0	0	.	0	0	.	0.3451378122951417	-0.1267086909377119	-0.21392533770746525	-1.0191560608581907	2.0	0.0	0.3451378122951417	1.0	-0.5511831144155342	0.4244744234778224	5.0
9	96235306	96655317	rs10820614	6	420.011	HR	ZNF367	0.0	3.0	poorsig	96385941	96418370	96418370	-	15.442	rs10820614	ZNF367	protein_coding	1.0	signet	mindist	.	signet+	-12.78390058058748	0.0	95.57854330813564	1.9097011416987888	0.3608993888074185	mindist	0	0		0	0	.	0	0	.	-0.2363972716285269	-0.0276975638815386	0.0	-1.0191560608581907	1.0	-0.5815350839236686	0.3451378122951417	5.0	-0.452171987359361	0.4244744234778224	4.0
9	96235306	96655317	rs10820614	6	420.011	HR	ZNF367	0.0	3.0	poorsig	96450169	96491336	96450169	+	16.357	rs10820614	HABP4	protein_coding	0.0	.	.	.	.	-12.789548224316448	0.0	94.83034908643704	1.9097011416987888	0.1698231077556946	poorsig	6	1	PRKCA:coloc	0	0	.	0	0	.	0.1238547777289668	0.1599999089816382	-0.7538418654275463	-1.0191560608581907	3.0	-0.22128303456617487	0.3451378122951417	3.0	-0.2644745144961842	0.4244744234778224	2.0
9	96235306	96655317	rs10820614	6	420.011	HR	ZNF367	0.0	3.0	poorsig	96490241	96619843	96619843	-	186.031	rs10820614	CDC14B	protein_coding	0.0	.	.	.	.	-13.836825057178803	0.0	93.07240615004312	1.9097011416987888	0.0102731899413689	poorsig	9	0		0	0	.	0	0	.	0.0661443323621983	0.4244744234778224	-3.5590616346838453	-1.0191560608581907	6.0	-0.2789934799329434	0.3451378122951417	4.0	0.0	0.4244744234778224	1.0
9	96235306	96655317	rs10820614	6	420.011	HR	ZNF367	0.0	3.0	poorsig	96639577	96655317	96655317	-	221.505	rs10820614	PRXL2C	protein_coding	0.0	.	.	.	.	-14.0557808097924	0.0	95.57854330813564	1.9097011416987888	0.1011615747818405	poorsig	0	0		0	0	.	0	0	.			-1.271880229204911	-1.0191560608581907	4.0		0.3451378122951417			0.4244744234778224
9	125516460	125967377	rs10739663	2	450.917	HR	MAPKAP1	0.0	2.0	poorsig	125437393	125707234	125707234	-	190.774	rs10739663	MAPKAP1	protein_coding	0.57	signet	mindist	.	signet+	-13.866100220246016	0.0	95.11768500620002	1.9097011416987888	0.446880797191924	mindist	11	3	PRKCA:coloc;SIPA1L1;STK38	0	0	.	0	0	.	0.0509885080981883	0.0909551348334477	-0.21328164880701184	-0.5921817440738258	2.0	0.0	0.0509885080981883	1.0	-0.5565342729561134	0.6474894077895611	2.0
9	125516460	125967377	rs10739663	2	450.917	HR	MAPKAP1	0.0	2.0	poorsig	125747345	125967377	125747345	+	230.885	rs10739663	PBX3	protein_coding	0.43	.	.	.	.	-14.113676873374615	0.0	95.57854330813564	1.9097011416987888	0.5531192028080759	poorsig	7	2	CAV3:omim;MEIS1	0	0	.	0	0	.	-0.0201228379687137	0.6474894077895611	0.0	-0.5921817440738258	1.0	-0.071111346066902	0.0509885080981883	2.0	0.0	0.6474894077895611	1.0
10	18140424	18543557	locus_CACNB2	1	403.133		CACNB2	1.0	1.0	.	18140424	18543557	18140424	+	0.0		CACNB2	omim	1.0	signet	mindist	omim	signet+	-12.688588105764817	2.6813310543687003	95.57854330813564	1.9097011416987888	1.0	.	4	4	CACNA1C:omim;CACNA1D;CACNA2D1:omim;KCNH2:exome,omim	0	0	.	0	0	.	0.2759559466386332	0.4733057555712925	0.0	0.0	1.0	0.0	0.2759559466386332	1.0	0.0	0.4733057555712925	1.0
10	18406963	18659285	rs7909027	1	252.322	QRS	NSUN6	0.0	0.0	poorsig	18545561	18659285	18659285	-	252.322	rs7909027	NSUN6	protein_coding	1.0	signet	mindist	.	signet+	-14.245992216126425	0.0	95.57854330813564	1.9097011416987888	1.0	mindist	0	0		0	0	.	0	0	.	0.0145913716074239	0.0630433621244685	0.0	0.0	1.0	0.0	0.0145913716074239	1.0	0.0	0.0630433621244685	1.0
10	52314281	52464217	rs1733724	1	149.936	QRS	DKK1	0.0	0.0	poorsig	52314281	52318042	52314281	+	149.936	rs1733724	DKK1	protein_coding	1.0	signet	mindist	.	signet+	-13.614036313575385	0.0	95.57854330813564	1.9097011416987888	1.0	mindist	0	0		0	0	.	0	0	.	0.6332890047251788	-0.2048383746999571	0.0	0.0	1.0	0.0	0.6332890047251788	1.0	0.0	-0.2048383746999571	1.0
10	75431624	76560168	rs12764182	1	1128.544	QRS	LRMDA	0.0	0.0	poorsig	75431624	76560168	75431624	+	699.864	rs12764182	LRMDA	protein_coding	1.0	signet	mindist	.	signet+	-17.00835043443261	0.0	95.57854330813564	1.9097011416987888	1.0	mindist	0	0		0	0	.	0	0	.			0.0	0.0	1.0
10	95561414	95877266	rs12359272	4	315.852	PR	SORBS1	0.0	3.0	poorsig	95311771	95561414	95561414	-	43.992	rs12359272	SORBS1	protein_coding	1.0	signet	mindist	.	signet+	-12.960119409507763	0.0	95.57854330813564	1.9097011416987888	0.8755521734176471	mindist	11	5	ARHGAP10;CAV3:omim;PAM;PDLIM5;SNTA1:omim	0	0	.	0	0	.	0.5231091203089734	0.2854214627086988	0.0	-0.13290053632175738	1.0	0.0	0.5231091203089734	1.0	0.0	0.2854214627086988	1.0
10	95561414	95877266	rs12359272	4	315.852	PR	SORBS1	0.0	3.0	poorsig	95605941	95656711	95656711	-	51.305	rs12359272	ALDH18A1	protein_coding	0.0	.	.	.	.	-13.005257353321916	0.0	90.39518192295542	1.9097011416987888	0.004694330076022	poorsig	12	0		0	0	.	0	0	.	-0.1423492703855486	0.0586306777332547	-5.228499328994377	-0.13290053632175738	3.0	-0.665458390694522	0.5231091203089734	4.0	-0.22679078497544408	0.2854214627086988	3.0
10	95561414	95877266	rs12359272	4	315.852	PR	SORBS1	0.0	3.0	poorsig	95659823	95694143	95694143	-	88.737	rs12359272	TCTN3	protein_coding	0.0	.	.	.	.	-13.23629844628668	0.0	89.27688981206194	1.9097011416987888	0.0012177710868673	poorsig	21	2	ATP2A2;TP53I11	0	0	.	0	0	.	0.2848869716956429	-0.0559432050014768	-6.577832532852618	-0.13290053632175738	4.0	-0.23822214861333046	0.5231091203089734	2.0	-0.3413646677101756	0.2854214627086988	4.0
10	95561414	95877266	rs12359272	4	315.852	PR	SORBS1	0.0	3.0	poorsig	95711779	95877266	95711779	+	106.373	rs12359272	ENTPD1	protein_coding	0.0	.	.	.	.	-13.345152921482413	0.0	93.96393647292204	1.9097011416987888	0.1185357254194634	poorsig	0	0		0	0	.	0	0	.	0.188185661564566	0.0702743852811451	-1.9996403471882331	-0.13290053632175738	2.0	-0.3349234587444074	0.5231091203089734	3.0	-0.21514707742755368	0.2854214627086988	2.0
10	102065349	102633535	rs2485376	15	568.186	QT	GBF1	1.0	11.0	coloc	102065349	102068036	102065349	+	224.9	rs2485376	HPS6	protein_coding	0.0	.	.	.	.	-14.076735728327751	0.0	92.13724870809364	1.9097011416987888	0.0073531021290486	poorsig	1	0		0	0	.	0	0	.	-0.0373186114169131	0.104342590187682	-4.552442271491636	-0.3601907249333787	12.0	-0.6090099142638299	0.5716913028469168	7.0	-0.5077888239706697	0.6121314141583517	10.0
10	102065349	102633535	rs2485376	15	568.186	QT	GBF1	1.0	11.0	coloc	102106489	102120368	102120368	-	169.881	rs2485376	LDB1	protein_coding	0.0	.	.	.	.	-13.737142602290447	0.0	92.79625638660804	1.9097011416987888	0.0199598566123759	poorsig	2	1	LMO4	0	0	.	0	0	.	0.0616266938477952	0.5485998411003167	-3.5538414669399456	-0.3601907249333787	5.0	-0.5100646089991216	0.5716913028469168	3.0	-0.06353157305803503	0.6121314141583517	2.0
10	102065349	102633535	rs2485376	15	568.186	QT	GBF1	1.0	11.0	coloc	102132994	102150333	102132994	+	157.255	rs2485376	PPRC1	protein_coding	0.0	.	.	.	.	-13.659211291118906	0.0	92.13724870809364	1.9097011416987888	0.011163468651927	poorsig	1	0		0	0	.	0	0	.	-0.0087298494325821	0.2433162371320101	-4.134917834282789	-0.3601907249333787	10.0	-0.580421152279499	0.5716913028469168	6.0	-0.3688151770263416	0.6121314141583517	7.0
10	102065349	102633535	rs2485376	15	568.186	QT	GBF1	1.0	11.0	coloc	102152176	102163871	102152176	+	138.073	rs2485376	NOLC1	protein_coding	0.0	.	.	.	.	-13.540814458322096	0.0	88.99055342018285	1.9097011416987888	0.0005402886553233	poorsig	16	1	CAMKV	0	0	.	0	0	.	0.0286877116565015	0.3156718424363552	-7.163216289396874	-0.3601907249333787	15.0	-0.5430035911904153	0.5716913028469168	5.0	-0.2964595717219965	0.6121314141583517	4.0
10	102065349	102633535	rs2485376	15	568.186	QT	GBF1	1.0	11.0	coloc	102226299	102229589	102226299	+	63.95	rs2485376	ELOVL3	protein_coding	0.0	.	.	.	.	-13.083305937969795	0.0	92.41382912618468	1.9097011416987888	0.026183579849859	poorsig	0	0		0	0	.	0	0	.	-0.2740610650793195	-0.1033001254844374	-3.282432063042665	-0.3601907249333787	3.0	-0.8457523679262363	0.5716913028469168	13.0	-0.715431539642789	0.6121314141583517	13.0
10	102065349	102633535	rs2485376	15	568.186	QT	GBF1	1.0	11.0	coloc	102230186	102241512	102230186	+	60.063	rs2485376	PITX3	protein_coding	0.86	signet	.	coloc	signet+	-13.059314253626075	2.054985245702309	91.96835586676112	1.9446219026143223	0.1388725939537398	coloc	5	1	CAVIN2	0	0	.	0	0	.	0.5716913028469168	0.0059049167480946	-1.6140076315046485	-0.3601907249333787	2.0	0.0	0.5716913028469168	1.0	-0.6062264974102571	0.6121314141583517	12.0
10	102065349	102633535	rs2485376	15	568.186	QT	GBF1	1.0	11.0	coloc	102245371	102382899	102245371	+	44.878	rs2485376	GBF1	protein_coding	0.14	.	mindist	.	.	-12.96558805687811	0.0	95.57854330813564	1.9097011416987888	0.6975432744887516	mindist	18	9	ARHGEF16;ELP6;FERMT2;MRTFB;NACA:exome;PARVA;PDLIM5;SLK;STK38	0	0	.	0	0	.	-0.0839268626118671	0.6121314141583517	0.0	-0.3601907249333787	1.0	-0.6556181654587839	0.5716913028469168	8.0	0.0	0.6121314141583517	1.0
10	102065349	102633535	rs2485376	15	568.186	QT	GBF1	1.0	11.0	coloc	102394110	102402524	102394110	+	103.861	rs2485376	NFKB2	protein_coding	0.0	.	.	.	.	-13.329648133452718	0.0	90.3987389735445	1.9446219026143223	0.0028253179411304	poorsig	19	4	CALM1:omim;CALM2:omim;CALM3:omim;ZHX2	0	0	.	0	0	.	0.1760072963458608	0.3505913874743865	-5.5089436502502425	-0.3601907249333787	14.0	-0.39568400650105606	0.5716913028469168	2.0	-0.2615400266839652	0.6121314141583517	3.0
10	102065349	102633535	rs2485376	15	568.186	QT	GBF1	1.0	11.0	coloc	102419189	102423136	102419189	+	128.94	rs2485376	FBXL15	protein_coding	0.0	.	.	.	.	-13.48444294993229	0.0	92.13724870809364	1.9097011416987888	0.0132953594519039	poorsig	1	0		0	0	.	0	0	.	-0.1711040485620084	0.2671919367437048	-3.9601494930961745	-0.3601907249333787	9.0	-0.7427953514089252	0.5716913028469168	12.0	-0.3449394774146469	0.6121314141583517	6.0
10	102065349	102633535	rs2485376	15	568.186	QT	GBF1	1.0	11.0	coloc	102402617	102421539	102421539	-	131.29	rs2485376	PSD	protein_coding	0.0	.	.	.	.	-13.498947827268989	0.0	92.41382912618468	1.9097011416987888	0.0172789777165998	poorsig	0	0		0	0	.	0	0	.	0.0591506997832949	0.0702378934352088	-3.698073952341858	-0.3601907249333787	6.0	-0.5125406030636219	0.5716913028469168	4.0	-0.5418935207231429	0.6121314141583517	11.0
10	102065349	102633535	rs2485376	15	568.186	QT	GBF1	1.0	11.0	coloc	102423245	102432584	102423245	+	132.996	rs2485376	CUEDC2	protein_coding	0.0	.	.	.	.	-13.509477750986605	0.0	92.79625638660804	1.9097011416987888	0.0250628817886388	poorsig	2	1	PAM	0	0	.	0	0	.	-0.293392867131114	0.110557800596078	-3.326176615636101	-0.3601907249333787	4.0	-0.8650841699780308	0.5716913028469168	14.0	-0.5015736135622737	0.6121314141583517	9.0
10	102065349	102633535	rs2485376	15	568.186	QT	GBF1	1.0	11.0	coloc	102449837	102451543	102451543	-	161.294	rs2485376	C10orf95	protein_coding	0.0	.	.	.	.	-13.684141163273337	0.0	92.41382912618468	1.9097011416987888	0.0143578562419376	poorsig	0	0		0	0	.	0	0	.	-0.1328016945819727	-0.1377480862168663	-3.883267288346207	-0.3601907249333787	7.0	-0.7044929974288895	0.5716913028469168	10.0	-0.749879500375218	0.6121314141583517	14.0
10	102065349	102633535	rs2485376	15	568.186	QT	GBF1	1.0	11.0	coloc	102461395	102477045	102461395	+	171.146	rs2485376	MFSD13A	protein_coding	0.0	.	.	.	.	-13.744950546899348	0.0	92.41382912618468	1.9097011416987888	0.0135107799562242	poorsig	0	0		0	0	.	0	0	.			-3.9440766719722142	-0.3601907249333787	8.0		0.5716913028469168			0.6121314141583517
10	102065349	102633535	rs2485376	15	568.186	QT	GBF1	1.0	11.0	coloc	102461881	102502712	102502712	-	212.463	rs2485376	ACTR1A	protein_coding	0.0	.	.	.	.	-13.999970979631376	0.0	91.25645419781247	1.9097011416987888	0.003290674374988	poorsig	10	2	CAV3:omim;GJA1	0	0	.	0	0	.	-0.0883446936177531	0.2135942132415811	-5.356472033076434	-0.3601907249333787	13.0	-0.6600359964646699	0.5716913028469168	9.0	-0.3985372009167706	0.6121314141583517	8.0
10	102065349	102633535	rs2485376	15	568.186	QT	GBF1	1.0	11.0	coloc	102503972	102633535	102503972	+	213.723	rs2485376	SUFU	protein_coding	0.0	.	.	.	.	-14.007748062799136	0.0	92.2435616012535	1.9097011416987888	0.0087619881875517	poorsig	4	1	FBXL17	0	0	.	0	0	.	-0.1583322971697209	0.3036577558670001	-4.3771417128031676	-0.3601907249333787	11.0	-0.7300236000166377	0.5716913028469168	11.0	-0.3084736582913516	0.6121314141583517	5.0
10	103763117	104029233	rs12257568	3	266.116	PR	SH3PXD2A	0.0	3.0	poorsig	103594027	103855584	103855584	-	92.467	rs12257568	SH3PXD2A	protein_coding	0.57	signet	mindist	.	signet+	-13.259321081378545	0.0	93.35325709922016	1.9097011416987888	0.1415975466867866	mindist	10	1	SIPA1L1	0	0	.	0	0	.	0.4307641571460251	0.4878099797894279	-1.5367304233101895	-0.4180360002207061	3.0	0.0	0.4307641571460251	1.0	0.0	0.4878099797894279	1.0
10	103763117	104029233	rs12257568	3	266.116	PR	SH3PXD2A	0.0	3.0	poorsig	103877569	103918184	103918184	-	155.067	rs12257568	STN1	protein_coding	0.23	.	.	.	.	-13.645706324475206	0.0	94.08529043057986	1.9097011416987888	0.200063925647295	poorsig	5	0		0	0	.	0	0	.			-1.1910823350471422	-0.4180360002207061	2.0		0.4307641571460251			0.4878099797894279
10	103763117	104029233	rs12257568	3	266.116	PR	SH3PXD2A	0.0	3.0	poorsig	103967140	104029233	103967140	+	204.023	rs12257568	SLK	protein_coding	0.2	.	.	.	.	-13.947876866983838	0.0	95.57854330813564	1.9097011416987888	0.6583385276659182	poorsig	3	1	GBF1	0	0	.	0	0	.	0.0694371135015258	0.1730728550165269	0.0	-0.4180360002207061	1.0	-0.3613270436444993	0.4307641571460251	2.0	-0.31473712477290106	0.4878099797894279	2.0
10	110497907	111017307	rs2419577	6	519.4	QRS	RBM20	0.0	5.0	poorsig	110497907	110511533	110497907	+	233.955	rs2419577	DUSP5	protein_coding	0.0	.	.	.	.	-14.132625798235743	0.0	94.08483503213697	1.9097011416987888	0.0486459929808882	poorsig	4	0		0	0	.	0	0	.	0.1499503690619389	0.4046533706651356	-2.3975102689923204	-0.6256755689659906	5.0	-0.45859733764960897	0.6085477067115479	3.0	0.0	0.4046533706651356	1.0
10	110497907	111017307	rs2419577	6	519.4	QRS	RBM20	0.0	5.0	poorsig	110567684	110606048	110567684	+	164.178	rs2419577	SMC3	protein_coding	0.0	.	.	.	.	-13.701942042523989	0.0	89.93964339295472	1.9097011416987888	0.0011853778180328	poorsig	21	2	AKAP9:omim;CAMK2D:coloc	0	0	.	0	0	.	0.6085477067115479	0.1405676887389504	-6.112018152462787	-0.6256755689659906	6.0	0.0	0.6085477067115479	1.0	-0.2640856819261852	0.4046533706651356	3.0
10	110497907	111017307	rs2419577	6	519.4	QRS	RBM20	0.0	5.0	poorsig	110644336	110839468	110644336	+	87.526	rs2419577	RBM20	protein_coding	1.0	signet	mindist	.	signet+	-13.228823805242111	0.0	95.57854330813564	1.9097011416987888	0.534899944626589	mindist	2	1	RYR2:omim	0	0	.	0	0	.	0.5525430631871192	0.213833909867528	0.0	-0.6256755689659906	1.0	-0.05600464352442869	0.6085477067115479	2.0	-0.19081946079760762	0.4046533706651356	2.0
10	110497907	111017307	rs2419577	6	519.4	QRS	RBM20	0.0	5.0	poorsig	110871795	110900006	110871795	+	139.933	rs2419577	PDCD4	protein_coding	0.0	.	.	.	.	-13.552294914426886	0.0	94.64285041993196	1.9097011416987888	0.1518534198730032	poorsig	2	0		0	0	.	0	0	.	-0.2651229824327304	0.0063011699256595	-1.2591639973884412	-0.6256755689659906	3.0	-0.8736706891442783	0.6085477067115479	6.0	-0.39835220073947614	0.4046533706651356	4.0
10	110497907	111017307	rs2419577	6	519.4	QRS	RBM20	0.0	5.0	poorsig	110898730	110919201	110919201	-	187.339	rs2419577	BBIP1	protein_coding	0.0	.	.	.	.	-13.844898410181528	0.0	95.20391870161954	1.9097011416987888	0.1986174273087695	poorsig	0	0		0	0	.	0	0	.	0.0023755924187875	-0.1310400551540394	-0.9906992114555068	-0.6256755689659906	2.0	-0.6061721142927604	0.6085477067115479	5.0	-0.535693425819175	0.4046533706651356	6.0
10	110497907	111017307	rs2419577	6	519.4	QRS	RBM20	0.0	5.0	poorsig	110919367	111017307	110919367	+	187.505	rs2419577	SHOC2	protein_coding	0.0	.	.	.	.	-13.845923010027438	0.0	94.08483503213697	1.9097011416987888	0.0647978373927173	poorsig	4	0		0	0	.	0	0	.	0.0366372545750684	0.0043758899783779	-2.110807480784005	-0.6256755689659906	4.0	-0.5719104521364795	0.6085477067115479	4.0	-0.4002774806867577	0.4046533706651356	5.0
10	112719503	113167678	rs7342028+rs7918405	1	448.175	QRS	TCF7L2	0.0	1.0	poorsig	112950247	113167678	112950247	+	204.541	rs7918405	TCF7L2	protein_coding	1.0	signet	mindist	.	signet+	-13.95107411228614	0.0	95.57854330813564	1.9097011416987888	1.0	mindist	14	3	CREBBP;CTNNBIP1;TLE3	0	0	.	0	0	.	0.4537698446701785	0.9859806777260584	0.0	0.0	1.0	0.0	0.4537698446701785	1.0	0.0	0.9859806777260584	1.0
10	113550837	113917194	rs3189030	6	366.357	JT+QT	NRAP	1.0	5.0	exome	113550837	113589602	113550837	+	83.333	rs3189030	HABP2	protein_coding	0.0	.	.	.	.	-13.202943400700509	0.0	94.92254254750662	1.9097011416987888	0.0069471139670505	poorsig	2	0		0	0	.	0	0	.	-0.0067991992960447	-0.1121585493591286	-4.9434381542163	-0.025990807971506272	3.0	-0.39870201784842274	0.391902818552378	4.0	-0.2826861428896091	0.1705275935304805	3.0
10	113550837	113917194	rs3189030	6	366.357	JT+QT	NRAP	1.0	5.0	exome	113588714	113664070	113664070	-	29.9	rs3189030	NRAP	protein_coding	1.0	signet	mindist	exome	signet+	-12.873139523793416	3.957633516680198	95.57854330813564	1.9097011416987888	0.974344045765818	exome	4	1	TRDN:omim	0	0	.	0	0	.	0.391902818552378	-0.2136314108089686	0.0	-0.025990807971506272	1.0	0.0	0.391902818552378	1.0	-0.3841590043394491	0.1705275935304805	6.0
10	113550837	113917194	rs3189030	6	366.357	JT+QT	NRAP	1.0	5.0	exome	113679162	113730907	113679162	+	44.992	rs3189030	CASP7	protein_coding	0.0	.	.	.	.	-12.966291697736144	0.0	91.61589952764956	1.955500609805128	0.0003376094476211	poorsig	12	0		0	0	.	0	0	.	-0.139157781914956	-0.1344739213160829	-7.967630003002873	-0.025990807971506272	5.0	-0.531060600467334	0.391902818552378	6.0	-0.3050015148465634	0.1705275935304805	4.0
10	113550837	113917194	rs3189030	6	366.357	JT+QT	NRAP	1.0	5.0	exome	113751262	113783429	113751262	+	117.092	rs3189030	PLEKHS1	protein_coding	0.0	.	.	.	.	-13.411313679002433	0.0	95.76620852286707	1.9097011416987888	0.0131132348468008	poorsig	0	0		0	0	.	0	0	.	-0.1044124660734007	-0.1856908395543482	-4.308142457157765	-0.025990807971506272	2.0	-0.49631528462577873	0.391902818552378	5.0	-0.3562184330848287	0.1705275935304805	5.0
10	113550837	113917194	rs3189030	6	366.357	JT+QT	NRAP	1.0	5.0	exome	113834725	113854383	113854383	-	220.213	rs3189030	DCLRE1A	protein_coding	0.0	.	.	.	.	-14.04780621340133	0.0	95.48421906161926	1.9097011416987888	0.0052338126999412	poorsig	1	0		0	0	.	0	0	.	0.1766275493801379	0.0793543812218476	-5.226624452804506	-0.025990807971506272	4.0	-0.21527526917224013	0.391902818552378	2.0	-0.0911732123086329	0.1705275935304805	2.0
10	113550837	113917194	rs3189030	6	366.357	JT+QT	NRAP	1.0	5.0	exome	113854661	113917194	113854661	+	220.491	rs3189030	NHLRC2	protein_coding	0.0	.	.	.	.	-14.04952210952882	0.0	90.10870084679756	1.9097011416987888	2.4183272768113427e-05	poorsig	21	1	MRTFB	0	0	.	0	0	.	0.0570662366642716	0.1705275935304805	-10.603858563753661	-0.025990807971506272	6.0	-0.3348365818881064	0.391902818552378	3.0	0.0	0.1705275935304805	1.0
11	2161209	2849105	rs2074238+rs2301696+rs7122937	10	687.896	QT	TRPM5	1.0	6.0	omim	2132538	2161209	2161209	-	244.545	rs2301696	INS-IGF2	protein_coding	0.0	.	.	.	.	-14.1979903305743	0.0	92.14137456421508	1.9097011416987888	1.0446371109166172e-05	poorsig	0	0		0	0	.	0	0	.			-11.46894718743306	-0.0003087147106525662	8.0
11	2161209	2849105	rs2074238+rs2301696+rs7122937	10	687.896	QT	TRPM5	1.0	6.0	omim	2159779	2161221	2161221	-	244.533	rs2301696	INS	protein_coding	0.0	.	.	.	.	-14.19791626311556	0.0	85.17847414945192	1.9097011416987888	9.886632453486873e-09	poorsig	32	4	LYRM4;NKX6-1;PDLIM5;TNS3	0	0	.	0	0	.	0.368515648483568	0.7609528841733573	-18.431773534737474	-0.0003087147106525662	10.0			1.0			1.0
11	2161209	2849105	rs2074238+rs2301696+rs7122937	10	687.896	QT	TRPM5	1.0	6.0	omim	2163929	2171815	2171815	-	233.939	rs2301696	TH	protein_coding	0.0	.	.	.	.	-14.13252704162409	0.0	93.2869072027604	1.9690705693065649	3.721158028887288e-05	poorsig	6	3	CREBBP;FGFR1;MAP3K7	0	0	.	0	0	.	0.0354742637125221	0.0522991607602866	-10.198581832329737	-0.0003087147106525662	4.0			6.0			5.0
11	2161209	2849105	rs2074238+rs2301696+rs7122937	10	687.896	QT	TRPM5	1.0	6.0	omim	2268498	2270588	2270588	-	135.166	rs2301696	ASCL2	protein_coding	0.0	.	.	.	.	-13.522871616442192	0.0	94.1209769641432	1.9097011416987888	0.0001485580468702	poorsig	3	3	CALM1:omim;CALM2:omim;CALM3:omim	0	0	.	0	0	.	-0.1644885006814886	0.0215343394946018	-8.81422607337287	-0.0003087147106525662	2.0			8.0			7.0
11	2161209	2849105	rs2074238+rs2301696+rs7122937	10	687.896	QT	TRPM5	1.0	6.0	omim	2301997	2318204	2301997	+	103.757	rs2301696	TSPAN32	protein_coding	0.0	.	.	.	.	-13.329006215476968	0.0	92.14137456421508	1.9097011416987888	2.490923880297776e-05	poorsig	0	0		0	0	.	0	0	.	0.1979395056020442	0.2083033135611045	-10.599963072335726	-0.0003087147106525662	6.0			3.0			4.0
11	2161209	2849105	rs2074238+rs2301696+rs7122937	10	687.896	QT	TRPM5	1.0	6.0	omim	2295628	2303049	2303049	-	102.705	rs2301696	C11orf21	protein_coding	0.0	.	.	.	.	-13.32251296826071	0.0	92.14137456421508	1.9097011416987888	2.507150690180265e-05	poorsig	0	0		0	0	.	0	0	.	-0.0079710243905099	-0.1113426324720626	-10.59346982511947	-0.0003087147106525662	5.0			7.0			9.0
11	2161209	2849105	rs2074238+rs2301696+rs7122937	10	687.896	QT	TRPM5	1.0	6.0	omim	2376177	2397397	2376177	+	29.577	rs2301696	CD81	protein_coding	0.0	.	.	.	.	-12.871145874695648	0.0	87.35106827774078	1.9097011416987888	3.271923107197081e-07	poorsig	25	5	ATP1B1;CDH2;PAM;SLC12A7:exome;TENM2	0	0	.	0	0	.	0.2204876498005395	0.0246501860347878	-14.932409018028693	-0.0003087147106525662	9.0			2.0			6.0
11	2161209	2849105	rs2074238+rs2301696+rs7122937	10	687.896	QT	TRPM5	1.0	6.0	omim	2400488	2403878	2400488	+	5.266	rs2301696	TSSC4	protein_coding	0.0	.	.	.	.	-12.721091375575472	0.0	91.04172628253944	1.9097011416987888	1.523362764283149e-05	poorsig	4	0		0	0	.	0	0	.	0.1726324931894649	0.2837040410430691	-11.091696514109856	-0.0003087147106525662	7.0			4.0			3.0
11	2161209	2849105	rs2074238+rs2301696+rs7122937	10	687.896	QT	TRPM5	1.0	6.0	omim	2404515	2444514	2404515	+	1.239	rs2301696	TRPM5	protein_coding	0.0	.	mindist	.	.	-12.69623557087978	0.0	92.14137456421508	1.9097011416987888	4.689961261054755e-05	mindist	0	0		0	0	.	0	0	.	-0.2401541654732563	-0.1102287083926907	-9.967192427738539	-0.0003087147106525662	3.0			9.0			8.0
11	2161209	2849105	rs2074238+rs2301696+rs7122937	10	687.896	QT	TRPM5	1.0	6.0	omim	2444684	2849105	2444684	+	18.889	rs2074238	KCNQ1	protein_coding	1.0	signet	.	omim,exome	signet+	-12.80517645811071	6.6389645710488985	95.57854330813564	1.9097011416987888	0.9996913329368304	omim	17	9	AKAP9:omim;ANK2:omim;ATP1B1;CALM1:omim;CALM2:omim;CALM3:omim;CAND2;FERMT2;KCNE1:omim	0	0	.	0	0	.	0.0400068304806422	0.4451355454779783	0.0	-0.0003087147106525662	1.0			5.0			2.0
11	10304877	10611689	rs1562782	6	306.812	QRS	AMPD3	0.0	4.0	poorsig	9776776	10304877	10304877	-	16.287	rs1562782	SBF2	protein_coding	0.0	.	.	.	.	-12.78911616414046	0.0	93.7107353530763	1.9097011416987888	0.0722839366312752	poorsig	2	0		0	0	.	0	0	.	0.2809508885394552	0.5860581308424097	-1.869017723552106	-0.7581356275577262	3.0	-0.043609447083919284	0.3245603356233745	2.0	0.0	0.5860581308424097	1.0
11	10304877	10611689	rs1562782	6	306.812	QRS	AMPD3	0.0	4.0	poorsig	10305073	10307397	10305073	+	16.091	rs1562782	ADM	protein_coding	0.36	.	.	.	.	-12.7879063956477	0.0	95.57854330813564	1.9097011416987888	0.4685391446912118	poorsig	2	2	CALCRL;EDN1	0	0	.	0	0	.	0.2122382719669528	-0.2092573961229561	0.0	-0.7581356275577262	1.0	-0.1123220636564217	0.3245603356233745	4.0	-0.7953155269653658	0.5860581308424097	5.0
11	10304877	10611689	rs1562782	6	306.812	QRS	AMPD3	0.0	4.0	poorsig	10308313	10507579	10308313	+	12.851	rs1562782	AMPD3	protein_coding	0.64	signet	mindist	.	signet+	-12.767908181787744	0.0	95.29750267880704	1.9097011416987888	0.3608914555435507	mindist	3	2	CAV3:omim;KCNQ1:exome,omim	0	0	.	0	0	.	0.3245603356233745	-0.0647166209582119	-0.26104241546865126	-0.7581356275577262	2.0	0.0	0.3245603356233745	1.0	-0.6507747518006215	0.5860581308424097	2.0
11	10304877	10611689	rs1562782	6	306.812	QRS	AMPD3	0.0	4.0	poorsig	10507894	10509186	10509186	-	188.022	rs1562782	MTRNR2L8	protein_coding	0.0	.	.	.	.	-13.84911408304151	0.0	94.26849025009044	1.9097011416987888	0.0437441944619282	poorsig	0	0		0	0	.	0	0	.	-0.6479457135585378	-0.3770226779545814	-2.3712607454390175	-0.7581356275577262	4.0	-0.9725060491819123	0.3245603356233745	6.0	-0.9630808087969911	0.5860581308424097	6.0
11	10304877	10611689	rs1562782	6	306.812	QRS	AMPD3	0.0	4.0	poorsig	10511673	10541230	10541230	-	220.066	rs1562782	RNF141	protein_coding	0.0	.	.	.	.	-14.04689888703176	0.0	94.26849025009044	1.9097011416987888	0.0358941418314033	poorsig	0	0		0	0	.	0	0	.	0.0902838716461098	-0.187172772949484	-2.5690455494292648	-0.7581356275577262	5.0	-0.2342764639772647	0.3245603356233745	5.0	-0.7732309037918936	0.5860581308424097	4.0
11	10304877	10611689	rs1562782	6	306.812	QRS	AMPD3	0.0	4.0	poorsig	10556966	10611689	10556966	+	235.802	rs1562782	LYVE1	protein_coding	0.0	.	.	.	.	-14.144026014593566	0.0	93.7107353530763	1.9097011416987888	0.0186471268406306	poorsig	2	0		0	0	.	0	0	.	0.2484004020589197	-0.0748030771926642	-3.223927574005203	-0.7581356275577262	6.0	-0.0761599335644548	0.3245603356233745	3.0	-0.6608612080350739	0.5860581308424097	3.0
11	12009769	12535356	rs112421686	3	525.587	HR	PARVA	0.0	3.0	poorsig	11956207	12009769	12009769	-	227.865	rs112421686	DKK3	protein_coding	0.0	.	.	.	.	-14.095036562924903	0.0	94.2675748980577	1.9097011416987888	0.1232436483333886	poorsig	2	0		0	0	.	0	0	.	0.0334530245085709	-0.3235956057612524	-1.8537347477288653	-0.23985725447881323	2.0	-0.11349279616976748	0.1469458206783384	3.0	-0.8198259182100047	0.4962303124487524	3.0
11	12009769	12535356	rs112421686	3	525.587	HR	PARVA	0.0	3.0	poorsig	12094008	12359144	12094008	+	143.626	rs112421686	MICAL2	protein_coding	0.0	.	.	.	.	-13.575089174854298	0.0	93.43345383159256	1.9097011416987888	0.0900161949813922	poorsig	5	0		0	0	.	0	0	.	0.1378630544475512	0.4962303124487524	-2.16790842612339	-0.23985725447881323	3.0	-0.009082766230787187	0.1469458206783384	2.0	0.0	0.4962303124487524	1.0
11	12009769	12535356	rs112421686	3	525.587	HR	PARVA	0.0	3.0	poorsig	12377563	12535356	12377563	+	139.929	rs112421686	PARVA	protein_coding	1.0	signet	mindist	.	signet+	-13.552270225273972	0.0	95.57854330813564	1.9097011416987888	0.786740156685219	mindist	4	2	FERMT2;GBF1	0	0	.	0	0	.	0.1469458206783384	-0.017125348636148	0.0	-0.23985725447881323	1.0	0.0	0.1469458206783384	1.0	-0.5133556610849004	0.4962303124487524	2.0
11	19993730	20160475	rs1372797	1	166.745	PR	DBX1	0.0	1.0	poorsig	20156155	20160475	20160475	-	166.745	rs1372797	DBX1	protein_coding	1.0	signet	mindist	.	signet+	-13.717786306406245	0.0	95.57854330813564	1.9097011416987888	1.0	mindist	1	0		0	0	.	0	0	.	-0.0380503726420929	-0.2447294463932844	0.0	0.0	1.0	0.0	-0.0380503726420929	1.0	0.0	-0.2447294463932844	1.0
11	25800278	26663289	rs10767455	1	863.011	JT	ANO3	0.0	1.0	poorsig	26188842	26663289	26188842	+	388.564	rs10767455	ANO3	protein_coding	1.0	signet	mindist	.	signet+	-15.086917108937538	0.0	95.57854330813564	1.9097011416987888	1.0	mindist	1	0		0	0	.	0	0	.	-0.5331284049013343	-0.5230487698207382	0.0	0.0	1.0	0.0	-0.5331284049013343	1.0	0.0	-0.5230487698207382	1.0
11	30231014	30586872	rs10488821	3	355.858	QRS	MPPED2	0.0	1.0	poorsig	30231014	30235261	30231014	+	249.614	rs10488821	FSHB	protein_coding	0.0	.	.	.	.	-14.229277659603966	0.0	95.57854330813564	1.9097011416987888	0.2411798288887164	poorsig	0	0		0	0	.	0	0	.	0.1104927990002621	-0.3322604748036265	-0.5684060229516206	-0.8538064228307491	3.0	-0.1071339152023556	0.2176267142026177	2.0	-0.9935086625356635	0.661248187732037	3.0
11	30231014	30586872	rs10488821	3	355.858	QRS	MPPED2	0.0	1.0	poorsig	30323104	30338223	30323104	+	157.524	rs10488821	ARL14EP	protein_coding	0.68	signet	.	.	signet+	-13.66087163665234	0.0	95.57854330813564	1.9097011416987888	0.4257911024450207	poorsig	0	0		0	0	.	0	0	.	-0.0091389904857084	0.1056396422539175	0.0	-0.8538064228307491	1.0	-0.2267657046883261	0.2176267142026177	3.0	-0.5556085454781194	0.661248187732037	2.0
11	30231014	30586872	rs10488821	3	355.858	QRS	MPPED2	0.0	1.0	poorsig	30384493	30586872	30586872	-	106.244	rs10488821	MPPED2	protein_coding	0.32	.	mindist	.	.	-13.34435669630095	0.0	95.01630929109554	1.9097011416987888	0.3330290686662629	mindist	2	0		0	0	.	0	0	.	0.2176267142026177	0.661248187732037	-0.24571907668870097	-0.8538064228307491	2.0	0.0	0.2176267142026177	1.0	0.0	0.661248187732037	1.0
11	44726465	45235110	rs12576326	3	508.645	HR	TP53I11	0.0	3.0	poorsig	44726465	44932423	44726465	+	232.367	rs12576326	TSPAN18	protein_coding	0.0	.	.	.	.	-14.122824204529076	0.0	95.57854330813564	1.9097011416987888	0.1570841998866109	poorsig	1	0		0	0	.	0	0	.	0.359478450402591	0.3977732972681429	-1.3877834575574757	-0.4631898548262276	3.0	0.0	0.359478450402591	1.0	0.0	0.3977732972681429	1.0
11	44726465	45235110	rs12576326	3	508.645	HR	TP53I11	0.0	3.0	poorsig	44885903	44951306	44951306	-	7.526	rs12576326	TP53I11	protein_coding	1.0	signet	mindist	.	signet+	-12.735040746971611	0.0	95.57854330813564	1.9097011416987888	0.6292731506217544	mindist	1	0		0	0	.	0	0	.	0.0149703912522942	-0.2506157896255213	0.0	-0.4631898548262276	1.0	-0.3445080591502968	0.359478450402591	2.0	-0.6483890868936641	0.3977732972681429	3.0
11	44726465	45235110	rs12576326	3	508.645	HR	TP53I11	0.0	3.0	poorsig	45095806	45235110	45095806	+	136.974	rs12576326	PRDM11	protein_coding	0.0	.	.	.	.	-13.534031113559106	0.0	95.29727300762654	1.9097011416987888	0.2136426494916346	poorsig	2	0		0	0	.	0	0	.	-0.114026157919813	0.2570201109055509	-1.0802606670965955	-0.4631898548262276	2.0	-0.47350460832240404	0.359478450402591	3.0	-0.14075318636259204	0.3977732972681429	2.0
11	61581148	61967634	rs174536+rs174577+rs174583	11	386.486	HR	FADS1	0.0	8.0	poorsig	61513714	61581148	61581148	-	203.307	rs174536	SYT7	protein_coding	0.0	.	.	.	.	-13.943457508612315	0.0	96.6084916265402	1.9097011416987888	0.1371965692952186	poorsig	3	2	FERMT2;SENP2:exome	0	0	.	0	0	.	0.11795573227815	0.2329247497065849	-0.17539464369838242	-1.8109459254414941	4.0	0.0	0.11795573227815	1.0	0.0	0.2329247497065849	1.0
11	61581148	61967634	rs174536+rs174577+rs174583	11	386.486	HR+QRS+QT	FADS1	0.0	8.0	poorsig	61680391	61747001	61680391	+	104.064	rs174536	DAGLA	protein_coding	0.0	.	.	.	.	-13.33090110796308	0.0	95.01630929109554	1.9097011416987888	0.0515106599230125	poorsig	2	0		0	0	.	0	0	.	0.0423056624949259	0.0416687385733486	-1.1550205784938183	-1.8109459254414941	9.0	-0.0756500697832241	0.11795573227815	3.0	-0.1912560111332363	0.2329247497065849	5.0
11	61581148	61967634	rs174536+rs174577+rs174583	11	386.486	HR+QRS+QT	FADS1	0.0	8.0	poorsig	61752636	61788518	61752636	+	31.819	rs174536	MYRF	protein_coding	0.0	.	.	.	.	-12.88498414490368	0.0	95.57854330813564	1.9097011416987888	0.1411664591126189	poorsig	0	0		0	0	.	0	0	.	-0.543650351648129	-0.4893132710827182	-0.14686959839433178	-1.8109459254414941	3.0	-0.6616060839262791	0.11795573227815	11.0	-0.7222380207893031	0.2329247497065849	11.0
11	61581148	61967634	rs174536+rs174577+rs174583	11	386.486	HR+QRS+QT	FADS1	0.0	8.0	poorsig	61768501	61792802	61792802	-	8.347	rs174536	TMEM258	protein_coding	0.0	.	.	.	.	-12.740108195607114	0.0	95.57854330813564	1.9097011416987888	0.1631737696523442	poorsig	0	0		0	0	.	0	0	.	-0.0507643101385995	-0.0624346738508845	-0.0019936490977701116	-1.8109459254414941	2.0	-0.16872004241674948	0.11795573227815	8.0	-0.29535942355746936	0.2329247497065849	8.0
11	61581148	61967634	rs174536+rs174577+rs174583	11	386.486	HR+QRS+QT	FADS1	0.0	8.0	poorsig	61792911	61797238	61792911	+	8.456	rs174536	FEN1	protein_coding	0.0	.	.	.	.	-12.740780975024007	0.0	93.3478487890963	1.9097011416987888	0.0175218453119545	poorsig	6	0		0	0	.	0	0	.	0.0184217867326721	-0.0108908277959799	-2.2333609475539937	-1.8109459254414941	11.0	-0.0995339455454779	0.11795573227815	4.0	-0.2438155775025648	0.2329247497065849	6.0
11	61581148	61967634	rs174536+rs174577+rs174583	11	386.486	HR+QRS+QT	FADS1	0.0	8.0	poorsig	61792980	61867354	61792980	+	8.525	rs174536	FADS2	protein_coding	0.0	.	.	.	.	-12.741206862911769	0.0	94.4571288786615	1.9097011416987888	0.0531066739963836	poorsig	3	0		0	0	.	0	0	.	-0.0664311854223005	0.0993446140422044	-1.1245067458765463	-1.8109459254414941	8.0	-0.18438691770045051	0.11795573227815	9.0	-0.13358013566438048	0.2329247497065849	4.0
11	61581148	61967634	rs174536+rs174577+rs174583	11	386.486	HR+QRS+QT	FADS1	0.0	8.0	poorsig	61799627	61829318	61829318	-	8.024	rs174577	FADS1	protein_coding	1.0	signet	mindist	.	signet+	-12.738114546509347	0.0	95.57854330813564	1.9097011416987888	0.1634994053848265	mindist	0	0		0	0	.	0	0	.	-0.0406952050802218	0.2038799135833852	0.0	-1.8109459254414941	1.0	-0.1586509373583718	0.11795573227815	7.0	-0.02904483612319969	0.2329247497065849	3.0
11	61581148	61967634	rs174536+rs174577+rs174583	11	386.486	HR+QRS+QT	FADS1	0.0	8.0	poorsig	61873519	61892051	61892051	-	49.773	rs174583	FADS3	protein_coding	0.0	.	.	.	.	-12.995801407756035	0.0	95.01630929109554	1.9097011416987888	0.0720160114291767	poorsig	2	0		0	0	.	0	0	.	-0.0030808243182761	0.2212967910859348	-0.8199208782867806	-1.8109459254414941	6.0	-0.12103655659642609	0.11795573227815	6.0	-0.01162795862065008	0.2329247497065849	2.0
11	61581148	61967634	rs174536+rs174577+rs174583	11	386.486	HR+QRS+QT	FADS1	0.0	8.0	poorsig	61897301	61920269	61920269	-	77.991	rs174583	RAB3IL1	protein_coding	0.0	.	.	.	.	-13.169971036984496	0.0	95.01630929109554	1.9097011416987888	0.0605045667721608	poorsig	2	0		0	0	.	0	0	.	0.0076767364291856	-0.0508619296885662	-0.9940905075152402	-1.8109459254414941	7.0	-0.11027899584896439	0.11795573227815	5.0	-0.28378667939515106	0.2329247497065849	7.0
11	61581148	61967634	rs174536+rs174577+rs174583	11	386.486	HR+QRS+QT	FADS1	0.0	8.0	poorsig	61950063	61965515	61950063	+	107.785	rs174583	BEST1	protein_coding	0.0	.	.	.	.	-13.353868192460888	0.0	95.57854330813564	1.9839630046310008	0.0951369631337341	poorsig	0	0		1	1	MITF	0	0	.	0.0535667433413766	-0.0777802670184155	-0.5414917830193253	-1.8109459254414941	5.0	-0.06438898893677339	0.11795573227815	2.0	-0.3107050167250004	0.2329247497065849	9.0
11	61581148	61967634	rs174536+rs174577+rs174583	11	386.486	HR+QRS+QT	FADS1	0.0	8.0	poorsig	61959718	61967634	61967634	-	125.356	rs174583	FTH1	protein_coding	0.0	.	.	.	.	-13.462321468921774	0.0	95.01630929109554	1.9097011416987888	0.045167075988569	poorsig	2	0		0	0	.	0	0	.	-0.3184024154071223	-0.3516014942861154	-1.2864409394525185	-1.8109459254414941	10.0	-0.43635814768527226	0.11795573227815	10.0	-0.5845262439927004	0.2329247497065849	10.0
11	62556235	62921807	rs12364753	31	365.572	HR	LBHD1	0.0	24.0	poorsig	62433542	62556235	62556235	-	119.379	rs12364753	AHNAK	protein_coding	0.0	.	.	.	.	-13.425429702180738	0.0	92.46199234326424	1.9097011416987888	0.0048117385666199	poorsig	20	4	ARHGAP10;CAV3:omim;GBF1;STRN	0	0	.	0	0	.	-0.1046019495999241	-0.0249570244226705	-3.655496656108956	-1.681200155700509	26.0	-0.3174869231162399	0.2128849735163158	20.0	-0.4684922106888017	0.4435351862661312	22.0
11	62556235	62921807	rs12364753	31	365.572	HR	LBHD1	0.0	24.0	poorsig	62559596	62574086	62574086	-	101.528	rs12364753	EEF1G	protein_coding	0.0	.	.	.	.	-13.315248185015903	0.0	90.37504317795782	1.9097011416987888	0.0006665039712817	poorsig	33	7	ATP1B1;CACNA1C:omim;CAV3:omim;DYSF;GJA1;NACA:exome;RYR2:omim	0	0	.	0	0	.	0.1428565767926175	0.0485287653131533	-5.6322643042506	-1.681200155700509	30.0	-0.07002839672369829	0.2128849735163158	5.0	-0.3950064209529779	0.4435351862661312	15.0
11	62556235	62921807	rs12364753	31	365.572	HR	LBHD1	0.0	24.0	poorsig	62575045	62591637	62591637	-	83.977	rs12364753	TUT1	protein_coding	0.0	.	.	.	.	-13.206918354319589	0.0	93.9890030849066	1.9097011416987888	0.0275659290839078	poorsig	2	0		0	0	.	0	0	.	0.2043968497398545	0.2812434286130982	-1.9099745666054564	-1.681200155700509	15.0	-0.008488123776461298	0.2128849735163158	2.0	-0.162291757653033	0.4435351862661312	5.0
11	62556235	62921807	rs12364753	31	365.572	HR	LBHD1	0.0	24.0	poorsig	62593214	62601865	62601865	-	73.749	rs12364753	MTA2	protein_coding	0.0	.	.	.	.	-13.143788190319704	0.0	91.8182878803737	1.9097011416987888	0.0033501178225976	poorsig	18	3	BCL11A;CAMK2D:coloc;TCF7L2	0	0	.	0	0	.	-0.2879616476732137	0.2644274589838597	-4.0175596071384785	-1.681200155700509	28.0	-0.5008466211895295	0.2128849735163158	23.0	-0.17910772728227148	0.4435351862661312	6.0
11	62556235	62921807	rs12364753	31	365.572	HR	LBHD1	0.0	24.0	poorsig	62602218	62612775	62602218	+	73.396	rs12364753	EML3	protein_coding	0.0	.	.	.	.	-13.141609372575084	0.0	94.26803257304884	1.9097011416987888	0.0388970738940666	poorsig	1	0		0	0	.	0	0	.	-0.2373838752317964	0.0925152083938488	-1.5656360967187073	-1.681200155700509	10.0	-0.45026884874811224	0.2128849735163158	22.0	-0.3510199778722824	0.4435351862661312	14.0
11	62556235	62921807	rs12364753	31	365.572	HR	LBHD1	0.0	24.0	poorsig	62611722	62615116	62611722	+	63.892	rs12364753	ROM1	protein_coding	0.0	.	.	.	.	-13.082947945252547	0.0	94.54782634570294	1.9097011416987888	0.0545639946477465	poorsig	0	0		0	0	.	0	0	.	-0.0356865074351705	0.0371025686802382	-1.2271808967420554	-1.681200155700509	7.0	-0.2485714809514863	0.2128849735163158	17.0	-0.406432617585893	0.4435351862661312	18.0
11	62556235	62921807	rs12364753	31	365.572	HR	LBHD1	0.0	24.0	poorsig	62615296	62622154	62622154	-	53.46	rs12364753	B3GAT3	protein_coding	0.0	.	.	.	.	-13.018558634454076	0.0	93.9890030849066	1.9097011416987888	0.0332794562288333	poorsig	2	0		0	0	.	0	0	.	-0.2247277325087358	0.0380033394624192	-1.7216148467399535	-1.681200155700509	11.0	-0.4376127060250516	0.2128849735163158	21.0	-0.405531846803712	0.4435351862661312	17.0
11	62556235	62921807	rs12364753	31	365.572	HR	LBHD1	0.0	24.0	poorsig	62624826	62646726	62646726	-	28.888	rs12364753	GANAB	protein_coding	0.0	.	.	.	.	-12.866893168106293	0.0	93.1781907853116	1.9097011416987888	0.0172152125463781	poorsig	14	3	PDE3A;PRKAG2:omim;TNS3	0	0	.	0	0	.	-0.0346779699563209	0.3439481648133196	-2.3807616799871623	-1.681200155700509	18.0	-0.2475629434726367	0.2128849735163158	16.0	-0.09958702145281162	0.4435351862661312	4.0
11	62556235	62921807	rs12364753	31	365.572	HR	LBHD1	0.0	24.0	poorsig	62646848	62653302	62653302	-	22.312	rs12364753	INTS5	protein_coding	0.0	.	.	.	.	-12.82630420071646	0.0	92.88047760082468	1.9097011416987888	0.0133120444903564	poorsig	6	0		0	0	.	0	0	.	0.1774995373738051	0.1077565519398971	-2.6378858970842316	-1.681200155700509	21.0	-0.03538543614251069	0.2128849735163158	4.0	-0.3357786343262341	0.4435351862661312	12.0
11	62556235	62921807	rs12364753	31	365.572	HR	LBHD1	0.0	24.0	poorsig	62662817	62665210	62665210	-	10.404	rs12364753	C11orf98	protein_coding	0.0	.	.	.	.	-12.752804592492897	0.0	94.26803257304884	1.9097011416987888	0.0573816064382401	poorsig	1	0		0	0	.	0	0	.			-1.1768313166365094	-1.681200155700509	6.0		0.2128849735163158			0.4435351862661312
11	62556235	62921807	rs12364753	31	365.572	HR	LBHD1	0.0	24.0	poorsig	62665309	62668496	62665309	+	10.305	rs12364753	CSKMT	protein_coding	0.09	.	.	.	.	-12.752193535958286	0.0	93.9890030849066	1.9097011416987888	0.0434367290656014	poorsig	2	0		0	0	.	0	0	.			-1.4552497482441566	-1.681200155700509	9.0		0.2128849735163158			0.4435351862661312
11	62556235	62921807	rs12364753	31	365.572	HR	LBHD1	0.0	24.0	poorsig	62670273	62673686	62670273	+	5.341	rs12364753	UQCC3	protein_coding	0.19	.	.	.	.	-12.7215542971926	0.0	94.54782634570294	1.9097011416987888	0.0783172491661771	poorsig	0	0		0	0	.	0	0	.			-0.8657872486821105	-1.681200155700509	2.0		0.2128849735163158			0.4435351862661312
11	62556235	62921807	rs12364753	31	365.572	HR	LBHD1	0.0	24.0	poorsig	62662817	62672267	62672267	-	3.347	rs12364753	LBHD1	protein_coding	0.0	.	mindist	.	.	-12.709246754465209	0.0	94.26803257304884	1.9097011416987888	0.0599362588288478	mindist	1	0		0	0	.	0	0	.			-1.1332734786088294	-1.681200155700509	4.0		0.2128849735163158			0.4435351862661312
11	62556235	62921807	rs12364753	31	365.572	HR	LBHD1	0.0	24.0	poorsig	62676498	62679117	62679117	-	3.503	rs12364753	UBXN1	protein_coding	0.0	.	.	.	.	-12.710209631428835	0.0	91.51171743675808	1.9097011416987888	0.0038038116562037	poorsig	9	0		0	0	.	0	0	.	0.0396362972055138	0.2084339771076338	-3.8905514918632313	-1.681200155700509	27.0	-0.17324867631080199	0.2128849735163158	10.0	-0.2351012091584974	0.4435351862661312	9.0
11	62556235	62921807	rs12364753	31	365.572	HR	LBHD1	0.0	24.0	poorsig	62689289	62709845	62689289	+	13.675	rs12364753	BSCL2	protein_coding	0.0	.	.	.	.	-12.77299414728793	0.0	92.88047760082468	1.9097011416987888	0.0140409671229446	poorsig	6	0		0	0	.	0	0	.	-0.0764535080155769	0.0461284184890792	-2.5845758436557027	-1.681200155700509	19.0	-0.2893384815318927	0.2128849735163158	19.0	-0.397406767777052	0.4435351862661312	16.0
11	62556235	62921807	rs12364753	31	365.572	HR	LBHD1	0.0	24.0	poorsig	62686406	62689530	62689530	-	13.916	rs12364753	LRRN4CL	protein_coding	0.0	.	.	.	.	-12.774481668750967	0.0	94.54782634570294	1.9097011416987888	0.074279908379884	poorsig	0	0		0	0	.	0	0	.	-0.3105134134620913	-0.2386262487462885	-0.9187146202404795	-1.681200155700509	3.0	-0.5233983869784071	0.2128849735163158	24.0	-0.6821614350124197	0.4435351862661312	25.0
11	62556235	62921807	rs12364753	31	365.572	HR	LBHD1	0.0	24.0	poorsig	62707676	62709201	62707676	+	32.062	rs12364753	GNG3	protein_coding	0.72	signet	.	.	signet+	-12.886484010943176	0.0	95.57854330813564	1.9097011416987888	0.1861504324200465	poorsig	3	2	GNB4:coloc;TRIM74	0	0	.	0	0	.	0.0230799177114748	-0.0490736939341106	0.0	-1.681200155700509	1.0	-0.189805055804841	0.2128849735163158	12.0	-0.4926088802002418	0.4435351862661312	23.0
11	62556235	62921807	rs12364753	31	365.572	HR	LBHD1	0.0	24.0	poorsig	62690275	62727384	62727384	-	51.77	rs12364753	HNRNPUL2-BSCL2	protein_coding	0.0	.	.	.	.	-13.008127467348112	0.0	94.54782634570294	1.9097011416987888	0.0588031076350354	poorsig	0	0		0	0	.	0	0	.			-1.1523604188376324	-1.681200155700509	5.0		0.2128849735163158			0.4435351862661312
11	62556235	62921807	rs12364753	31	365.572	HR	LBHD1	0.0	24.0	poorsig	62712630	62727457	62727457	-	51.843	rs12364753	HNRNPUL2	protein_coding	0.0	.	.	.	.	-13.008578044388784	0.0	92.33073542368471	1.9097011416987888	0.0064022737799412	poorsig	8	0		0	0	.	0	0	.	0.0332989583269193	0.2011531962456632	-3.369901917896515	-1.681200155700509	24.0	-0.1795860151893965	0.2128849735163158	11.0	-0.242381990020468	0.4435351862661312	10.0
11	62556235	62921807	rs12364753	31	365.572	HR	LBHD1	0.0	24.0	poorsig	62728069	62740293	62728069	+	52.455	rs12364753	TTC9C	protein_coding	0.0	.	.	.	.	-13.012355484784552	0.0	93.7107353530763	1.9097011416987888	0.0253524581652888	poorsig	2	0		0	0	.	0	0	.	-0.0316687077309445	0.1044042665963831	-1.9936794289007067	-1.681200155700509	16.0	-0.2445536812472603	0.2128849735163158	15.0	-0.33913091966974807	0.4435351862661312	13.0
11	62556235	62921807	rs12364753	31	365.572	HR	LBHD1	0.0	24.0	poorsig	62748319	62754184	62754184	-	78.57	rs12364753	ZBTB3	protein_coding	0.0	.	.	.	.	-13.173544791868729	0.0	94.54782634570294	1.9097011416987888	0.0498379817922014	poorsig	0	0		0	0	.	0	0	.	-0.0457968855859012	0.0175897329944482	-1.317777743358251	-1.681200155700509	8.0	-0.25868185910221697	0.2128849735163158	18.0	-0.425945453271683	0.4435351862661312	21.0
11	62556235	62921807	rs12364753	31	365.572	HR	LBHD1	0.0	24.0	poorsig	62761565	62766710	62761565	+	85.951	rs12364753	POLR2G	protein_coding	0.0	.	.	.	.	-13.21910245128241	0.0	92.9792341532732	1.9097011416987888	0.009920740126898	poorsig	8	1	FNDC4	0	0	.	0	0	.	0.0402291634652037	0.033062759794535	-2.931927595201671	-1.681200155700509	22.0	-0.1726558100511121	0.2128849735163158	9.0	-0.4104724264715962	0.4435351862661312	19.0
11	62556235	62921807	rs12364753	31	365.572	HR	LBHD1	0.0	24.0	poorsig	62771357	62787342	62771357	+	95.743	rs12364753	TAF6L	protein_coding	0.0	.	.	.	.	-13.27954149761472	0.0	94.08529043057986	1.9097011416987888	0.0282260344375051	poorsig	5	1	CREBBP	0	0	.	0	0	.	0.1135707309630004	0.2617871569164461	-1.886310364227314	-1.681200155700509	14.0	-0.0993142425533154	0.2128849735163158	6.0	-0.1817480293496851	0.4435351862661312	7.0
11	62556235	62921807	rs12364753	31	365.572	HR	LBHD1	0.0	24.0	poorsig	62787402	62790400	62787402	+	111.788	rs12364753	TMEM179B	protein_coding	0.0	.	.	.	.	-13.378575862239096	0.0	92.88047760082468	1.9097011416987888	0.0076629541193539	poorsig	6	0		0	0	.	0	0	.	-0.0296884674298888	0.0212469795153642	-3.1901575586068738	-1.681200155700509	23.0	-0.2425734409462046	0.2128849735163158	14.0	-0.422288206750767	0.4435351862661312	20.0
11	62556235	62921807	rs12364753	31	365.572	HR	LBHD1	0.0	24.0	poorsig	62771629	62792006	62792006	-	116.392	rs12364753	TMEM223	protein_coding	0.0	.	.	.	.	-13.406993077242564	0.0	94.36369069551652	1.9097011416987888	0.0328250992686702	poorsig	4	1	TRDN:omim	0	0	.	0	0	.	-0.0109808081516537	0.1723912322179299	-1.7353616789185078	-1.681200155700509	12.0	-0.2238657816679695	0.2128849735163158	13.0	-0.2711439540482013	0.4435351862661312	11.0
11	62556235	62921807	rs12364753	31	365.572	HR	LBHD1	0.0	24.0	poorsig	62792123	62806302	62806302	-	130.688	rs12364753	NXF1	protein_coding	0.0	.	.	.	.	-13.495232109755502	0.0	82.31709917540937	1.9097011416987888	1.7624471399190053e-07	poorsig	58	11	C19orf47;CALM1:omim;CALM3:omim;CAV1:coloc;LANCL2;LMO4;OBSCN;PITPNB;PRKCA:coloc;RBM20;TNS3	0	0	.	0	0	.	-0.3432180573738529	0.4267462682103937	-13.870192231538596	-1.681200155700509	31.0	-0.5561030308901687	0.2128849735163158	25.0	-0.01678891805573751	0.4435351862661312	2.0
11	62556235	62921807	rs12364753	31	365.572	HR	LBHD1	0.0	24.0	poorsig	62806860	62832051	62832051	-	156.437	rs12364753	STX5	protein_coding	0.0	.	.	.	.	-13.654162359348089	0.0	92.88047760082468	1.9097011416987888	0.0058171535861678	poorsig	6	0		0	0	.	0	0	.	0.078915585387778	0.4435351862661312	-3.4657440557158594	-1.681200155700509	25.0	-0.13396938812853781	0.2128849735163158	8.0	0.0	0.4435351862661312	1.0
11	62556235	62921807	rs12364753	31	365.572	HR	LBHD1	0.0	24.0	poorsig	62832342	62841809	62832342	+	156.728	rs12364753	WDR74	protein_coding	0.0	.	.	.	.	-13.65595849522255	0.0	93.7107353530763	1.9097011416987888	0.0133200801710659	poorsig	3	0		0	0	.	0	0	.	0.0926082658599938	0.2585182901258765	-2.6372824393387067	-1.681200155700509	20.0	-0.12027670765632201	0.2128849735163158	7.0	-0.18501689614025468	0.4435351862661312	8.0
11	62556235	62921807	rs12364753	31	365.572	HR	LBHD1	0.0	24.0	poorsig	62832319	62832803	62832803	-	157.189	rs12364753	TEX54	protein_coding	0.0	.	.	.	.	-13.658803920095831	0.0	94.54782634570294	1.9097011416987888	0.0306771553349383	poorsig	0	0		0	0	.	0	0	.			-1.803036871585351	-1.681200155700509	13.0		0.2128849735163158			0.4435351862661312
11	62556235	62921807	rs12364753	31	365.572	HR	LBHD1	0.0	24.0	poorsig	62856004	62888880	62856004	+	180.39	rs12364753	SLC3A2	protein_coding	0.0	.	.	.	.	-13.802007179282503	0.0	92.1575449977824	1.9097011416987888	0.0024352115816045	poorsig	11	1	ATP2A2	0	0	.	0	0	.	0.2128849735163158	0.3673539420799044	-4.336521478692588	-1.681200155700509	29.0	0.0	0.2128849735163158	1.0	-0.07618124418622679	0.4435351862661312	3.0
11	62556235	62921807	rs12364753	31	365.572	HR	LBHD1	0.0	24.0	poorsig	62908679	62921807	62921807	-	246.193	rs12364753	CHRM1	protein_coding	0.0	.	.	.	.	-14.208162261574676	0.0	94.54782634570294	1.9097011416987888	0.017710539426881	poorsig	0	0		0	0	.	0	0	.	0.1943138637729415	-0.1151998268215066	-2.352395213064187	-1.681200155700509	17.0	-0.01857110974337431	0.2128849735163158	3.0	-0.5587350130876378	0.4435351862661312	24.0
11	74467729	74467729	locus_KCNE3	1	0.0		KCNE3	1.0	0.0	.	74454841	74467729	74467729	-	0.0		KCNE3	omim	1.0	signet	mindist	omim	signet+	-12.688588105764817	2.6813310543687003	95.57854330813564	1.9097011416987888	1.0	.	0	0		0	0	.	0	0	.	0.138277692578947	-0.2875718561229797	0.0	0.0	1.0	0.0	0.138277692578947	1.0	0.0	-0.2875718561229797	1.0
11	76210736	76553031	rs652673	4	342.295	PR	WNT11	0.0	2.0	poorsig	76186325	76210736	76210736	-	9.511	rs652673	WNT11	protein_coding	1.0	signet	mindist	.	signet+	-12.747292739104951	0.0	95.57854330813564	1.9097011416987888	0.6253152293025309	mindist	0	0		0	0	.	0	0	.	-0.1587415762593142	0.4416474899387308	0.0	-0.46949938951191117	1.0	0.0	-0.1587415762593142	1.0	0.0	0.4416474899387308	1.0
11	76210736	76553031	rs652673	4	342.295	PR	WNT11	0.0	2.0	poorsig	76349898	76381132	76381132	-	160.885	rs652673	THAP12	protein_coding	0.0	.	.	.	.	-13.681616697387929	0.0	94.7363386432633	1.9097011416987888	0.1058187014737023	poorsig	3	0		0	0	.	0	0	.			-1.7765286231553152	-0.46949938951191117	3.0		-0.1587415762593142			0.4416474899387308
11	76210736	76553031	rs652673	4	342.295	PR	WNT11	0.0	2.0	poorsig	76381303	76414619	76381303	+	161.056	rs652673	GVQW3	protein_coding	0.0	.	.	.	.	-13.682672158674984	0.0	95.57854330813564	1.9097011416987888	0.2453967945137118	poorsig	0	0		0	0	.	0	0	.			-0.9353794195700403	-0.46949938951191117	2.0		-0.1587415762593142			0.4416474899387308
11	76210736	76553031	rs652673	4	342.295	PR	WNT11	0.0	2.0	poorsig	76444923	76553031	76444923	+	224.676	rs652673	EMSY	protein_coding	0.0	.	.	.	.	-14.075353135764596	0.0	93.62403992185811	1.9097011416987888	0.023469274710055	poorsig	7	0		0	0	.	0	0	.			-3.2825637829371614	-0.46949938951191117	4.0		-0.1587415762593142			0.4416474899387308
11	86244753	86423109	rs17211409	3	178.356	JT	HIKESHI	0.0	1.0	poorsig	86244753	86278813	86244753	+	81.134	rs17211409	EED	protein_coding	0.0	.	.	.	.	-13.189370538886298	0.0	80.15802824307448	1.9097011416987888	7.591611953692133e-08	poorsig	63	11	ATP2A2;CALM1:omim;CALM2:omim;CALM3:omim;CAND2;FERMT2;OBSCN;PAM;SIPA1L1;STK38;TTN:exome	0	0	.	0	0	.	0.1658508305662468	0.18934064665151	-15.775162402087474	-0.618474394390934	3.0	0.0	0.1658508305662468	1.0	0.0	0.18934064665151	1.0
11	86244753	86423109	rs17211409	3	178.356	JT	HIKESHI	0.0	1.0	poorsig	86302211	86345943	86302211	+	23.676	rs17211409	HIKESHI	protein_coding	1.0	signet	mindist	.	signet+	-12.83472320185997	0.0	95.57854330813564	1.9097011416987888	0.5387657549899478	mindist	0	0		0	0	.	0	0	.			0.0	-0.618474394390934	1.0		0.1658508305662468			0.18934064665151
11	86244753	86423109	rs17211409	3	178.356	JT	HIKESHI	0.0	1.0	poorsig	86374736	86423109	86374736	+	48.849	rs17211409	CCDC81	protein_coding	0.0	.	.	.	.	-12.990098213433011	0.0	95.57854330813564	1.9097011416987888	0.4612341690939326	poorsig	0	0		0	0	.	0	0	.	-0.2025204373734632	-0.1708918645588164	-0.15537501157304234	-0.618474394390934	2.0	-0.36837126793971	0.1658508305662468	2.0	-0.3602325112103264	0.18934064665151	2.0
11	118152888	118152888	locus_SCN4B	1	0.0		SCN4B	1.0	1.0	.	118133377	118152888	118152888	-	0.0		SCN4B	omim	1.0	signet	mindist	omim	signet+	-12.688588105764817	2.6813310543687003	95.57854330813564	1.9097011416987888	1.0	.	1	1	SCN1B:omim	0	0	.	0	0	.	0.0302620586617794	0.081715236506822	0.0	0.0	1.0	0.0	0.0302620586617794	1.0	0.0	0.081715236506822	1.0
11	123629187	123655244	locus_SCN3B	1	26.057		SCN3B	1.0	1.0	.	123629187	123655244	123629187	+	0.0		SCN3B	omim	1.0	signet	mindist	omim	signet+	-12.688588105764817	2.6813310543687003	95.57854330813564	1.9097011416987888	1.0	.	8	3	FGFR1;PEX10;PMP22	0	0	.	0	0	.	0.3771854227803059	-0.2076040998014884	0.0	0.0	1.0	0.0	0.3771854227803059	1.0	0.0	-0.2076040998014884	1.0
11	127003460	127677874	rs985292	1	674.414	JT	KIRREL3	0.0	1.0	poorsig	126423358	127003460	127003460	-	674.414	rs985292	KIRREL3	protein_coding	1.0	signet	mindist	.	signet+	-16.85126569902031	0.0	95.57854330813564	1.9097011416987888	1.0	mindist	1	1	ATP1B1	0	0	.	0	0	.	-0.1792324433594661	0.031709689816602	0.0	0.0	1.0	0.0	-0.1792324433594661	1.0	0.0	0.031709689816602	1.0
11	128686535	128943399	rs75190942	5	256.864	HR	KCNJ5	1.0	4.0	omim	128686535	128813267	128686535	+	208.141	rs75190942	FLI1	protein_coding	0.0	.	.	.	.	-13.973294349908311	0.0	93.2351172907283	2.084169382553359	0.0002822661288853	poorsig	2	0		0	0	.	3	2	ID2;IGFBP3	0.5571816001417903	0.9939549228341698	-8.16948832384928	-0.003171888748701937	5.0	0.0	0.5571816001417903	1.0	0.0	0.9939549228341698	1.0
11	128686535	128943399	rs75190942	5	256.864	HR	KCNJ5	1.0	4.0	omim	128836315	128867373	128867373	-	27.303	rs75190942	KCNJ1	protein_coding	0.0	.	.	.	.	-12.857110091264309	0.0	93.2351172907283	1.9097011416987888	0.0007238370971672	poorsig	2	0		0	0	.	0	0	.	-0.3372581512554641	0.0179084248158141	-7.227772306059741	-0.003171888748701937	4.0	-0.8944397513972544	0.5571816001417903	5.0	-0.9760464980183556	0.9939549228341698	2.0
11	128686535	128943399	rs75190942	5	256.864	HR	KCNJ5	1.0	4.0	omim	128891356	128921163	128891356	+	3.32	rs75190942	KCNJ5	protein_coding	1.0	signet	mindist	coloc,omim	signet+	-12.709080102683044	4.736316300071009	95.57854330813564	1.9097011416987888	0.9968331363759656	omim	7	4	AKAP9:omim;ERI3;GNB4:coloc;LANCL2	0	0	.	0	0	.	0.4402181307049921	-0.250576598095562	0.0	-0.003171888748701937	1.0	-0.1169634694367982	0.5571816001417903	2.0	-1.2445315209297316	0.9939549228341698	4.0
11	128686535	128943399	rs75190942	5	256.864	HR	KCNJ5	1.0	4.0	omim	128899565	128906044	128906044	-	11.368	rs75190942	C11orf45	protein_coding	0.0	.	.	.	.	-12.758754678345056	0.0	93.51295667337848	1.9097011416987888	0.0010544358449131	poorsig	1	0		0	0	.	0	0	.	-0.0755111716515815	-0.2195504710462252	-6.8515775104902525	-0.003171888748701937	3.0	-0.6326927717933718	0.5571816001417903	3.0	-1.213505393880395	0.9939549228341698	3.0
11	128686535	128943399	rs75190942	5	256.864	HR	KCNJ5	1.0	4.0	omim	128934731	128943399	128943399	-	48.723	rs75190942	TP53AIP1	protein_coding	0.0	.	.	.	.	-12.989320505116234	0.0	93.79155992807996	1.9097011416987888	0.0011063245530685	poorsig	0	0		0	0	.	0	0	.	-0.17231393153924	-0.2914708014332131	-6.803540082559919	-0.003171888748701937	2.0	-0.7294955316810303	0.5571816001417903	4.0	-1.2854257242673828	0.9939549228341698	5.0
12	1970772	2697950	rs2283274	2	727.178	HR	DCP1B	1.0	2.0	omim	1970772	2697950	1970772	+	104.528	rs2283274	CACNA1C	protein_coding	1.0	signet	.	omim	signet+	-13.333765049701048	2.6813310543687003	95.57854330813564	1.9097011416987888	0.999915164992139	omim	24	13	ATP1B1;ATP2A2;CACNA1D;CACNA2D1:omim;CACNB2:omim;CALM1:omim;CALM2:omim;CALM3:omim;CAV1:coloc;CAV3:omim;FGFR1;LITAF:coloc;RYR2:omim	0	0	.	0	0	.	0.4224221322380688	1.3964449559585483	0.0	-8.48386065538614e-05	1.0	0.0	0.4224221322380688	1.0	0.0	1.3964449559585483	1.0
12	1970772	2697950	rs2283274	2	727.178	HR	DCP1B	1.0	2.0	omim	1946053	2004535	2004535	-	70.765	rs2283274	DCP1B	protein_coding	0.0	.	mindist	.	.	-13.125370082246214	0.0	88.67676196185016	1.9097011416987888	8.483500786110677e-05	mindist	5	0		0	0	.	0	0	.	0.3103073091267652	0.2480844236367973	-9.374717433199336	-8.48386065538614e-05	2.0	-0.11211482311130361	0.4224221322380688	2.0	-1.148360532321751	1.3964449559585483	2.0
12	20319268	20688583	rs10841486	1	369.315	HR	PDE3A	0.0	1.0	poorsig	20368537	20688583	20368537	+	49.269	rs10841486	PDE3A	protein_coding	1.0	signet	mindist	.	signet+	-12.99269057448893	0.0	95.57854330813564	1.9097011416987888	1.0	mindist	4	1	SLC8A1	0	0	.	0	0	.	-0.3409157323668134	0.975978071411822	0.0	0.0	1.0	0.0	-0.3409157323668134	1.0	0.0	0.975978071411822	1.0
12	24605546	24949101	rs17287293+rs4963772	1	343.555	HR+PR	BCAT1	0.0	1.0	poorsig	24810024	24949101	24949101	-	331.157	rs17287293	BCAT1	protein_coding	1.0	signet	mindist	.	signet+	-14.732584558610856	0.0	95.57854330813564	1.9097011416987888	1.0	mindist	1	0		0	0	.	0	0	.	0.1301316333097389	-0.0463534790691538	0.0	0.0	1.0	0.0	0.1301316333097389	1.0	0.0	-0.0463534790691538	1.0
12	27696447	27972733	rs1050288	5	276.286	HR	MANSC4	0.0	4.0	poorsig	27696447	27697596	27696447	+	105.916	rs1050288	REP15	protein_coding	1.0	signet	.	.	signet+	-13.34233218576204	0.0	95.57854330813564	1.9097011416987888	0.4114395246365633	poorsig	1	1	GNG11:coloc	0	0	.	0	0	.	0.2439517511369895	0.1468697397663319	0.0	-0.8880932328812923	1.0	-0.13884198915243498	0.3827937402894245	2.0	0.0	0.1468697397663319	1.0
12	27696447	27972733	rs1050288	5	276.286	HR	MANSC4	0.0	4.0	poorsig	27710822	27756295	27710822	+	91.541	rs1050288	MRPS35	protein_coding	0.0	.	.	.	.	-13.25360554247906	0.0	91.00229888120536	1.9097011416987888	0.0046280900299247	poorsig	21	2	ATP1B1;TCF7L2	0	0	.	0	0	.	-0.0822881062709632	-0.117289188932739	-4.487517783647327	-0.8880932328812923	5.0	-0.46508184656038765	0.3827937402894245	5.0	-0.2641589286990709	0.1468697397663319	2.0
12	27696447	27972733	rs1050288	5	276.286	HR	MANSC4	0.0	4.0	poorsig	27780048	27803040	27780048	+	22.315	rs1050288	KLHL42	protein_coding	0.0	.	.	.	.	-12.826322717581144	0.0	93.80628464960208	1.9097011416987888	0.1171450435814148	poorsig	3	0		0	0	.	0	0	.	0.0991900592319879	-0.132960470270137	-1.2562491903526485	-0.8880932328812923	3.0	-0.2836036810574366	0.3827937402894245	4.0	-0.2798302100364689	0.1468697397663319	3.0
12	27696447	27972733	rs1050288	5	276.286	HR	MANSC4	0.0	4.0	poorsig	27762427	27780236	27780236	-	22.127	rs1050288	MANSC4	protein_coding	0.0	.	mindist	.	.	-12.825162327394208	0.0	94.92323125471955	1.9097011416987888	0.3583534719311695	mindist	0	0		0	0	.	0	0	.	0.1306991433498339	-0.2008083632140823	-0.1381421950482462	-0.8880932328812923	2.0	-0.2520945969395906	0.3827937402894245	3.0	-0.34767810298041424	0.1468697397663319	5.0
12	27696447	27972733	rs1050288	5	276.286	HR	MANSC4	0.0	4.0	poorsig	27958084	27972733	27972733	-	170.37	rs1050288	PTHLH	protein_coding	0.0	.	.	.	.	-13.740160851234124	0.0	94.64285041993196	1.9097011416987888	0.1084338698209274	poorsig	1	0		0	0	.	0	0	.	0.3827937402894245	-0.1365686252483072	-1.3335215536757519	-0.8880932328812923	4.0	0.0	0.3827937402894245	1.0	-0.28343836501463915	0.1468697397663319	4.0
12	33439819	33529470	rs1994135	1	89.651	HR	SYT10	0.0	0.0	poorsig	33374238	33439819	33439819	-	89.651	rs1994135	SYT10	protein_coding	1.0	signet	mindist	.	signet+	-13.241939917727422	0.0	95.57854330813564	1.9097011416987888	1.0	mindist	0	0		0	0	.	0	0	.	0.1352086386235863	-0.0898403335089945	0.0	0.0	1.0	0.0	0.1352086386235863	1.0	0.0	-0.0898403335089945	1.0
12	37536300	38329721	rs10880689	1	793.421	HR	ALG10B	0.0	1.0	poorsig	38316762	38329721	38316762	+	780.462	rs10880689	ALG10B	protein_coding	1.0	signet	mindist	.	signet+	-17.50582452106368	0.0	95.57854330813564	1.9097011416987888	1.0	mindist	2	1	KCNH2:exome,omim	0	0	.	0	0	.	0.094742225677759	-0.2765967088621034	0.0	0.0	1.0	0.0	0.094742225677759	1.0	0.0	-0.2765967088621034	1.0
12	56468578	56959374	rs2926743+rs2958149	11	490.796	JT	NACA	1.0	11.0	exome	56468578	56479708	56468578	+	247.43	rs2958149	SPRYD4	protein_coding	0.0	.	.	.	.	-14.215797382113182	0.0	94.99986614469084	1.9097011416987888	0.0023921660892558	poorsig	4	1	SOD2	0	0	.	0	0	.	0.0864729381283746	-0.023368248158677	-5.9936990320339465	-0.04185697796271609	7.0	-0.7910495755900845	0.8775225137184591	6.0	-0.5390005687399386	0.5156323205812616	7.0
12	56468578	56959374	rs2926743+rs2958149	11	490.796	JT	NACA	1.0	11.0	exome	56470944	56488414	56470944	+	245.064	rs2958149	GLS2	protein_coding	0.0	.	.	.	.	-14.201193748164831	0.0	96.50694772811347	1.9097011416987888	0.010955969706216	poorsig	2	2	GJA1;SNTA1:omim	0	0	.	0	0	.	0.0070819849956928	-0.2206691046570841	-4.472013814662938	-0.04185697796271609	2.0	-0.8704405287227663	0.8775225137184591	8.0	-0.7363014252383457	0.5156323205812616	9.0
12	56468578	56959374	rs2926743+rs2958149	11	490.796	JT	NACA	1.0	11.0	exome	56521820	56596193	56521820	+	194.188	rs2958149	RBMS2	protein_coding	0.0	.	.	.	.	-13.887172412257708	0.0	94.06173515412968	1.9097011416987888	0.0013004277493134	poorsig	4	0		0	0	.	0	0	.	-0.1422208348179098	0.1935293913657032	-6.603205052739654	-0.04185697796271609	10.0	-1.019743348536369	0.8775225137184591	10.0	-0.3221029292155584	0.5156323205812616	3.0
12	56468578	56959374	rs2926743+rs2958149	11	490.796	JT	NACA	1.0	11.0	exome	56595596	56636816	56636816	-	79.192	rs2958149	BAZ2A	protein_coding	0.0	.	.	.	.	-13.177383955146782	0.0	94.62042214314204	1.9097011416987888	0.0046235772147941	poorsig	2	0		0	0	.	0	0	.	0.2849058020939071	0.5156323205812616	-5.334729606616319	-0.04185697796271609	5.0	-0.592616711624552	0.8775225137184591	4.0	0.0	0.5156323205812616	1.0
12	56468578	56959374	rs2926743+rs2958149	11	490.796	JT	NACA	1.0	11.0	exome	56638175	56645984	56645984	-	70.024	rs2958149	ATP5F1B	protein_coding	0.0	.	.	.	.	-13.120796416668982	0.0	91.64845784109212	1.9097011416987888	0.000250522117443	poorsig	34	8	ALG10B;CACNA1C:omim;FGFR1;GJA1;NUBP1;SLC35F1;TBX3;TTN:exome	0	0	.	0	0	.			-8.250106370188623	-0.04185697796271609	11.0		0.8775225137184591			0.5156323205812616
12	56468578	56959374	rs2926743+rs2958149	11	490.796	JT	NACA	1.0	11.0	exome	56663341	56688408	56688408	-	27.6	rs2958149	PTGES3	protein_coding	0.0	.	.	.	.	-12.858943260868138	0.0	93.16054950282306	1.9097011416987888	0.0014765920274444	poorsig	12	2	CAV3:omim;TCF7L2	0	0	.	0	0	.	0.3651987472401024	0.0293270916920711	-6.476161552656679	-0.04185697796271609	9.0	-0.5123237664783568	0.8775225137184591	2.0	-0.48630522888919053	0.5156323205812616	5.0
12	56468578	56959374	rs2926743+rs2958149	11	490.796	JT	NACA	1.0	11.0	exome	56712305	56731628	56731628	-	11.312	rs2926743	NACA	protein_coding	1.0	signet	mindist	exome	signet+	-12.758409030204264	3.957633516680198	95.57854330813564	1.9097011416987888	0.9590069298894456	exome	12	4	ARHGAP24;CAV3:omim;GBF1;SNTA1:omim	0	0	.	0	0	.	0.8775225137184591	0.2452976813962643	0.0	-0.04185697796271609	1.0	0.0	0.8775225137184591	1.0	-0.27033463918499734	0.5156323205812616	2.0
12	56468578	56959374	rs2926743+rs2958149	11	490.796	JT	NACA	1.0	11.0	exome	56752161	56787790	56752161	+	31.845	rs2926743	HSD17B6	protein_coding	0.0	.	.	.	.	-12.885144624397617	0.0	94.90091589127827	1.9097011416987888	0.0081980946973367	poorsig	1	0		0	0	.	0	0	.	0.3445035315711651	0.0252356061207454	-4.761996527730911	-0.04185697796271609	3.0	-0.533018982147294	0.8775225137184591	3.0	-0.49039671446051625	0.5156323205812616	6.0
12	56468578	56959374	rs2926743+rs2958149	11	490.796	JT	NACA	1.0	11.0	exome	56731296	56752374	56752374	-	32.058	rs2926743	PRIM1	protein_coding	0.0	.	.	.	.	-12.886459321790262	0.0	93.78353681744024	1.9097011416987888	0.002678368932735	poorsig	5	0		0	0	.	0	0	.	0.0556308058954453	0.0465668129837635	-5.880690298961621	-0.04185697796271609	6.0	-0.8218917078230138	0.8775225137184591	7.0	-0.4690655075974981	0.5156323205812616	4.0
12	56468578	56959374	rs2926743+rs2958149	11	490.796	JT	NACA	1.0	11.0	exome	56923133	56934408	56934408	-	214.092	rs2926743	SDR9C7	protein_coding	0.0	.	.	.	.	-14.010025637155408	0.0	95.84404604668444	1.9097011416987888	0.0068356455672612	poorsig	1	1	NPPA	0	0	.	0	0	.	-0.0456908222463126	-0.2258453628304243	-4.943747385082552	-0.04185697796271609	4.0	-0.9232133359647717	0.8775225137184591	9.0	-0.741477683411686	0.5156323205812616	10.0
12	56468578	56959374	rs2926743+rs2958149	11	490.796	JT	NACA	1.0	11.0	exome	56951431	56959374	56959374	-	239.058	rs2926743	RDH16	protein_coding	0.0	.	.	.	.	-14.164122985065172	0.0	94.90091589127827	1.9097011416987888	0.0022817060087543	poorsig	1	0		0	0	.	0	0	.	0.1090318275589277	-0.1593685279133949	-6.040974888398489	-0.04185697796271609	8.0	-0.7684906861595314	0.8775225137184591	5.0	-0.6750008484946566	0.5156323205812616	8.0
12	64390758	64881033	rs867400	6	490.275	HR	RASSF3	0.0	5.0	poorsig	64264762	64390758	64390758	-	192.312	rs867400	C12orf56	protein_coding	0.0	.	.	.	.	-13.875593199541266	0.0	94.82746657151978	1.9097011416987888	0.1345378110162881	poorsig	0	0		0	0	.	0	0	.	-0.2792237734742105	-0.2921684339657265	-1.4685620371475778	-0.5373479595025937	2.0	-0.6282656090867145	0.349041835612504	6.0	-0.3918567170037517	0.0996882830380252	6.0
12	64390758	64881033	rs867400	6	490.275	HR	RASSF3	0.0	5.0	poorsig	64404392	64451125	64404392	+	178.678	rs867400	XPOT	protein_coding	0.0	.	.	.	.	-13.791440221835517	0.0	92.98058557926494	1.9097011416987888	0.0230834813299112	poorsig	10	1	DPF3	0	0	.	0	0	.	0.349041835612504	0.0996882830380252	-3.231290051696663	-0.5373479595025937	6.0	0.0	0.349041835612504	1.0	0.0	0.0996882830380252	1.0
12	64390758	64881033	rs867400	6	490.275	HR	RASSF3	0.0	5.0	poorsig	64452090	64502114	64452090	+	130.98	rs867400	TBK1	protein_coding	0.0	.	.	.	.	-13.497034417918188	0.0	94.02997053823816	1.9097011416987888	0.0884916352566983	poorsig	22	6	CALM1:omim;CALM2:omim;CALM3:omim;CAMK2D:coloc;NCOA2;RIOK3	0	0	.	0	0	.	0.2650400522408892	0.0176149273906308	-1.8874992888061262	-0.5373479595025937	3.0	-0.08400178337161479	0.349041835612504	2.0	-0.0820733556473944	0.0996882830380252	4.0
12	64390758	64881033	rs867400	6	490.275	HR	RASSF3	0.0	5.0	poorsig	64507001	64697564	64507001	+	76.069	rs867400	RASSF3	protein_coding	1.0	signet	mindist	.	signet+	-13.158107899009549	0.0	95.57854330813564	1.9097011416987888	0.5842957754790323	mindist	4	2	LITAF:coloc;STRN	0	0	.	0	0	.	0.0959184962809068	0.0780547918291897	0.0	-0.5373479595025937	1.0	-0.2531233393315972	0.349041835612504	3.0	-0.021633491208835495	0.0996882830380252	3.0
12	64390758	64881033	rs867400	6	490.275	HR	RASSF3	0.0	5.0	poorsig	64713445	64759431	64759431	-	176.361	rs867400	GNS	protein_coding	0.0	.	.	.	.	-13.777139030010355	0.0	94.2675748980577	1.9097011416987888	0.0848095181132551	poorsig	2	0		0	0	.	0	0	.	0.0645493803088147	0.0795594687086306	-1.9299995410787436	-0.5373479595025937	4.0	-0.28449245530368933	0.349041835612504	4.0	-0.02012881432939459	0.0996882830380252	2.0
12	64390758	64881033	rs867400	6	490.275	HR	RASSF3	0.0	5.0	poorsig	64759484	64881033	64759484	+	176.414	rs867400	TBC1D30	protein_coding	0.0	.	.	.	.	-13.777466161286462	0.0	94.2675748980577	1.9097011416987888	0.0847817788048148	poorsig	2	0		0	0	.	0	0	.	-0.1806996273646627	-0.1166221187636047	-1.930326672354838	-0.5373479595025937	5.0	-0.5297414629771667	0.349041835612504	5.0	-0.21631040180162991	0.0996882830380252	5.0
12	81759553	81825597	rs12579753	1	66.044	HR	PPFIA2	0.0	1.0	poorsig	81257975	81759553	81759553	-	66.044	rs12579753	PPFIA2	protein_coding	1.0	signet	mindist	.	signet+	-13.096230709520023	0.0	95.57854330813564	1.9097011416987888	1.0	mindist	3	0		0	0	.	0	0	.	-0.053755330971608	0.2871615523093853	0.0	0.0	1.0	0.0	-0.053755330971608	1.0	0.0	0.2871615523093853	1.0
12	82182441	82479239	rs10778876	2	296.798	QRS	METTL25	0.0	2.0	poorsig	82358528	82479239	82358528	+	176.087	rs10778876	METTL25	protein_coding	1.0	signet	mindist	.	signet+	-13.77544782303578	0.0	95.57854330813564	1.9097011416987888	0.8022536390056889	mindist	1	0		0	0	.	0	0	.	-0.2826767357490016	0.0503276156868374	0.0	-0.22033046300284617	1.0	-0.1669490074012188	-0.1157277283477828	2.0	0.0	0.0503276156868374	1.0
12	82182441	82479239	rs10778876	2	296.798	QRS	METTL25	0.0	2.0	poorsig	82223681	82358805	82358805	-	176.364	rs10778876	CCDC59	protein_coding	0.0	.	.	.	.	-13.777157546875042	0.0	94.17981342042252	1.9097011416987888	0.197746360994311	poorsig	6	0		0	0	.	0	0	.	-0.1157277283477828	-0.0514448886738346	-1.400439611552372	-0.22033046300284617	2.0	0.0	-0.1157277283477828	1.0	-0.101772504360672	0.0503276156868374	2.0
12	109713825	110907535	rs11068997+rs3026445+rs75714509	20	1193.71	QT	ATP2A2	1.0	16.0	coloc	109713825	109770495	109713825	+	231.511	rs11068997	FAM222A	protein_coding	0.0	.	.	.	.	-14.11754072580558	0.0	96.56810787206987	1.8420632845098943	0.0914281922755845	poorsig	3	2	MEIS1;PBX3	0	0	.	0	0	.	-0.00195578625693	-0.0059649254070098	-0.4783741513392812	-1.913827247338845	3.0	-0.47107474286450907	0.4691189566075791	10.0	-0.872208992356373	0.8662440669493632	9.0
12	109713825	110907535	rs11068997+rs3026445+rs75714509	20	1193.71	QT	ATP2A2	1.0	16.0	coloc	109783087	109833406	109833406	-	111.93	rs11068997	TRPV4	protein_coding	0.0	.	.	.	.	-13.379452327167527	0.0	96.18405489099736	1.8420632845098943	0.1302674048077641	poorsig	1	1	CALM1:omim	0	0	.	0	0	.	0.0089784555385882	-0.2681802601899099	-0.12433873377374027	-1.913827247338845	2.0	-0.46014050106899085	0.4691189566075791	9.0	-1.134424327139273	0.8662440669493632	20.0
12	109713825	110907535	rs11068997+rs3026445+rs75714509	20	1193.71	QT	ATP2A2	1.0	16.0	coloc	109850945	109880541	109880541	-	64.795	rs11068997	GLTP	protein_coding	0.0	.	.	.	.	-13.088521521522775	0.0	94.95354901157764	1.8420632845098943	0.0509077017800163	poorsig	2	0		0	0	.	0	0	.	0.1455218257006327	-0.1886302365867654	-1.0639138075487158	-1.913827247338845	9.0	-0.32359713090694636	0.4691189566075791	6.0	-1.0548743035361285	0.8662440669493632	18.0
12	109713825	110907535	rs11068997+rs3026445+rs75714509	20	1193.71	QT	ATP2A2	1.0	16.0	coloc	109900264	109983841	109900264	+	45.072	rs11068997	TCHP	protein_coding	0.0	.	.	.	.	-12.966785480794416	0.0	93.66420047072891	1.8420632845098943	0.015837835415305	poorsig	9	1	ID2	0	0	.	0	0	.	0.288687916782445	0.1292056847306879	-2.231526307669074	-1.913827247338845	16.0	-0.1804310398251341	0.4691189566075791	2.0	-0.7370383822186752	0.8662440669493632	5.0
12	109713825	110907535	rs11068997+rs3026445+rs75714509	20	1193.71	QT	ATP2A2	1.0	16.0	coloc	109929804	109996389	109996389	-	51.053	rs11068997	GIT2	protein_coding	0.0	.	.	.	.	-13.003701936688364	0.0	94.95354901157764	1.8420632845098943	0.0554140853110111	poorsig	2	0		0	0	.	0	0	.	-0.1511599423237782	0.1813804022430319	-0.9790942227142949	-1.913827247338845	8.0	-0.6202788989313572	0.4691189566075791	15.0	-0.6848636647063313	0.8662440669493632	3.0
12	109713825	110907535	rs11068997+rs3026445+rs75714509	20	1193.71	QT	ATP2A2	1.0	16.0	coloc	109999186	110039763	109999186	+	53.85	rs11068997	ANKRD13A	protein_coding	0.0	.	.	.	.	-13.020965826863144	0.0	95.33719721925368	1.8420632845098943	0.0799353454808876	poorsig	4	1	CAV1:coloc	0	0	.	0	0	.	-0.1055657748444622	-0.1867301115678849	-0.6127099052130385	-1.913827247338845	5.0	-0.5746847314520412	0.4691189566075791	14.0	-1.0529741785172482	0.8662440669493632	16.0
12	109713825	110907535	rs11068997+rs3026445+rs75714509	20	1193.71	QT	ATP2A2	1.0	16.0	coloc	110027028	110073636	110027028	+	81.692	rs11068997	C12orf76	protein_coding	0.0	.	.	.	.	-13.192814675717734	0.0	95.517083604739	1.8420632845098943	0.0805804176712196	poorsig	0	0		0	0	.	0	0	.	-0.2111900161717596	-0.1883685139670717	-0.6046723685822859	-1.913827247338845	4.0	-0.6803089727793387	0.4691189566075791	18.0	-1.0546125809164348	0.8662440669493632	17.0
12	109713825	110907535	rs11068997+rs3026445+rs75714509	20	1193.71	QT	ATP2A2	1.0	16.0	coloc	110124335	110218793	110124335	+	161.063	rs3026445	IFT81	protein_coding	0.0	.	.	.	.	-13.68271536469258	0.0	94.95354901157764	1.8420632845098943	0.0281014276451056	poorsig	2	0		0	0	.	0	0	.	-0.3768639532364361	0.0818816769497601	-1.6581076507185228	-1.913827247338845	13.0	-0.8459829098440153	0.4691189566075791	19.0	-0.7843623899996031	0.8662440669493632	6.0
12	109713825	110907535	rs11068997+rs3026445+rs75714509	20	1193.71	QT	ATP2A2	1.0	16.0	coloc	110280756	110351093	110280756	+	4.642	rs3026445	ATP2A2	protein_coding	1.0	signet	mindist	.	signet+	-12.717239867720965	0.0	95.57854330813564	1.9097011416987888	0.1475147294752541	mindist	19	6	ATP1B1;CACNA1C:omim;CAV3:omim;GJA1;SLC4A4;SLC8A1	2	1	SP3	0	0	.	0.4691189566075791	0.8662440669493632	0.0	-1.913827247338845	1.0	0.0	0.4691189566075791	1.0	0.0	0.8662440669493632	1.0
12	109713825	110907535	rs11068997+rs3026445+rs75714509	20	1193.71	QT	ATP2A2	1.0	16.0	coloc	110372900	110403730	110403730	-	118.332	rs3026445	ANAPC7	protein_coding	0.0	.	.	.	.	-13.418967316405624	0.0	93.94113187937477	1.8420632845098943	0.0132918530779094	poorsig	9	1	CREBBP	0	0	.	0	0	.	-0.1566233059433507	0.5961692748413311	-2.4067767346344384	-1.913827247338845	17.0	-0.6257422625509298	0.4691189566075791	16.0	-0.2700747921080321	0.8662440669493632	2.0
12	109713825	110907535	rs11068997+rs3026445+rs75714509	20	1193.71	QT	ATP2A2	1.0	16.0	coloc	110434823	110450422	110450422	-	165.024	rs3026445	ARPC3	protein_coding	0.0	.	.	.	.	-13.7071637983652	0.0	93.94113187937477	1.8420632845098943	0.0099637630354759	poorsig	9	1	PAM	0	0	.	0	0	.	0.2627934819418863	-0.0907013060140729	-2.6949732165940103	-1.913827247338845	19.0	-0.2063254746656928	0.4691189566075791	5.0	-0.9569453729634361	0.8662440669493632	14.0
12	109713825	110907535	rs11068997+rs3026445+rs75714509	20	1193.71	QT	ATP2A2	1.0	16.0	coloc	110468415	110490385	110468415	+	173.877	rs75714509	FAM216A	protein_coding	0.0	.	.	.	.	-13.761807066051055	0.0	95.517083604739	1.8420632845098943	0.0456162162457768	poorsig	0	0		0	0	.	0	0	.	-0.0223304956640959	0.0714243181995763	-1.1736647589156224	-1.913827247338845	10.0	-0.49144945227167497	0.4691189566075791	12.0	-0.7948197487497869	0.8662440669493632	7.0
12	109713825	110907535	rs11068997+rs3026445+rs75714509	20	1193.71	QT	ATP2A2	1.0	16.0	coloc	110452486	110469268	110469268	-	173.024	rs75714509	GPN3	protein_coding	0.0	.	.	.	.	-13.756542104192247	0.0	94.1140326706406	1.8420632845098943	0.0112737532241834	poorsig	5	0		0	0	.	0	0	.	0.2800748842228434	0.0037799778093304	-2.5714507311552293	-1.913827247338845	18.0	-0.1890440723847357	0.4691189566075791	3.0	-0.8624640891400328	0.8662440669493632	8.0
12	109713825	110907535	rs11068997+rs3026445+rs75714509	20	1193.71	QT	ATP2A2	1.0	16.0	coloc	110501655	110533556	110501655	+	140.637	rs75714509	RAD9B	protein_coding	0.0	.	.	.	.	-13.556640205339669	0.0	95.517083604739	1.8420632845098943	0.0560043929637154	poorsig	0	0		0	0	.	0	0	.	-0.0165050106760361	-0.0266607354915564	-0.96849789820422	-1.913827247338845	7.0	-0.4856239672836152	0.4691189566075791	11.0	-0.8929048024409196	0.8662440669493632	11.0
12	109713825	110907535	rs11068997+rs3026445+rs75714509	20	1193.71	QT	ATP2A2	1.0	16.0	coloc	110491083	110502111	110502111	-	140.181	rs75714509	VPS29	protein_coding	0.0	.	.	coloc	signet+	-13.553825641907524	2.054985245702309	93.1125991845204	1.8420632845098943	0.0395966897405048	coloc	12	1	GJA1	0	0	.	0	0	.	-0.189942591411998	-0.0602464350411033	-1.3151825092883924	-1.913827247338845	11.0	-0.6590615480195771	0.4691189566075791	17.0	-0.9264905019904665	0.8662440669493632	13.0
12	109713825	110907535	rs11068997+rs3026445+rs75714509	20	1193.71	QT	ATP2A2	1.0	16.0	coloc	110533245	110583318	110583318	-	58.974	rs75714509	PPTC7	protein_coding	0.0	.	.	.	.	-13.052592631745371	0.0	93.83572639616472	1.8420632845098943	0.0172553199436077	poorsig	6	0		0	0	.	0	0	.	0.1167891782215026	0.1634717844241074	-2.1458075331842252	-1.913827247338845	15.0	-0.3523297783860765	0.4691189566075791	7.0	-0.7027722825252558	0.8662440669493632	4.0
12	109713825	110907535	rs11068997+rs3026445+rs75714509	20	1193.71	QT	ATP2A2	1.0	16.0	coloc	110614027	110663431	110614027	+	28.265	rs75714509	TCTN1	protein_coding	0.0	.	.	.	.	-12.863047832540012	0.0	93.83572639616472	1.8420632845098943	0.0208564926460871	poorsig	6	0		0	0	.	0	0	.	-0.5553823574648105	-0.0309437751148901	-1.956262733978877	-1.913827247338845	14.0	-1.0245013140723895	0.4691189566075791	20.0	-0.8971878420642533	0.8662440669493632	12.0
12	109713825	110907535	rs11068997+rs3026445+rs75714509	20	1193.71	QT	ATP2A2	1.0	16.0	coloc	110627841	110704950	110704950	-	62.658	rs75714509	HVCN1	protein_coding	0.0	.	.	.	.	-13.075331341578726	0.0	95.2349288762165	1.8420632845098943	0.0683460840336224	poorsig	1	0		0	0	.	0	0	.	0.2642375749513543	-0.2097708891340294	-0.7693437629658035	-1.913827247338845	6.0	-0.20488138165622477	0.4691189566075791	4.0	-1.0760149560833925	0.8662440669493632	19.0
12	109713825	110907535	rs11068997+rs3026445+rs75714509	20	1193.71	QT	ATP2A2	1.0	16.0	coloc	110719680	110742939	110742939	-	100.647	rs75714509	PPP1CC	protein_coding	0.0	.	.	.	.	-13.309810399086702	0.0	88.09766431262254	1.8420632845098943	4.297402771403444e-05	poorsig	37	6	ARHGAP10;CREBBP;PAM;PPP1R10;RYR2:omim;SP3	0	0	.	0	0	.	0.0509911238500205	-0.0220462448379308	-8.141087384067731	-1.913827247338845	20.0	-0.4181278327575586	0.4691189566075791	8.0	-0.888290311787294	0.8662440669493632	10.0
12	109713825	110907535	rs11068997+rs3026445+rs75714509	20	1193.71	QT	ATP2A2	1.0	16.0	coloc	110846769	110907535	110846769	+	204.477	rs75714509	CCDC63	protein_coding	0.0	.	.	.	.	-13.950679085839525	0.0	95.517083604739	1.8420632845098943	0.0377653211992544	poorsig	0	0		0	0	.	0	0	.	-0.0809344785183226	-0.1851484970899053	-1.362536778704083	-1.913827247338845	12.0	-0.5500534351259017	0.4691189566075791	13.0	-1.0513925640392685	0.8662440669493632	15.0
12	114326957	114408442	rs3825214+rs6489953+rs883079	1	81.485	PR+QRS	TBX5	0.0	1.0	poorsig	114353911	114408442	114408442	-	50.804	rs3825214	TBX5	protein_coding	1.0	signet	mindist	.	signet+	-13.002165036919497	0.0	95.57854330813564	1.9097011416987888	1.0	mindist	9	1	NKX2-5	1	1	NKX2-5	2	1	NPPA	1.344309265156965	1.2373238794526524	0.0	0.0	1.0	0.0	1.344309265156965	1.0	0.0	1.2373238794526524	1.0
12	114684175	114943935	rs10850409+rs1896312+rs7132327	1	259.76	PR+QRS	TBX3	0.0	1.0	poorsig	114670255	114684175	114684175	-	224.444	rs1896312	TBX3	protein_coding	1.0	signet	mindist	.	signet+	-14.07392116489561	0.0	95.57854330813564	1.9097011416987888	1.0	mindist	5	1	CALM1:omim	0	0	.	0	0	.	1.1810181246736824	0.9100892357842396	0.0	0.0	1.0	0.0	1.1810181246736824	1.0	0.0	0.9100892357842396	1.0
12	115790690	116277693	rs11067773	1	487.003	PR	MED13L	0.0	1.0	poorsig	115957905	116277693	116277693	-	487.003	rs11067773	MED13L	protein_coding	1.0	signet	mindist	.	signet+	-15.694510989851157	0.0	95.57854330813564	1.9097011416987888	1.0	mindist	1	0		0	0	.	0	0	.	0.1011835748742292	0.3664602948453045	0.0	0.0	1.0	0.0	0.1011835748742292	1.0	0.0	0.3664602948453045	1.0
13	20702127	21061586	rs2585897	4	359.459	PR	EEF1AKMT1	0.0	3.0	poorsig	20702127	20723098	20702127	+	122.713	rs2585897	IL17D	protein_coding	0.0	.	.	.	.	-13.44600811113416	0.0	95.86058081866749	1.9097011416987888	0.3831009123701423	poorsig	0	0		0	0	.	0	0	.	0.039528872927052	-0.081693841735167	-0.16134264206570492	-0.7981142036670048	2.0	-0.4126421542422287	0.4521710271692807	2.0	-0.31321273079855527	0.2315188890633883	3.0
13	20702127	21061586	rs2585897	4	359.459	PR	EEF1AKMT1	0.0	3.0	poorsig	20728731	20773961	20773961	-	50.879	rs2585897	EEF1AKMT1	protein_coding	1.0	signet	mindist	.	signet+	-13.002627958536625	0.0	95.57854330813564	1.9097011416987888	0.4501771064906022	mindist	1	0		0	0	.	0	0	.			0.0	-0.7981142036670048	1.0		0.4521710271692807			0.2315188890633883
13	20702127	21061586	rs2585897	4	359.459	PR	EEF1AKMT1	0.0	3.0	poorsig	20777329	20903048	20903048	-	78.208	rs2585897	XPO4	protein_coding	0.0	.	.	.	.	-13.171310423530056	0.0	94.73702391463716	1.9097011416987888	0.1639299523594664	poorsig	4	0		0	0	.	0	0	.	0.024236335374987	0.2315188890633883	-1.0102018584919112	-0.7981142036670048	3.0	-0.4279346917942937	0.4521710271692807	3.0	0.0	0.2315188890633883	1.0
13	20702127	21061586	rs2585897	4	359.459	PR	EEF1AKMT1	0.0	3.0	poorsig	20973036	21061586	21061586	-	236.746	rs2585897	LATS2	protein_coding	0.0	.	.	.	.	-14.149852654681156	0.0	91.6428954217594	1.9097011416987888	0.002792028779789	poorsig	19	2	SIPA1L1;SORBS1	0	0	.	0	0	.	0.4521710271692807	0.1238420834226113	-5.082872582520783	-0.7981142036670048	4.0	0.0	0.4521710271692807	1.0	-0.107676805640777	0.2315188890633883	2.0
13	21459370	21704498	rs718426	3	245.128	PR	MICU2	0.0	3.0	poorsig	21372571	21459370	21459370	-	52.15	rs718426	ZDHHC20	protein_coding	0.0	.	.	.	.	-13.010472936874898	0.0	94.36323405513151	1.9097011416987888	0.2292510486866324	poorsig	2	0		0	0	.	0	0	.	0.0219962199251556	-0.1399242204311785	-0.5523869804112994	-0.9205506130210296	3.0	-0.8427970973759508	0.8647933173011063	2.0	-0.466256496569907	0.3263322761387285	3.0
13	21459370	21704498	rs718426	3	245.128	PR	MICU2	0.0	3.0	poorsig	21492691	21604181	21492691	+	18.829	rs718426	MICU2	protein_coding	0.17	.	mindist	.	.	-12.804806120817007	0.0	94.64285041993196	1.9097011416987888	0.3724492796026435	mindist	1	0		0	0	.	0	0	.	-0.0680048789111447	-0.1345425598268926	-0.06710379955295342	-0.9205506130210296	2.0	-0.932798196212251	0.8647933173011063	3.0	-0.46087483596562107	0.3263322761387285	2.0
13	21459370	21704498	rs718426	3	245.128	PR	MICU2	0.0	3.0	poorsig	21671073	21704498	21671073	+	159.553	rs718426	FGF9	protein_coding	0.83	signet	.	.	signet+	-13.673395209467726	0.0	95.57854330813564	1.9097011416987888	0.3982996717107239	poorsig	1	1	FGFR1	0	0	.	0	0	.	0.8647933173011063	0.3263322761387285	0.0	-0.9205506130210296	1.0	0.0	0.8647933173011063	1.0	0.0	0.3263322761387285	1.0
13	36131382	36442870	rs2182486	6	311.488	JT	SPART	0.0	4.0	poorsig	35768652	36131382	36131382	-	235.7	rs2182486	DCLK1	protein_coding	0.0	.	.	.	.	-14.14339644119427	0.0	93.54254696562975	1.9097011416987888	0.0131624796642535	poorsig	12	2	PAM;SIPA1L1	0	0	.	0	0	.	-0.3582248966692057	-0.1281296111420837	-3.0634354410022167	-1.2669495054970121	6.0	-0.4496804691540915	0.0914555724848858	4.0	-0.008367953480237209	-0.1197616576618465	2.0
13	36131382	36442870	rs2182486	6	311.488	JT	SPART	0.0	4.0	poorsig	36168217	36214588	36214588	-	152.494	rs2182486	SOHLH2	protein_coding	0.0	.	.	.	.	-13.629825026863582	0.0	95.29704333695744	1.9097011416987888	0.1271589804477524	poorsig	1	0		0	0	.	0	0	.	0.0914555724848858	-0.1813983490551722	-0.7953676553438673	-1.2669495054970121	4.0	0.0	0.0914555724848858	1.0	-0.061636691393325685	-0.1197616576618465	3.0
13	36131382	36442870	rs2182486	6	311.488	JT	SPART	0.0	4.0	poorsig	36222008	36297840	36297840	-	69.242	rs2182486	CCDC169	protein_coding	0.0	.	.	.	.	-13.115969687274388	0.0	95.57854330813564	1.9097011416987888	0.281686127750798	poorsig	0	0		0	0	.	0	0	.	-0.014794783672197	-0.1197616576618465	-1.2344576461487122e-05	-1.2669495054970121	2.0	-0.1062503561570828	0.0914555724848858	2.0	0.0	-0.1197616576618465	1.0
13	36131382	36442870	rs2182486	6	311.488	JT	SPART	0.0	4.0	poorsig	36168794	36297842	36297842	-	69.24	rs2182486	CCDC169-SOHLH2	protein_coding	1.0	signet	.	.	signet+	-13.115957342697932	0.0	95.57854330813564	1.9097011416987888	0.2816896050682031	poorsig	0	0		0	0	.	0	0	.			0.0	-1.2669495054970121	1.0		0.0914555724848858			-0.1197616576618465
13	36131382	36442870	rs2182486	6	311.488	JT	SPART	0.0	4.0	poorsig	36301638	36370180	36370180	-	3.098	rs2182486	SPART	protein_coding	0.0	.	mindist	.	.	-12.707709854696342	0.0	95.1096862789575	1.9097011416987888	0.2651236265032709	mindist	5	1	GBF1	0	0	.	0	0	.			-0.06060954117656059	-1.2669495054970121	3.0		0.0914555724848858			-0.1197616576618465
13	36131382	36442870	rs2182486	6	311.488	JT	SPART	0.0	4.0	poorsig	36431520	36442870	36431520	+	64.438	rs2182486	CCNA1	protein_coding	0.0	.	.	.	.	-13.086318014625244	0.0	93.3478487890963	1.9097011416987888	0.0311791805657218	poorsig	8	0		0	0	.	0	0	.	-0.3146489214234457	-0.2365920479532813	-2.201055190966658	-1.2669495054970121	5.0	-0.4061044939083315	0.0914555724848858	3.0	-0.11683039029143479	-0.1197616576618465	4.0
13	46438190	46897076	rs10507540+rs1408224+rs9590974	4	458.886	PR+QRS	ESD	0.0	4.0	poorsig	46334681	46438190	46438190	-	202.893	rs1408224	RUBCNL	protein_coding	0.0	.	.	.	.	-13.940902181285768	0.0	95.20345830864056	1.9097011416987888	0.1324455315740169	poorsig	1	1	PIK3C3	0	0	.	0	0	.			-1.3550036509211196	-0.6665801496125482	3.0
13	46438190	46897076	rs10507540+rs1408224+rs9590974	4	458.886	PR+QRS	ESD	0.0	4.0	poorsig	46553168	46753040	46553168	+	87.915	rs1408224	LRCH1	protein_coding	0.05	.	.	.	.	-13.231224825362952	0.0	94.26803257304884	1.9097011416987888	0.1056807861105257	poorsig	1	0		0	0	.	0	0	.	0.2299808388628801	0.3103454410681837	-1.5807520305900198	-0.6665801496125482	4.0			1.0			1.0
13	46438190	46897076	rs10507540+rs1408224+rs9590974	4	458.886	JT+PR+QRS	ESD	0.0	4.0	poorsig	46771256	46797420	46797420	-	44.132	rs10507540	ESD	protein_coding	0.79	signet	mindist	.	signet+	-12.960983529859735	0.0	95.57854330813564	1.9097011416987888	0.5134615402908352	mindist	3	2	CAV1:coloc;PITPNB	0	0	.	0	0	.	-0.171307184470807	-0.2505063317012315	0.0	-0.6665801496125482	1.0			3.0			3.0
13	46438190	46897076	rs10507540+rs1408224+rs9590974	4	458.886	JT+PR	ESD	0.0	4.0	poorsig	46831546	46897076	46897076	-	55.524	rs10507540	HTR2A	protein_coding	0.16	.	.	.	.	-13.031298237357456	0.0	94.92277211606496	1.9097011416987888	0.2484121420246221	poorsig	2	1	CAV1:coloc	0	0	.	0	0	.	0.1333321015558436	-0.2194840362732075	-0.7260858995684173	-0.6665801496125482	2.0			2.0			2.0
13	73938985	74133929	rs1886512+rs728926	1	194.944	QRS+QT	KLF12	1.0	1.0	coloc	73686089	74133929	74133929	-	187.88	rs1886512	KLF12	protein_coding	1.0	signet	mindist	coloc	signet+	-13.84823761811308	2.054985245702309	95.57854330813564	1.9097011416987888	1.0	coloc	1	1	PMP22	0	0	.	0	0	.	0.1172519975539772	0.4016371843936409	0.0	0.0	1.0	0.0	0.1172519975539772	1.0	0.0	0.4016371843936409	1.0
13	99200774	99909459	rs12430683	5	708.685	JT	TM9SF2	0.0	3.0	poorsig	99200774	99386504	99200774	+	226.956	rs12430683	UBAC2	protein_coding	0.0	.	.	.	.	-14.089425952925303	0.0	94.45986254410997	1.9097011416987888	0.048852833246251	poorsig	6	1	ANK2:omim	0	0	.	0	0	.	-0.0864848968201116	0.0068470337033014	-1.776800996376822	-1.2421419068986812	5.0	-0.2902842504553329	0.2037993536352213	4.0	-0.012149676903795	0.0189967106070964	2.0
13	99200774	99909459	rs12430683	5	708.685	JT	TM9SF2	0.0	3.0	poorsig	99254732	99261744	99261744	-	165.986	rs12430683	GPR18	protein_coding	0.0	.	.	.	.	-13.713101539640904	0.0	95.48491153495269	1.9097011416987888	0.1983802770410178	poorsig	0	0		0	0	.	0	0	.	-0.0918656414466036	-0.5063609203518046	-0.3754275922497077	-1.2421419068986812	3.0	-0.2956649950818249	0.2037993536352213	5.0	-0.525357630958901	0.0189967106070964	5.0
13	99200774	99909459	rs12430683	5	708.685	JT	TM9SF2	0.0	3.0	poorsig	99294539	99307399	99307399	-	120.331	rs12430683	GPR183	protein_coding	0.6	signet	.	.	signet+	-13.431305720574157	0.0	95.57854330813564	1.9097011416987888	0.2887650472260059	poorsig	3	1	NRXN3	0	0	.	0	0	.	0.1907251170113529	-0.3688416229781153	0.0	-1.2421419068986812	1.0	-0.013074236623868418	0.2037993536352213	2.0	-0.3878383335852117	0.0189967106070964	4.0
13	99200774	99909459	rs12430683	5	708.685	JT	TM9SF2	0.0	3.0	poorsig	99446311	99564048	99446311	+	18.581	rs12430683	TM9SF2	protein_coding	0.4	.	mindist	.	.	-12.803275393336367	0.0	94.92277211606496	1.9097011416987888	0.2808645451128551	mindist	2	0		0	0	.	0	0	.	-0.0286861824135343	-0.1693782746361238	-0.027740864832893175	-1.2421419068986812	2.0	-0.2324855360487556	0.2037993536352213	3.0	-0.1883749852432202	0.0189967106070964	3.0
13	99200774	99909459	rs12430683	5	708.685	JT	TM9SF2	0.0	3.0	poorsig	99606669	99909459	99606669	+	178.939	rs12430683	CLYBL	protein_coding	0.0	.	.	.	.	-13.793051189063124	0.0	95.48491153495269	1.9097011416987888	0.18313729737387	poorsig	0	0		0	0	.	0	0	.	0.2037993536352213	0.0189967106070964	-0.4553772416719255	-1.2421419068986812	4.0	0.0	0.2037993536352213	1.0	0.0	0.0189967106070964	1.0
[truncated: 267 more rows]
